# Supplementary material for: RNA-Seq Reveals Infection-Induced Gene Expression Changes in the Snail Intermediate Host of the Carcinogenic Liver Fluke, Opisthorchis viverrini
Source: PLoS Negl Trop Dis. 2014 Mar 27;8(3):e2765. doi: 10.1371/journal.pntd.0002765 (PMC3967946; doi:10.1371/journal.pntd.0002765)
Supplement: Table S1 — The annotated transcriptome of Bithynia siamensis goniomphalos and corresponding sequence data. Summary of annotation data linked to individual assembled transcripts. Abbreviations: non-redundant protein database (Nr), non-redundant nucleotide database (Nt), SwissProt database (SwissProt), Clusters of Orthologous Groups of proteins (COG), Kyoto Encyclopaedia of Genes and Genomes (KEGG); Gene Ontology (GO). (ZIP) [file pntd.0002765.s001.zip]

Archive with 3 entries (2 files):
- Table_S1_R1.xls
- __MACOSX/
- __MACOSX/._Table_S1_R1.xls
