# Supplementary material for: RNA-Seq Reveals Infection-Induced Gene Expression Changes in the Snail Intermediate Host of the Carcinogenic Liver Fluke, Opisthorchis viverrini
Source: PLoS Negl Trop Dis. 2014 Mar 27;8(3):e2765. doi: 10.1371/journal.pntd.0002765 (PMC3967946; doi:10.1371/journal.pntd.0002765)
Supplement: Table S1 — The annotated transcriptome of Bithynia siamensis goniomphalos and corresponding sequence data. Summary of annotation data linked to individual assembled transcripts. Abbreviations: non-redundant protein database (Nr), non-redundant nucleotide database (Nt), SwissProt database (SwissProt), Clusters of Orthologous Groups of proteins (COG), Kyoto Encyclopaedia of Genes and Genomes (KEGG); Gene Ontology (GO). (ZIP) [file pntd.0002765.s001.zip › Table_S1_R1.xls]

## Sheet: Sheet1
geneID	geneLength	Nr-ID	Nr-Score	Nr-Evalue	Nr-annotation	Nt-ID	Nt-Score	Nt-Evalue	Nt-annotation	Swissprot-ID	Swissprot-Score	Swissprot-Evalue	Swissprot-annotation	COG-Protein-or-Domain	COG-Score	COG-Evalue	COG-ID	COG-Function-Description	KO_id	KEGG-Evalue	KEGG-Score	KEGG-Gene	ko_definition	GO-BiologicalProcess	GO-MolecularFunction	Go-CellularComponent	Sequence
CL1.Contig10_All	1182	gi|390344342|ref|XP_783327.2|	80.1	2.00E-13	PREDICTED: tyrosine-protein phosphatase Lar-like [Strongylocentrotus purpuratus]	--	--	--	--	sp|P18052|PTPRA_MOUSE	65.1	3.00E-10	Receptor-type tyrosine-protein phosphatase alpha OS=Mus musculus GN=Ptpra PE=1 SV=3	--	--	--	--	--	K01104	3.00E-14	80.1	spu:578045	protein-tyrosine phosphatase [EC:3.1.3.48]	0	0	0	CTGCCAATACTGGCCATGCAAGCCGAAGGAAAAGCTACGCTTTGACCCTTATGAAGTGGCGTTCAGTACGTCTTCCAGCGGGAACTCTCATGTAAACACTTACGTCGTGAACATGAAACATAAGGAGAAGACTCAGACAGTAAAGATCGTCCACTACACAGACTGGTCAGGAGAACTGCCAGGCAACGTCTCAGACGTGATCTACCTCGTCAGTCTGGTCAGGGCTGCCAGTGAGGAGAGTGACGCCCCTGTCCTCATTCAGTGTCTCGATGGAGCAACGCGGAGTGGCCTGTTTTGTGTCCTTTATGATGTCATCTGCCGAATGACGTCAGACGACGAGGTGTCCATCTTCCCGACAGTTCGTCAGATCCAGTGTGTCAGTCGGAAGGCAGTTAATTC…
CL1.Contig11_All	558	gi|390344342|ref|XP_783327.2|	74.7	2.00E-12	PREDICTED: tyrosine-protein phosphatase Lar-like [Strongylocentrotus purpuratus]	--	--	--	--	sp|P35831|PTN12_MOUSE	68.9	6.00E-12	Tyrosine-protein phosphatase non-receptor type 12 OS=Mus musculus GN=Ptpn12 PE=1 SV=3	--	--	--	--	--	K01104	4.00E-13	74.7	spu:578045	protein-tyrosine phosphatase [EC:3.1.3.48]	GO:0009987//cellular process	GO:0016787//hydrolase activity	0	CCTCGGCGCCAAGGACGACGACAATACTGTCCAAGATTTCTGCAGATTCTGGCCGCGAGTCTCAGACGAAGAGCTGACCTTTGATCCTTACGACCTGACCTTGAACTCCTTACTGAGGGTGAACAGGAACTTGACGACCTACAGTGTCAACATGAAACGCGAGGAAAGATGTACGGAAGTGAAGATCGTCCACTACACAGACTGGTCAGGAGAACTGCCAGGCAACGTCTCAGACGTGATCTACCTCGTCAGTCTGGTCAGGGCTGCCAGTGAGGAGAGTGACGCCCCTGTCCTCATTCAGTGTCTCGATGGAGCAACGCGGAGTGGTCTGTTTTGTGTCCTTTATGACGTCATCTGCCGAATGACGTCAGACGACGAGGTGTCCATCTTCCCGACAGT…
CL1.Contig12_All	675	gi|390344342|ref|XP_783327.2|	80.5	7.00E-14	PREDICTED: tyrosine-protein phosphatase Lar-like [Strongylocentrotus purpuratus]	--	--	--	--	sp|P35831|PTN12_MOUSE	72.4	8.00E-13	Tyrosine-protein phosphatase non-receptor type 12 OS=Mus musculus GN=Ptpn12 PE=1 SV=3	--	--	--	--	--	K01104	1.00E-14	80.5	spu:578045	protein-tyrosine phosphatase [EC:3.1.3.48]	0	GO:0016787//hydrolase activity	0	CAGCCTCGGCGCCAAGGACGACGAAAGGACGGTCGAGAACTTTTGTCAAATTTGGCCCAGCACTGCTGAGCAAAACCTTAGTGTTGGACCATTCATGCTCTGTCTACAGTCTTTGGACAGGCTTAACGCAAATATCACAATGTACAATATCAACGCAGAGAATAAGGGCAGGAGTAGGCCAGTGAAGGTCGTCCACTACACGGACTGGTCAGGAGAACTGCCAGGCAACGTCTCAGACGTGATCTACCTCGTCAGTCTGGTCAGGGCTGCCAGTGAGGAGAGTGACGCCCCTGTCCTCATTCAGTGTCTCGATGGAGCAACGCGCAGTGGCTTATTTTGCGTGATCTATGACGTCATCTGCCGGCTGACGAAAGACGAGGAGGTGTCGATCTTCCCGAC…
CL1.Contig13_All	513	gi|4100632|gb|AAD00904.1|	75.1	1.00E-12	lymphoid phosphatase LyP1 [Homo sapiens]	--	--	--	--	sp|Q9Y2R2|PTN22_HUMAN	70.9	1.00E-12	Tyrosine-protein phosphatase non-receptor type 22 OS=Homo sapiens GN=PTPN22 PE=1 SV=2	--	--	--	--	--	K01104	2.00E-13	75.1	mdo:100017507	protein-tyrosine phosphatase [EC:3.1.3.48]	GO:0048523//negative regulation of cellular process;GO:0006470//protein dephosphorylation;GO:0050854;GO:0051249//regulation of lymphocyte activation;GO:0002683//negative regulation of immune system process;GO:0042110//T cell activation;GO:0050852//T cell receptor signaling pathway	GO:0005515//protein binding;GO:0004721//phosphoprotein phosphatase activity	GO:0005737//cytoplasm	CCTCGGCGCCAAGGACGACGACAATACTGTCCAAGATTTCTGCAGATTCTGGCCGCGAGTCTCAGACGAAGAGCTGACCTTTGATCCTTACGACCTGACCTTGAACTCCTTACTGAGGGTGAACAGGAACTTGACGACCTACAGTGTCAACATGAAACGCGAGGAAAGATGTACGGAAGTGAAGATCGTCCACTACACAGACTGGTCAGGAGAACTGCCAGGCAACGTCTCAGACGTGATCTACCTCGTCAGTCTGGTCAGGGCTGCCAGTGAGGAGAGTGACGCCCCTGTCCTCATTCAGTGTCTGGATGGAGCAAGCCGAAGTGGTTTGTTGTGCATTCTCTACGAAGCCATGTGCTGTATGACGAAAGACGAGGAGGTTTCCATATTTCCCACAGT…
CL1.Contig14_All	508	gi|390344342|ref|XP_783327.2|	73.2	5.00E-12	PREDICTED: tyrosine-protein phosphatase Lar-like [Strongylocentrotus purpuratus]	--	--	--	--	sp|Q13332|PTPRS_HUMAN	66.6	2.00E-11	Receptor-type tyrosine-protein phosphatase S OS=Homo sapiens GN=PTPRS PE=1 SV=3	--	--	--	--	--	K01104	9.00E-13	73.2	spu:578045	protein-tyrosine phosphatase [EC:3.1.3.48]	0	0	0	CAGCCTCGGCGCCAAGGACGACGAAAGGACGGTCGAGAACTTTTGTCAAATTTGGCCCAGCACTGCTGAGCAAAACCTTAGTGTTGGACCATTCATGCTCTGTCTACAGTCTTTGGACAGGCTTAACGCAAATATCACAATGTACAATATCAACGCAGAGAATAAGGGCAGGAGTAGGCCAGTGAAGGTCGTCCACTACACGGACTGGTCAGGAGAACTGCCAGGCAACGTCTCAGACGTGATCTACCTCGTCAGTCTGGTCAGGGCTGCCAGTGAGGAGAGTGACGCCCCTGTCCTCATTCAGTGTCTGGATGGAGCATCAAAAAGTGGTTTGTTTTGTATCCTATATGACGTCATGTGTCGTATGACAAAAGACGGAGAGGTGGCCATATTCCCCAC…
CL1.Contig15_All	421	gi|405971804|gb|EKC36615.1|	72.8	5.00E-12	Receptor-type tyrosine-protein phosphatase S [Crassostrea gigas]	--	--	--	--	sp|Q9Y2R2|PTN22_HUMAN	68.2	5.00E-12	Tyrosine-protein phosphatase non-receptor type 22 OS=Homo sapiens GN=PTPN22 PE=1 SV=2	--	--	--	--	--	K01104	2.00E-11	68.2	pon:100449089	protein-tyrosine phosphatase [EC:3.1.3.48]	GO:0048523//negative regulation of cellular process;GO:0006470//protein dephosphorylation;GO:0050854;GO:0051249//regulation of lymphocyte activation;GO:0002683//negative regulation of immune system process;GO:0042110//T cell activation;GO:0050852//T cell receptor signaling pathway	GO:0005515//protein binding;GO:0004721//phosphoprotein phosphatase activity	GO:0005737//cytoplasm	CCCTGACCCTGCAGTCCTGCGTGGAGGTCAAGGCCAGTCTAACCACCTTTACCGTCGCAGTCAAGCATAAGGGCAAGAGTTTCACTGTCAACATCGTCCACTACACAGACTGGTCAGGAGAACTGCCAGGCAACGTCTCAGACGTGATCTACCTCGTCAGTCTGGTCAGGGCTGCCAGTGAGGAGAGTGACGCCCCTGTCCTCATTCAGTGTCTGGATGGAGCAAGCCGAAGTGGTTTGTTGTGCATTCTCTACGAAGCCATGTGCTGTATGACGAAAGACGAGGAGGTTTCCATATTTCCCACAGTGCGTCACGTCCAGTGCGTCAGACCGTCAGCGATTACGTCAGAGAAGCAGTATCGATACCTGTACAACGCCGTTCAAGAGTACAGAAGAGGGA…
CL1.Contig1_All	1234	gi|390344342|ref|XP_783327.2|	79.7	3.00E-13	PREDICTED: tyrosine-protein phosphatase Lar-like [Strongylocentrotus purpuratus]	--	--	--	--	sp|P35831|PTN12_MOUSE	67.4	6.00E-11	Tyrosine-protein phosphatase non-receptor type 12 OS=Mus musculus GN=Ptpn12 PE=1 SV=3	--	--	--	--	--	K01104	4.00E-14	79.7	spu:578045	protein-tyrosine phosphatase [EC:3.1.3.48]	0	GO:0016787//hydrolase activity	0	GCCATTCGCATTTTCAAAGAAAATAATTATACTATGTGTTATATACAGCTAATCATACCCACCTTTAACGAACAGCAAACTATGTATATTGCCTTTGAAACTGCACAAAAAGATTCGCTTTTAGCACGTCAACAACACTACCACATTATAAAGTGTACAAATAGAATATAAAAACCATACTGCCATAAACAACCCTTAGCAACCACTTACAGGCACAGTCCGTCTCCCCCAACACCCCTCTCCCGTTGAAAAGTTTACAATTAATCAATTAATTGGATCGGTATAGGTGACTACACTGAAACAAACAAAAAAATAAACAAAAACTACAGACGATGTGAGAAATGCGTGCACGTGCTACTGAGACTACGTTTTACAATGTGACCTATGTCAGCCATATTG…
CL1.Contig2_All	1059	gi|405966261|gb|EKC31568.1|	63.2	2.00E-08	Receptor-type tyrosine-protein phosphatase kappa [Crassostrea gigas]	--	--	--	--	sp|Q9Y2R2|PTN22_HUMAN	108	2.00E-23	Tyrosine-protein phosphatase non-receptor type 22 OS=Homo sapiens GN=PTPN22 PE=1 SV=2	SPAC11E3.09	50.4	5.00E-06	COG5599	Protein tyrosine phosphatase	K06776	9.00E-26	118	hmg:100208023	protein tyrosine phosphatase, receptor type, K [EC:3.1.3.48]	0	0	0	GGCAAAAAAAAGCCGTAACAGCAGGCTGACCGTGGCACAGTTTGATCTCAGGTATCCTACTGACATCGATGTTAACAAGCCCAACAAGACAATCGACAACGAATTCAAGTTGCTGACAGAGATCAAAGACTGGGCTAAGCCCAGACACCAGACGGCGCTGCTGGCTGAGAATAGAGACAAGAACAGAGACCAGAGAGTCCTGCCAGATGATGATCATATGGTGTATTTAAATGTGTATGTCAAGGGACGTGAACAGTACATCAACGCCACCTATCTATCGTCGTTCACGGTCCACCGCGGCCTGTTGCTGACGCAGCTGCCCCTGCCCCACACCCTGGTGGACCTGTGGAGGCTGGTGGAGGGCTGTGACGTCACCACCATCCTCAGCCTCGGCGCAAA…
CL1.Contig3_All	1191	gi|405970986|gb|EKC35846.1|	108.6	6.00E-22	Receptor-type tyrosine-protein phosphatase T [Crassostrea gigas]	gi|242001775|ref|XM_002435486.1|	69.9	3.00E-08	Ixodes scapularis receptor tyrosine phosphatase type r2b, putative, mRNA	sp|Q9BMN8|LAR_CAEEL	224	3.00E-58	Tyrosine-protein phosphatase Lar-like OS=Caenorhabditis elegans GN=ptp-3 PE=1 SV=1	SPAC11E3.09	128	2.00E-29	COG5599	Protein tyrosine phosphatase	K06776	2.00E-58	226	hmg:100208023	protein tyrosine phosphatase, receptor type, K [EC:3.1.3.48]	0	0	0	GCCGCGACGCTTCGTGAACGACGATAGATAGGTGGCGTTGATGTACTGTTCACGTCCCTTGACATACACATTTAAATACACCATATGGTCATCATCTGGCAGGACGCTCTGGTCTCTGTTCTTGTCTCTATTCGCAGCCAGCAGCGCCGTCTGGTGTTTGGGTTTGGCCCAGTCTTTGATCTCAGTCAGGAGCTTGAATTCGTTGTCGATTGTCTTATTGGGCTTGTTGACATCGTTGTCAGTAGGAAACCTGAGGTCAAACTGTTCCGTTGTCAACCTGCTGTTACGGCTTGTGTATGCCTCCAACACCACTTCGTGTAGAAACGTGTACTGCACCACTGTCTGCACCATAATGCTTCTTTGATCCCGGAGCTCAACAACGATGTCATGGATATTTAC…
CL1.Contig4_All	413	gi|432916579|ref|XP_004079347.1|	67	3.00E-10	PREDICTED: receptor-type tyrosine-protein phosphatase S-like [Oryzias latipes]	--	--	--	--	sp|Q13332|PTPRS_HUMAN	66.2	2.00E-11	Receptor-type tyrosine-protein phosphatase S OS=Homo sapiens GN=PTPRS PE=1 SV=3	--	--	--	--	--	K01104	3.00E-11	67	bfo:BRAFLDRAFT_102251	protein-tyrosine phosphatase [EC:3.1.3.48]	0	0	0	CCCTGACCCTGCAGTCCTGCGTGGAGGTCAAGGCCAGTCTAACCACCTTTACCGTCGCAGTCAAGCATAAGGGCAAGAGTTTCACTGTCAACATCGTCCACTACACAGACTGGTCAGGAGAACTGCCAGGCAACGTCTCAGACGTGATCTACCTCGTCAGTCTGGTCAGGGCTGCCAGTGAGGAGAGTGACGCCCCTGTCCTCATTCAGTGTCTGGATGGAGCATCAAAAAGTGGTTTGTTTTGTATCCTATATGACGTCATGTGTCGTATGACAAAAGACGGAGAGGTGGCCATATTCCCCACTGTACGTCATGTCCAGTGCGTCAGACGGACCGCGGTTACGTCAGAGAAGCAGTATCGCTACCTGTACCAAGCAGCTCAAGAGTTCAAACGAAGCC…
CL1.Contig5_All	466	gi|156400798|ref|XP_001638979.1|	72.4	7.00E-12	predicted protein [Nematostella vectensis] >gi|156226104|gb|EDO46916.1| predicted protein [Nematostella vectensis]	--	--	--	--	sp|P18052|PTPRA_MOUSE	61.2	9.00E-10	Receptor-type tyrosine-protein phosphatase alpha OS=Mus musculus GN=Ptpra PE=1 SV=3	--	--	--	--	--	K01104	3.00E-12	70.9	spu:578045	protein-tyrosine phosphatase [EC:3.1.3.48]	0	0	0	CCCTGACCCTGCAGTCCTGCGTGGAGGTCAAGGCCAGTCTAACCACCTTTACCGTCGCAGTCAAGCATAAGGGCAAGAGTTTCACTGTCAACATCGTCCACTACACAGACTGGTCAGGAGAACTGCCAGGCAACGTCTCAGACGTGATCTACCTCGTCAGTCTGGTCAGGGCTGCCAGTGAGGAGAGTGACGCCCCTGTCCTCATTCAGTGTCTCGATGGAGCAACGCGGAGTGGTCTGTTTTGTGTCCTTTATGACGTCATCTGCCGAATGACGTCAGACGACGAGGTGTCCATCTTCCCGACAGTTCGTCAGATCCAGTGTGTCAGTCGGAAGGCAGTTAATTCAGATAAGCAGTATCGCTACCTGTACAAGGTGGCCCAACAGTTCCGACAAAGCC…
CL1.Contig6_All	461	gi|4100632|gb|AAD00904.1|	73.9	2.00E-12	lymphoid phosphatase LyP1 [Homo sapiens]	--	--	--	--	sp|P35831|PTN12_MOUSE	64.3	1.00E-10	Tyrosine-protein phosphatase non-receptor type 12 OS=Mus musculus GN=Ptpn12 PE=1 SV=3	--	--	--	--	--	K01104	1.00E-11	68.9	spu:578045	protein-tyrosine phosphatase [EC:3.1.3.48]	0	0	0	CTGCCAATACTGGCCATGCAAGCCGAAGGAAAAGCTACGCTTTGACCCTTATGAAGTGGCGTTCAGTACGTCTTCCAGCGGGAACTCTCATGTAAACACTTACGTCGTGAACATGAAACATAAGGAGAAGACTCAGACAGTAAAGATCGTCCACTACACAGACTGGTCAGGAGAACTGCCAGGCAACGTCTCAGACGTGATCTACCTCGTCAGTCTGGTCAGGGCTGCCAGTGAGGAGAGTGACGCCCCTGTCCTCATTCAGTGTCTGGATGGAGCATCAAAAAGTGGTTTGTTTTGTATCCTATATGACGTCATGTGTCGTATGACAAAAGACGGAGAGGTGGCCATATTCCCCACTGTACGTCATGTCCAGTGCGTCAGACGGACCGCGGTTACGTC…
CL1.Contig7_All	370	gi|443710373|gb|ELU04626.1|	63.5	3.00E-09	hypothetical protein CAPTEDRAFT_173573 [Capitella teleta]	--	--	--	--	sp|Q05209|PTN12_HUMAN	59.7	1.00E-09	Tyrosine-protein phosphatase non-receptor type 12 OS=Homo sapiens GN=PTPN12 PE=1 SV=3	--	--	--	--	--	K01104	3.00E-09	60.5	spu:578045	protein-tyrosine phosphatase [EC:3.1.3.48]	0	GO:0016787//hydrolase activity	0	CCCTGACCCTGCAGTCCTGCGTGGAGGTCAAGGCCAGTCTAACCACCTTTACCGTCGCAGTCAAGCATAAGGGCAAGAGTTTCACTGTCAACATCGTCCACTACACAGACTGGTCAGGAGAACTGCCAGGCAACGTCTCAGACGTGATCTACCTCGTCAGTCTGGTCAGGGCTGCCAGTGAGGAGAGTGACGCCCCTGTCCTCATTCAGTGTCTCGATGGAGCAACGCGCAGTGGCTTATTTTGCGTGATCTATGACGTCATCTGCCGGCTGACGAAAGACGAGGAGGTGTCGATCTTCCCGACCGTGCGGCAGGTCCAGTGCGTCAGGCGGAAGGCAGTTACTTCAAAGGAGCAGTATCGCTACCTGTA
CL1.Contig8_All	474	gi|4100632|gb|AAD00904.1|	80.9	2.00E-14	lymphoid phosphatase LyP1 [Homo sapiens]	--	--	--	--	sp|Q9Y2R2|PTN22_HUMAN	76.6	2.00E-14	Tyrosine-protein phosphatase non-receptor type 22 OS=Homo sapiens GN=PTPN22 PE=1 SV=2	--	--	--	--	--	K01104	6.00E-14	76.6	pon:100449089	protein-tyrosine phosphatase [EC:3.1.3.48]	GO:0048523//negative regulation of cellular process;GO:0006470//protein dephosphorylation;GO:0050854;GO:0051249//regulation of lymphocyte activation;GO:0002683//negative regulation of immune system process;GO:0042110//T cell activation;GO:0050852//T cell receptor signaling pathway	GO:0005515//protein binding	GO:0005737//cytoplasm	CTGCCAATACTGGCCATGCAAGCCGAAGGAAAAGCTACGCTTTGACCCTTATGAAGTGGCGTTCAGTACGTCTTCCAGCGGGAACTCTCATGTAAACACTTACGTCGTGAACATGAAACATAAGGAGAAGACTCAGACAGTAAAGATCGTCCACTACACAGACTGGTCAGGAGAACTGCCAGGCAACGTCTCAGACGTGATCTACCTCGTCAGTCTGGTCAGGGCTGCCAGTGAGGAGAGTGACGCCCCTGTCCTCATTCAGTGTCTGGATGGAGCAAGCCGAAGTGGTTTGTTGTGCATTCTCTACGAAGCCATGTGCTGTATGACGAAAGACGAGGAGGTTTCCATATTTCCCACAGTGCGTCACGTCCAGTGCGTCAGACCGTCAGCGATTACGTC…
CL1.Contig9_All	516	gi|405971804|gb|EKC36615.1|	81.3	2.00E-14	Receptor-type tyrosine-protein phosphatase S [Crassostrea gigas]	--	--	--	--	sp|Q9Y2R2|PTN22_HUMAN	73.9	2.00E-13	Tyrosine-protein phosphatase non-receptor type 22 OS=Homo sapiens GN=PTPN22 PE=1 SV=2	--	--	--	--	--	K01104	1.00E-13	76.3	bta:518992	protein-tyrosine phosphatase [EC:3.1.3.48]	0	0	0	CAGCCTCGGCGCCAAGGACGACGAAAGGACGGTCGAGAACTTTTGTCAAATTTGGCCCAGCACTGCTGAGCAAAACCTTAGTGTTGGACCATTCATGCTCTGTCTACAGTCTTTGGACAGGCTTAACGCAAATATCACAATGTACAATATCAACGCAGAGAATAAGGGCAGGAGTAGGCCAGTGAAGGTCGTCCACTACACGGACTGGTCAGGAGAACTGCCAGGCAACGTCTCAGACGTGATCTACCTCGTCAGTCTGGTCAGGGCTGCCAGTGAGGAGAGTGACGCCCCTGTCCTCATTCAGTGTCTGGATGGAGCAAGCCGAAGTGGTTTGTTGTGCATTCTCTACGAAGCCATGTGCTGTATGACGAAAGACGAGGAGGTTTCCATATTTCCCAC…
CL10.Contig1_All	447	gi|358341393|dbj|GAA49087.1|	292.4	4.00E-78	peptide chain release factor subunit 1 [Crassostrea gigas]	--	--	--	--	sp|Q9GR88|ERF1_POLMI	217	6.00E-57	Eukaryotic peptide chain release factor subunit 1 OS=Polyandrocarpa misakiensis GN=ERF1 PE=2 SV=1	YBR143c	172	1.00E-43	COG1503	Peptide chain release factor 1 (eRF1)	K03265	5.00E-67	252	smm:Smp_066630.1	peptide chain release factor subunit 1	GO:0006415//translational termination	GO:0016149//translation release factor activity, codon specific	GO:0005737//cytoplasm	CAAAATCGTTGATATATCTTATGGTGGAGAACACGGTTTTAATCAGGCTATTGATCTTGCCTCGGATGCCCTATCAGGTGTGAAGTTCATCCAGGAGAAAAAGCTCATTCAAAAGTACTTTGATGAGATTTCCCAAGACAGCGGTAGGTATTGTTTTGGAGTTGACGATACCCTGAAAGCGCTTGAAATGGGTGCTGTGGAAGTGTTAATTGTCTGGGAAAATCTCAGCGTCAACCGCTACATTTTGAAAGCACCCGCATCGGAAGAAACTCGAATCATTCATCTGCGCCCGGATCAAGAGCGTGATCGACAACAGTTTGTGGACAAAGACACTGGTGCGGATCTGGAGATTATAGAGACACAACTTCTCCTTGATTGGTTGGCACTAAATTATCGATC…
CL10.Contig2_All	335	gi|358341393|dbj|GAA49087.1|	224.9	8.00E-58	peptide chain release factor subunit 1 [Crassostrea gigas]	gi|162287398|ref|NM_001111171.1|	97.6	3.00E-17	Danio rerio zgc:171591 (zgc:171591), mRNA >gi|158253823|gb|BC153983.1| Danio rerio zgc:171591, mRNA (cDNA clone MGC:171591 IMAGE:7407204), complete cds	sp|Q9GR88|ERF1_POLMI	211	2.00E-55	Eukaryotic peptide chain release factor subunit 1 OS=Polyandrocarpa misakiensis GN=ERF1 PE=2 SV=1	YBR143c	182	1.00E-46	COG1503	Peptide chain release factor 1 (eRF1)	K03265	3.00E-56	216	spu:591483	peptide chain release factor subunit 1	GO:0006415//translational termination	GO:0016149//translation release factor activity, codon specific	GO:0005737//cytoplasm	GTACGGCACAGCGTCCAACATCAAAAGTCGAGTGAACCGTTTATCTGTTCTGAGTGCCATAACTTCCGTACAGCAGCGGTTAAAGCTGTACAACAAAGTCCCTAATAATGGTCTTGTTGTATACTGCGGTACTATAGTCACAGATGATGGTAAGGAGAAGAAAGTCAACATTGACTTTGAACCTTTCCGTCCTGTAAACACTTCCCTCTACCTGTGCGACAATAAGTTTCATACCGAGGCTTTAACTGCTCTGTTAGCCGACGATAACAAATTTGGCTTCATAGTTGTCGATGGTAATGGAGCACTGTTCGGGACGCTGTCGGGCAACACGCGCG
CL10.Contig3_All	1602	gi|226483663|emb|CAX74132.1|	794.3	0	eukaryotic release factor 1 [Schistosoma japonicum]	gi|195348212|ref|XM_002040609.1|	163	3.00E-36	Drosophila sechellia GM22278 (Dsec\GM22278), mRNA	sp|Q9GR88|ERF1_POLMI	694	0	Eukaryotic peptide chain release factor subunit 1 OS=Polyandrocarpa misakiensis GN=ERF1 PE=2 SV=1	YBR143c	578	9.00E-165	COG1503	Peptide chain release factor 1 (eRF1)	K03265	0	793	smm:Smp_066630.1	peptide chain release factor subunit 1	GO:0006415//translational termination	GO:0016149//translation release factor activity, codon specific	GO:0005737//cytoplasm	ATCCTGGAGTCACGTTGTCCGTGTTCTGTGCTTTCTCGTTACGCGTTTCTCCGTGCCTTGTGATCGCCAGCCAACATGAACGGTGAGTCGGATTTCTCGCAGGCAGACAAGAATGTGGAAATGTGGCGGATAAAAAAGCTTATTAAGAGTCTTGAGGCAGCTCGTGGCAACGGTACCAGCATGATATCTCTTATTATTCCTCCGAAGGATCAAATCACACGCATTGCTAAACTTTTGGCTGAAGAATACGGTACGGCCTCAAACATCAAGAGCCGAGTAAACCGTTTGTCCGTTCTCAGTGCGATAACCTCCGTCCAACAACGTCTCAAGCTGTACAACAAAGTTCCAAATAATGGTCTTGTGGTGTATTGCGGCACGATAGTCACAGACGATGGGAAG…
CL100.Contig1_All	739	--	--	--	--	gi|110783235|emb|CT009592.12|	81.8	4.00E-12	Zebrafish DNA sequence from clone CH73-338A11 in linkage group 19, complete sequence	--	--	--	--	--	--	--	--	--	--	--	--	--	--	0	0	0	CATCAGCAGCGCCTTCTGGTTCACCAGCAACAGCGCCTTCTGGTCCATCGACAAATTCTAACACTGGAAACACCACGCTAGCCAGGAACGGGGCGTCCGCTGTCGTGGGCTCAGCTTTTTTCATCACGTCTGCGTGGGCCCTAACCAAGATATTCTGAATATTTTTTTTTCCGTGTTATGTCTGTCTGGTCACTAATAAGAATATTCTGATCTATATTATCGTCGTTTTCCTAGCAAGAAAATTTTGATGTTTCTGATACTCTTTCACTCACCAATCTCACAAACTCTAAATTAAAATGAGAACTGCCACTGTACTCCTTTATATTACGCCACTCTCTCTCTCTCGCTTTCTTTCTCTCTTTCTCTCTCGCTTTCTTTCTCTCTCACCTGCTTGCCCTT…
CL100.Contig2_All	973	--	--	--	--	gi|110783235|emb|CT009592.12|	81.8	6.00E-12	Zebrafish DNA sequence from clone CH73-338A11 in linkage group 19, complete sequence	--	--	--	--	--	--	--	--	--	--	--	--	--	--	0	0	0	CATCAGCAGCGCCTTCTGGTTCACCAGCAACAGCGCCTTCTGGTCCATCGACAAATTCTAACACTGGAAACACCACGCTAGCCAGGAACGGGGCGTCCGCTGTCGTGGGCTCAGCTTTTTTCATCACGTCTGCGTGGGCCCTAACCAAGATATTCTGAAGATTTTTTTCCGTGTTATGTCTGTCTGGTCACTAATAAGAATATTCTGATCTATGTTATCGTCATTCTCCTAGCAAGAAAATTTTGATGTTTCTGATACTCTTTCACTCATCAATCTCACGAACTCTAAATTAAAATGAGAACTGCCACTGTACTCCTTTATATTACGCCACTCTCTCTCTCTCGCTTTCTTTCTCTCTTTCTCTCTCGCTTTCTTTCTCTCTCACCTGCTTGCCCTTCT…
CL100.Contig3_All	960	--	--	--	--	gi|110783235|emb|CT009592.12|	81.8	6.00E-12	Zebrafish DNA sequence from clone CH73-338A11 in linkage group 19, complete sequence	--	--	--	--	--	--	--	--	--	--	--	--	--	--	0	0	0	GCCACAAGGTGGAGCAACACAACCACAAGGTGGAGCAACACAGCCTCCTAATGGAAACTCCACCCTTGCCGGGAACGGGGCGTCCGCTGTCGTGGGCTCAGCTTTTTTCATCACGTCTGCGTGGGCCCTAACCAAGATATTCTGAAGATTTTTTTCCGTGTTATGTCTGTCTGGTCACTAATAAGAATATTCTGATCTATGTTATCGTCATTCTCCTAGCAAGAAAATTTTGATGTTTCTGATACTCTTTCACTCATCAATCTCACGAACTCTAAATTAAAATGAGAACTGCCACTGTACTCCTTTATATTACGCCACTCTCTCTCTCTCGCTTTCTTTCTCTCTTTCTCTCTCGCTTTCTTTCTCTCTCACCTGCTTGCCCTTCTACTACACTATACT…
CL100.Contig4_All	778	--	--	--	--	gi|110783235|emb|CT009592.12|	81.8	5.00E-12	Zebrafish DNA sequence from clone CH73-338A11 in linkage group 19, complete sequence	--	--	--	--	--	--	--	--	--	--	--	--	--	--	0	0	0	CATCAGCAGCGCCTTCTGGTTCACCAGCAACAGCGCCTTCTGGTCCATCGACAAATTCTAACACTGGAAACACCACGCTAGCCAGGAACGGGGCGTCCGCTGTCGTGGGCTCAGCTTTTTTCATCACGTCTGCGTGGGCCCTAACCAAGATATTCTGAAGATTTTTTTCCGTGTTATGTCTGTCTGGTCACTAATAAGAATATTCTGATCTATGTTATCGTCATTCTCCTAGCAAGAAAATTTTGATGTTTCTGATACTCTTTCACTCATCAATCTCACGAACTCTAAATTAAAATGAGAACTGCCACTGTACTCCTTTATATTACGCCACTCTCTCTCTCTCGCTTTCTTTCTCTCTTTCTCTCTCGCTTTCTTTCTCTCTCACCTGCTTGCCCTTCT…
CL1000.Contig1_All	575	--	--	--	--	--	--	--	--	--	--	--	--	--	--	--	--	--	--	--	--	--	--	0	0	0	TGAAAATGTATGAGTAAGTATAGGTGAGGTTAATATAAGTGAGATATGGGTAGAGTTAGTTGATTAAAAGAGGAGTTGTAAAGTATACATGTTATTAATATTATTTAGAGGTGAAATCATATAAGTAGGAGTTTAGACTAGGGAAGGGAAATGTAATAGTGGTAGTGAGGGTTGGGACGCAATGGAGAAGTAAGATGAGGGAGAAACGTTTGATTAGTCAATGTTATTGACTAATCAAAAATACGATAGTAAAAGGGTGAGTGACTTATGCTGACTCTGCGCATACACGTTATAATTTAGTATGGGCTACATTTAGATATTATGCAGGATCTTCAGTGGAGAAATTGTTAAGAGTAAAGGGGATTGATATGGAGTGGTAAGAATAGTGGTGTTACAAGC…
CL1000.Contig2_All	257	--	--	--	--	--	--	--	--	--	--	--	--	--	--	--	--	--	--	--	--	--	--	0	0	0	GGAAGAAAATACATTTATATATTATTATATAAAATGAAATGAGAGAAATAAGTTATATTTACATGTAAATGTATGAGTAGGTATAAGGGAGGTTAATATAAGTAAGATATGGGTAGAGTTAGAGGAGTTGTAAAGTATACATGTTATTAATATTAATTAGAGGTGAAGTTATATAAGTAGGAGTTTAGACTAGGGAAGGGAAATGTAATAGTGATAGTGAAGATTGGGACGCGATGGAGAAGTGAGATGAGGGAGAA
CL10000.Contig1_All	316	--	--	--	--	--	--	--	--	--	--	--	--	--	--	--	--	--	--	--	--	--	--	0	0	0	CTTCCATTTTGAGGACTAATTTGACTCGATGTACGACACCGATCATTGGCTGGGAAATTGGCCACGTAGTTTGTGCTGATTGGCTGATGACTATTCGTCCGCTTGCCTTCCCCGTGCAATATAGATGCTGGCTGGGCTGGGGACCCTTCCTGCCTCGTGAGCACGTTTTATCCCAATCGCAGGACTAGATTTATAAGTGACGAATTTAAATAGCCACTGACATTTAAATTTGTCACGTGATATTTCCCCCCAAATCTTGTCGTGCGATTGGGTTGAAACATGTCCATATTAGAAAAGTCCATTAAAAAAAAACAAG
CL10000.Contig2_All	388	--	--	--	--	--	--	--	--	--	--	--	--	--	--	--	--	--	--	--	--	--	--	0	0	0	TTTTTTTTTTTTTTTTTGAAAGGCGTGATCGTGAAATAAATAAAATTGAAAGGACTGACAACGACCACCATTGTAATGGCTTCCATTTTGAGGACTAATTTGACTCGATGTACGACACCGATCATTGGCTGGGAAATTGGCCACGTAGTTGGTGCTGACTGGCTGATGACTATTGGCTGATGACTATTCGTCCGCTTGCCTTCCCCGTGCAATATAGATGCTGGCTGGGGCCCCGTCCTGCAACGTAAACACGTTTTATCCCAATCGCAGGACTAGATTTATAAGTGACGAATTTAAATAGCCACTGACATTTAAATTTGTCACGTGATATTTTTTCCCCAAATCTTGTCCACGTTAGAAAAGTCCATAAAAAAAAATAATAAAACAG
CL10001.Contig1_All	414	gi|358334554|dbj|GAA53023.1|	166	4.00E-40	hypothetical protein CLF_109353 [Crassostrea gigas]	--	--	--	--	sp|Q148I0|L10K_BOVIN	58.9	3.00E-09	Leydig cell tumor 10 kDa protein homolog OS=Bos taurus PE=2 SV=1	--	--	--	--	--	--	--	--	--	--	0	0	0	CGAGGGTTTTCATCAACTTTGTCATTAAGATGCAGTGTACAGATAGTTTTCGCCGGATTCGAAACTATTTAGTATCAACGAATTGTGAGAAAAATCTCAAATAAATAAAGGATACACCACACATTATTATTTCAAAATTTGCAAGGCACGTGGTTCCGTATTGGACACTTTCATGATAGCATCCTGTTCGACAGACTTCTTGATCATCTTTTCCATATTCTTCTTCATCTGATGTAACTCTTGATGTTTTTTCTTCTTTGGTTTGATATCATGTGATCCTTTTCGGAGGGGTTTGATCGCGTGTTTCTTCAAGGAGGCCTCACTTTTCCCTCCTTTCACCCCTTTTGGAAGCTTCGCTTTCACCTTTAACTTCCCTTGAGCCATAGATTCGTAAGCATG…
CL10001.Contig2_All	267	gi|358334554|dbj|GAA53023.1|	157.1	2.00E-37	hypothetical protein CLF_109353 [Crassostrea gigas]	--	--	--	--	sp|Q148I0|L10K_BOVIN	50.1	1.00E-06	Leydig cell tumor 10 kDa protein homolog OS=Bos taurus PE=2 SV=1	--	--	--	--	--	--	--	--	--	--	0	0	0	CACGTGGCTCTGTATTGGAAACTTTCGTAATTGCATCTTGTTCCACAGACTTTTTGATCATCTTCTCCATGTTTTTCTTCATCTGATGTAATTCCTGATGTTTCTTCTTCTTTGGTTTGATATCATGTGACCCCTTTCGTAGGGGCTTGATCGCGTGTTTCTTAAGGGAAGCCTCACTCTTCCCTCCTTTCACACCTTTCGGAAGCTTCGTTTTTACCTTCAATTTCCCTTGAGCCATAGACTTCAGGCATGCACTAATTTACACGG
CL10002.Contig1_All	642	--	--	--	--	--	--	--	--	--	--	--	--	--	--	--	--	--	K15173	8.00E-06	50.8	bfo:BRAFLDRAFT_85516	transcription termination factor 2 [EC:3.6.4.-]	0	0	0	TTTTCTCAAGAAGTCTGAAGAGCGAGGTTGGGGGAGGGGAACAAACACTTTTCTCCACACATTTTTAAGTGGGGCGGCGGAGCAAAGGAGCATTAAACAATAAGGTGCTTGTATGTATGTATGGCTTGGCTTCGCGGACGAAGATTCATGTAGGATATTGTCCACGGCGCCTGCAAGCACGCTCATGGCTGTGGAGGCCGATCCTGGACAGGCAGGCACGATTGCAGTGACCGCAGGGAAAAGTCTGGCTGGGGTTCTGTTGCGTCTTGGCATTTCCTTTCCTTTTGAGGCGCTTGTCTTTCAGACTTCCCCTGCGAGCTTCCTCGAAGGAGGCGGCTGCCTCGTAGATGATAGAGCGCCATGCAGAGCATTTATTTAGATCAGTTACATTCAGCAAAT…
CL10002.Contig2_All	503	gi|432964914|ref|XP_004087031.1|	94.4	2.00E-18	PREDICTED: uncharacterized protein LOC101169431 [Oryzias latipes]	--	--	--	--	--	--	--	--	--	--	--	--	--	K15173	7.00E-18	90.1	bfo:BRAFLDRAFT_85516	transcription termination factor 2 [EC:3.6.4.-]	0	0	0	TTTTCTCAAGAAGTCTGAAGAGCGAGGTTGGGGGAGGGGAACAAACACTTTTCTCCACACATTTTTAAGTGGGGCGGCGGAGCAAAGGAGCATTAAACAATAAGGTGCTTGTATGTATGTATGGCTTGGCTTCGCGGACGAAGATTCATGTAGGATATTGTCCACGGCGCCTGCAAGCACGCTCATGGCTGTGGAGGCCGATCCTGGACAGGCAGGCACGATTGCAGTGACCGCAGGGAAAAGTCTGGCTGGGGTTCTGTTGCGTCTTGGCATTTCCTTTCCTTTTGAGGCGCTTGTCTTTCAGACTTCCCCTGCGAGCTTCCTCGAAGGAGGCGGCTGCCTCGTAGATGATGGAGCGCCATGCAGAGCGGTCCTCAGCAAGGGAGGACCACTGGTTGA…
CL10002.Contig3_All	281	--	--	--	--	--	--	--	--	--	--	--	--	--	--	--	--	--	--	--	--	--	--	0	0	0	TTTTCTCAAGAAGTCTGAAGAGCGAGGTTGGGGGAGGGGAACAAACACTTTTCTCCACACATTTTTAAGTGGGGCGGCGGAGCAAAGGAGCATTAAACAATAAGGTGCTTGTATGTATGTATGGCTTGGCTTCGCGGACGAAGATTCATGTAGGATATTGTCCACGGCGCCTGCAAGCACGCTCATGGCTGTGGAGGCCGATCCTGGACAGGCAGGCACGATTGCAGAAGAATGTTACTCACAACATACAGACACTACTGCTGTGTAAACATGTCTTCAAC
CL10003.Contig1_All	644	gi|358255963|dbj|GAA57557.1|	192.6	1.00E-47	palmitoyltransferase ZDHHC15 [Crassostrea gigas]	gi|442627405|ref|NM_058101.4|	61.9	4.00E-06	Drosophila melanogaster DNZDHHC/NEW1 zinc finger protein 11 (Dnz1), mRNA	sp|Q5FWL7|ZDH15_XENLA	171	2.00E-42	Palmitoyltransferase ZDHHC15 OS=Xenopus laevis GN=zdhhc15 PE=2 SV=1	SPBC2F12.15c	95.9	5.00E-20	COG5273	Uncharacterized protein containing DHHC-type Zn finger	K05766	4.00E-10	65.1	spu:575378	slingshot	0	GO:0003824//catalytic activity	0	CGCGCCCAATATGCAAGATTGACTGATGTAATGAGACCCGGTCAAATATGAAAAGTTCCCGCTATTTCCAAACGGTTTCTGAAGGCTACAGTAACTTCTGGTGTTTGGCCCGACCGCAAGAGATTCCACGATATTCAGGCCAACAGTGGCTCCCGATCGGAATGTTGCAGACTGGAGCGCATCGGGAAGGTGAATCCTGTTCCCAAGCTTGAGAATAGCGGGAAACACCATAGCCTCCATTCATTTCCAAACACTTGCGCCATATTCTGTTTCACACCCAAATCGAACGAGTTCCTCCGACTAGCATCACGAAAAATGGGAGGTCGGTGAAATTCCAGAGTGAGTTTATTCTTCATCACAAGTATCATCTGGAACCCGAACAAGATGCCCACGGCGAGA…
CL10004.Contig1_All	1224	gi|405971270|gb|EKC36116.1|	206.1	3.00E-51	Putative ferric-chelate reductase 1 [Crassostrea gigas]	--	--	--	--	sp|Q6ZNA5|FRRS1_HUMAN	147	4.00E-35	Ferric-chelate reductase 1 OS=Homo sapiens GN=FRRS1 PE=2 SV=2	--	--	--	--	--	K12349	2.00E-36	153	smm:Smp_147460	neutral ceramidase [EC:3.5.1.23]	0	0	0	CGGCCAAATACCACATTTTATTGGCCAGAGGTCAGGCCAGTGAATGGAACAAGCAGCCCCATGAGTCTGGCGATGATTACGTCACAGCGGGTGAGTATGACGTCAGCCAAATCGTGGACATTGGGGCGCAGCAGGTGGACTATCCCCTGGTCCGGCTGCACGGCTGCCTCATGGCCCTGGCCTGGCTGCTATGCAGCAGTGTTGGTATCATCGTCGCCAGGTTCTACAAAGTCACGTGGCCAATGCAGAAACTGTGCGGTGTGCACATCTGGTTTGCCATTCATCGCGCACTAATGATGACCGTCTTCCTGGCCACTGCAGCAGGGTTCATTGTTGTCTTTGTTCACGTCCAGGGTCTCAGCAAGATAAACGGCCCAGAATACAAACGGATTCATCCCA…
CL10004.Contig2_All	225	--	--	--	--	--	--	--	--	--	--	--	--	--	--	--	--	--	--	--	--	--	--	0	0	0	TGTTGTGCCTGGCAAGCCCAAACAATAGTAACAGGGTGTAGGGCTAAAGCTGCACCCTGTTAAAAAATATACACCTGAATGCATGTCTAGGCAAGCCAAAAACTACGTACTAGAATGAGAATGGTCCTGGCTGCAGAAAGTTTGTTGATGCAAAACAAATATCTCCACTTTATGTTAAATTCAGTTGTGTATGTTAGAAAGGAAGTAAGAAAGAGAGAAAGGGAG
CL10005.Contig1_All	906	--	--	--	--	--	--	--	--	--	--	--	--	--	--	--	--	--	K15686	3.00E-06	53.1	mgp:100539945	RNA-binding protein MEX3	0	0	0	TGCTGCTCTCATCTGCTGCTGCTAGTAATTAGGTTGTTTCAATTTTAATTCTTTCTTTTCTAATTGGGTTAGGGCAGAGTTTAGTTAACTATACAGTCATTTCAGGACCAGTGGACGGTACAAAACAATTAGAACATGACAAAAAACAACACACACACAAAATTCTGTTCTATGGCCCCTCACTTGAATTATGATTACAGTGTACATGGTCTTAAAATCAGGAGGTGTATAAATACTGAGTAGGCATTTTCAATTTTAGAACTCCAGATTTAAAGTATACTATCAATGGAATTATTAATAGATTTATTGATAGATCAGTTCACTACAGGTAGAATATGGTTCACTGAGTTTACAAAACATTTCCTAAAAAAAAAAAAATCTCATTCACATAAAATGTCT…
CL10005.Contig2_All	423	--	--	--	--	--	--	--	--	--	--	--	--	--	--	--	--	--	--	--	--	--	--	0	0	0	GCCTCATTTAGCATTAGATTTTTATGCATAGTTAATATTCAAACATATTTACAGCAGACATTTAGCAAAAAAATGACTGTTTAAGAAGAATGCTTCTCTTCTTTTGTTATATTGCTGCTCTCATCTGCTGCTAGTAAGTAGGTTGTTTCAATTTTAATTATTTCTTTTCTAGCTTTGAAAAAGAAATATTGATCGGGTTAGGGCAGAGTTCAGTTAACTATTCAGTCATTTCAGGACAAGTGGACAGTACAGGACAGACCAGAACAAGACAACATGATTACAGTGTACATCTTAAAATCAGGAGGTGCATAAATACTGAGTAGGCATTTTCAATTTTAGAACTCCAGATTTAAAGTATACTATCAATGGAATTATTAATAGATTTATTGATAGATCAGT…
CL10006.Contig1_All	2072	gi|405977231|gb|EKC41690.1|	659.1	0	Multifunctional protein ADE2 [Crassostrea gigas]	gi|460058907|gb|GAGD01000855.1|	63.9	3.00E-06	TSA: Amblyomma americanum Contig1144 transcribed RNA sequence	sp|P38024|PUR6_CHICK	562	1.00E-159	Multifunctional protein ADE2 OS=Gallus gallus GN=AIRC PE=2 SV=1	SSO0626	127	7.00E-29	COG0152	Phosphoribosylaminoimidazolesuccinocarboxamide (SAICAR) synthase	K01587	7.00E-170	598	bfo:BRAFLDRAFT_117612	phosphoribosylaminoimidazole carboxylase / phosphoribosylaminoimidazole-succinocarboxamide synthase [EC:4.1.1.21 6.3.2.6]	GO:0006144//purine nucleobase metabolic process;GO:0043473//pigmentation;GO:0060041//retina development in camera-type eye;GO:0006189//'de novo' IMP biosynthetic process;GO:0009790//embryo development	GO:0004639//phosphoribosylaminoimidazolesuccinocarboxamide synthase activity;GO:0004638//phosphoribosylaminoimidazole carboxylase activity;GO:0042802//identical protein binding;GO:0005524//ATP binding;GO:0034023//5-(carboxyamino)imidazole ribonucleotide mutase activity;GO:0003682//chromatin binding	GO:0005829//cytosol	CGAGTCTGTTTACCACGCGGTACCATGACCCCGTACTATTTTGACTTCACCTTTGAATTTATTAATGCGCATTGTTGTCGTCAAATTGAAGATTATAAATGCTTACTGTAAGGTAAAAGTATTATTATTTTTATATAAACTAGCATTAAGTGAAACTGTTCCTTTGACTGTGGAGATAGTTTGAGGCTGTAATTACTAAGTTAGAAACATTTGACTGCTGCTGCTACATCGTACGGGAGTAAATCGTCTATTATTTAAGAGCACGTGTGCACGTGAGCATCAAGCCATTCAAGGTACGTGGAATTTTGCGGAAAAGAGCCGACTTGGGGATTCCTGTTCAGCGATGGCAGAATTAAAACTGGGTGATAAGGTTATAGAAGGAAAGACAAAAATTGTTTT…
CL10006.Contig2_All	548	gi|405977231|gb|EKC41690.1|	83.6	5.00E-15	Multifunctional protein ADE2 [Crassostrea gigas]	gi|66268002|gb|AC114547.12|	61.9	3.00E-06	Mus musculus chromosome 8, clone RP24-68M15, complete sequence	sp|P51583|PUR6_RAT	75.9	5.00E-14	Multifunctional protein ADE2 OS=Rattus norvegicus GN=Paics PE=2 SV=3	--	--	--	--	--	K01587	6.00E-15	80.5	isc:IscW_ISCW015611	phosphoribosylaminoimidazole carboxylase / phosphoribosylaminoimidazole-succinocarboxamide synthase [EC:4.1.1.21 6.3.2.6]	GO:0009113//purine nucleobase biosynthetic process;GO:0043473//pigmentation;GO:0000082//G1/S transition of mitotic cell cycle;GO:0060041//retina development in camera-type eye;GO:0006189//'de novo' IMP biosynthetic process;GO:0009790//embryo development	GO:0004639//phosphoribosylaminoimidazolesuccinocarboxamide synthase activity;GO:0004638//phosphoribosylaminoimidazole carboxylase activity;GO:0042802//identical protein binding;GO:0005524//ATP binding;GO:0034023//5-(carboxyamino)imidazole ribonucleotide mutase activity;GO:0003682//chromatin binding	GO:0005829//cytosol	TGCTCCAACATTTATTCTTTCCAGAAAGTTCATATGAACACATGTCCATCAAACAAAATTCATGCATGCCTAGTTAACTTTGCAATGTTCAAAAGACAATTACATTAAAGATGGTTTCTGCCCAAACTTTTATGTCACTGAGCAGACCAAATCTTTATCAATCTCTTAACAGAATAAGTGCACAAATGTGCAATCACATTTTAAATCACAAATACTGAAACAGACATATCAAATTCATTGTGTTTAATGCTGAACACAATCTGTGGCTGATACAGAGATTTGTAACTTTATCAGATACCAATTTTTTTTTTTTTTTAAAGAAAAGAAACAAACATCAAAGCATGTCATCAAACAGAATGTTTCACACTCTACTTGTCATTTCGCAGCTTCTTGTCGTCC…
CL10007.Contig1_All	324	--	--	--	--	--	--	--	--	--	--	--	--	--	--	--	--	--	--	--	--	--	--	0	0	0	CACAAATTTAGACTTATATTTCGATTTCGATTTTTGTCGATTTATTTTTGTGTATCTTGCCTTTCATGCTGTAATCAGACTCTTTGAAAATTAAAAGTTGAGGTACAAAAACCCTTTGAAATTGCAATCTGGAGGTCACAAGACCCTTTGATTGTCAACACTAATGGGAGCCCTGCAGACAGGTTTAAAATTGACCAGCCAGACTTTATCTTTAAAAGTAATAGAAATCTCAACACATCATGGATCTCCATGGGTTGCCATTTAATCGAAGAATTTTTAAAAAATCGTACGTTTGATACAACATAATTACTGCTCATATACCAA
CL10008.Contig1_All	810	gi|358342418|dbj|GAA49884.1|	49.3	5.00E-126	acetyl-CoA acyltransferase [Crassostrea gigas]	--	--	--	--	sp|Q9UH36|SRR1L_HUMAN	75.1	2.00E-13	SRR1-like protein OS=Homo sapiens GN=SRRD PE=2 SV=1	--	--	--	--	--	--	--	--	--	--	0	0	0	GTGCATGAGTTGAAATTCGATGGACTTCTCTTGGTATCGCTAGTTCAGAATCCTACGGCTGCGCGATCAGGGCCGTCAATATTTTACAGCTCATTTCCTGATGGCAGACCTCACTGTAGGTAGCAGCTCATCTATATTGGCTGATGCCTCGTTAGATGATGGTGGACCATGGTTGCGTGCCTGCACTAGGAGACGCCGAGAAAAGTCGGGTGCTAAACTAAAACCCGTGCTCCGTTGCTCGACAGCACAGCGACCTGATGGCCGCCGACCTCCAGCGGGACTTTCTGACCTTGTGGAAGACGATGACATCGAAACTTTGAAATCTAAATTTGCCTCAACCCGAGCCTACTTCCTGAACTCAGATAACGGCACTCACTTTTTGGACACGCTACTAGCTGA…
CL10008.Contig2_All	1098	gi|358342418|dbj|GAA49884.1|	49.3	0	acetyl-CoA acyltransferase [Crassostrea gigas]	--	--	--	--	sp|Q9UH36|SRR1L_HUMAN	75.1	3.00E-13	SRR1-like protein OS=Homo sapiens GN=SRRD PE=2 SV=1	--	--	--	--	--	--	--	--	--	--	0	0	0	GTGCATGAGTTGAAATTCGATGGACTTCTCTTGGTATCGCTAGTTCAGAATCCTACGGCTGCGCGATCAGGGCCGTCAATATTTTACAGCTCATTTCCTGATGGCAGACCTCACTGTAGGTAGCAGCTCATCTATATTGGCTGATGCCTCGTTAGATGATGGTGGACCATGGTTGCGTGCCTGCACTAGGAGACGCCGAGAAAAGTCGGGTGCTAAACTAAAACCCGTGCTCCGTTGCTCGACAGCACAGCGACCTGATGGCCGCCGACCTCCAGCGGGACTTTCTGACCTTGTGGAAGACGATGACATCGAAACTTTGAAATCTAAATTTGCCTCAACCCGAGCCTACTTCCTGAACTCAGATAACGGCACTCACTTTTTGGACACGCTACTAGCTGA…
CL10009.Contig1_All	2795	gi|389594451|ref|XP_003722448.1|	57.8	3.00E-06	proteophosphoglycan ppg4 [Leishmania major strain Friedlin] >gi|323363676|emb|CBZ12681.1| proteophosphoglycan ppg4 [Leishmania major strain Friedlin]	gi|392996974|gb|AC245081.2|	69.9	6.00E-08	Homo sapiens BAC clone CH17-343P10 from chromosome 19, complete sequence	sp|Q75JC9|Y8484_DICDI	85.1	8.00E-16	Uncharacterized protein DDB_G0271670 OS=Dictyostelium discoideum GN=DDB_G0271670 PE=4 SV=1	PA2976	54.7	9.00E-07	COG1530	Ribonucleases G and E	K11422	3.00E-10	68.6	bta:514102	histone-lysine N-methyltransferase SETD1 [EC:2.1.1.43]	GO:0034641//cellular nitrogen compound metabolic process;GO:0044238//primary metabolic process;GO:0006725//cellular aromatic compound metabolic process;GO:0046483//heterocycle metabolic process;GO:1901360;GO:0043170	GO:0003824//catalytic activity	0	CAGCACAGGAGGCCTGCCCTCTAAGAGCAACCACAGCGACAACGCAGATGGCAGTGCTGCTGCGTCCAGCCCGAGATCGCCTTCTCCCGAGTCAGTCCCGTCATCGCCGCCGGCAGGGCCAAAACTGGCAGAGGAGTCCTTCCCGGACTATGGAACCAGCGTTGACCGCGTGTGTTCTACCGAGGAATGTTCCTCCCAGGACTTCGGGACCGCCGTGGACAGCACGTCCTTCTTAGAGAATGCGCAGGCTCGCAGGAAGCCGTCGTGGGTGGCCTCGCCAGCAGAGAAGACGTCGGAGCGAGCGGCCCAGGCTGAAAACGACGACGCCCTAGTTGGGGTGGATTACCTGTCGACGGGCGACTCTCCGGGGAAGAAGGAGCCAGCCTGCCACCTCAAGCT…
CL10009.Contig2_All	234	--	--	--	--	gi|157278817|gb|AC186633.2|	61.9	1.00E-06	Gallus gallus BAC clone CH261-115G18 from chromosome z, complete sequence	--	--	--	--	--	--	--	--	--	--	--	--	--	--	0	0	0	AAAGGAGTTGAAGAGGCAACGTTGCTGTACGAGAAAGAAAAAAAAAAAGACGTGCATTTTAATGTATAGGACACCGAATTTTAAAAAAATAGGGGTGGGGTAAGTGTGTTGGTGTTGAGGATGTTGATAGATGTTGTTAGCTTTTATTATGCTGAGGTGTCCGCTATATTATTAAGGGTGCGACGCCAGTATTTAAAACTGCGCTGTCGGGAGTAAAAAAAAAAAAAAAAAAAA
CL1001.Contig1_All	324	--	--	--	--	--	--	--	--	--	--	--	--	--	--	--	--	--	--	--	--	--	--	0	0	0	TTGACATTTTGTAATTATTTAGTGCAGAAGTCATTATTGTGTTTTAGTGTTGAAGATAAAGATTTAAGAATTTTGTAATGTCAGGATTGTACATTGATTTATTTAGATATAACCATCCTTGTTTCTTGAGCAATTTCCTGGCCTTTCGTTTTCTCCTTCCTCTTGATCAGACTCAAGGACCAGGAAGTCAGAGAAAATACTGAGATGACACTACAGTCTTAACTAGCTATCACACCCATTCTTGTTTGTAACTCTCTCTCTCACTTCTACTGTTAATAAACTGTAAAGAACTTCAAAAGTCCTTTACATAAACCATCTAATGAC
CL1001.Contig2_All	212	--	--	--	--	--	--	--	--	--	--	--	--	--	--	--	--	--	--	--	--	--	--	0	0	0	GTCATTACTGTGTTTTAGTGTTGAAGATTAAGAATTTAAGAATTTTGTATTTAAGAATTTTGTAATGTCAGGATTGTACATTGATTTATTTAGATATAACCATCCTTGTTTCTTGAGCAATTTCCTGGCCTTTCGTTTTCTCCTTCCTCTTGATCAGGAAGTCAGAGAAAATACTGAGATGACACTACAGTCTTAACTAGCTATCACACCCA
CL1001.Contig3_All	225	--	--	--	--	--	--	--	--	--	--	--	--	--	--	--	--	--	--	--	--	--	--	0	0	0	GTCATTACTGTGTTTTAGTGTTGAAGATTAAGAATTTAAGAATTTTGTATTTAAGAATTTTGTAATGTCAGGATTGTACATTGATTTATTTAGATATAACCATCCTTGTTTCTTGAGCAATTTCCTGGCCTTTCGTTTTCTCCTTCCTCTTGATCAGACTCAAGGACCAGGAAGTCAGAGAAAATACTGAGATGACACTACAGTCTTAACTAGCTATCACACCCA
CL10010.Contig1_All	396	gi|358334147|dbj|GAA52596.1|	130.2	3.00E-29	glia maturation factor beta, partial [Crassostrea gigas]	--	--	--	--	sp|Q9CQI3|GMFB_MOUSE	102	2.00E-22	Glia maturation factor beta OS=Mus musculus GN=Gmfb PE=1 SV=3	--	--	--	--	--	K05765	2.00E-08	57.4	nve:NEMVE_v1g246859	cofilin	GO:0006469//negative regulation of protein kinase activity;GO:0007399//nervous system development;GO:0007165//signal transduction;GO:0043085//positive regulation of catalytic activity	GO:0004860//protein kinase inhibitor activity;GO:0008047//enzyme activator activity;GO:0004871//signal transducer activity	0	GTTCTCATATTGAAAATCGACAGAAAATCCTTGTTGATCGAACAGGAAAATTTGATGGAGGACACTCCTCTTGATAACTTGGTTGACGAGCTGCCTTCCCATGAACCCAGATACGTCTTGGTGATTTATCGATATGAGAAAGAAGCTGGGCGGGTCGTTTATCCATATTGCATGGTATTTTCTACTCCAGAAGGTTGTCCCCCAATGTTGAAAATGCTTTACACAGCAAGCCTCCCAAGTGTGGTTGAAAAAAGTGGAGTTGGAAAGGTATTTGAGCTTCGAGAAGTCGAAGATTTTTCCGAGGCGTGGCTACGCGAACAGCTGGAGAATGAGCGCTAACCTGAGGCCATCACATTTTACTCGGTACCAGTGCCAAACAATTTATCTGCGTCGGTT
CL10010.Contig2_All	522	gi|358334147|dbj|GAA52596.1|	132.1	1.00E-29	glia maturation factor beta, partial [Crassostrea gigas]	--	--	--	--	sp|Q5R6P6|GMFB_PONAB	120	2.00E-27	Glia maturation factor beta OS=Pongo abelii GN=GMFB PE=2 SV=3	--	--	--	--	--	K05765	9.00E-08	56.6	nve:NEMVE_v1g246859	cofilin	GO:0006469//negative regulation of protein kinase activity;GO:0007399//nervous system development;GO:0007165//signal transduction;GO:0043085//positive regulation of catalytic activity	GO:0004860//protein kinase inhibitor activity;GO:0008047//enzyme activator activity;GO:0004871//signal transducer activity	0	ATTGTTTGGCACTGGCACTGCGTACAAAAGATCACCGTAGATTAACGCTCGTTCTCCAGCTGTTCTCGTAGCCACGCTTCTGAGAAGTCTTCGACATCCCGAAGTTCAAATACCTTCCCGACCCCACTTTTTTCAACCACGCTTGGAAGGCTCGCTGTGTAAAGCATTTTCAACATAGGAGGGCAACCTTCCGGGGTGGAAAACACCATACAGTAGGGGTAAACGACCCTCCCAAGTTCCTTTTCGTATCGATAAATCACTAGCACGTATCTAGGCTCATGAGAGGGCAACTCATCAGCCAAGTTGTCGAGAGGAATGTCCTCCATGAAATTCTCCTGCTCAATCAACAAGGATTTCCTGTCAATTTTCAGTATAAGAACATCATGAGTTTTTGATTTC…
CL10011.Contig1_All	2252	gi|405965622|gb|EKC30984.1|	171	2.00E-40	ATP-binding cassette sub-family G member 1 [Crassostrea gigas]	--	--	--	--	sp|Q86Y13|DZIP3_HUMAN	110	2.00E-23	E3 ubiquitin-protein ligase DZIP3 OS=Homo sapiens GN=DZIP3 PE=1 SV=2	--	--	--	--	--	K15712	7.00E-28	126	xtr:100492684	E3 ubiquitin-protein ligase TTC3 [EC:6.3.2.19]	0	0	0	TTGTCGATTCCGCGCACGTCGTCATCTCTAGAGGTGTCTGATTTTGGCACTGCAGAATCTGACTCCAGTTGGGCGTCTAACACATTTCCCTCTTCAGTGAGACCAGAAGAAAGCATCACGGCAGATCTCCCTATGTTGAGAAGCCTTTTAGCTGGGGTGGACGTGCGGGAAATGGGCTTAAAGTTAAAGGACTCGGCATCTGACTATGCTCCAGCTGTCCCCTGGCCAAGCTTCTCTAGCGTGGGCTCTTGGGCCTCTAACGCTATCAAAAGCTTGCCCGGCTCTGACTGGGGTGCCACCAGGACGAGCACCGCCAGCATGCCAGACACCCACAGCACGCCAGCTGACTCTTCTGCTGACACTGCAGCTGCTGCGACTGAACCCTTGCCTTGCAATAGA…
CL10011.Contig2_All	372	--	--	--	--	--	--	--	--	--	--	--	--	--	--	--	--	--	--	--	--	--	--	0	0	0	GGCCGCTGGCTGCCACGTTTGGCGGCTTGAGCGGTGGAACGAGAGGGCGTGGCATGTAGGGACCGGATGTGGTCACGCCTGGAGGCATGGGGAGGGGCTTGGGGAGTCCGCTGCTGCTTGCTGAAGATGCTACTGTCGCTAGCTCAAAGTTCACATCAAATGCTGCTGACGATCGACCCATGCCTGCAATCATCTTGTGGTACTGAATCAAGGAAGGCGGTGGCTCAGGTGTTTCTGGCACGATGTTTGAGAGGGGCGGGAGGTCAGCCATCGGGTGTCCAGCCATCACCAAGTCCCTCTGCTCGTTCAGCTGCCGCTGTATGCTCTCCAGCTTGCCAGAGATTCTGTCTTCCACAGCGCTGTAGTAGCTGA
CL10012.Contig1_All	308	--	--	--	--	--	--	--	--	--	--	--	--	--	--	--	--	--	--	--	--	--	--	0	0	0	ATCCCCGTGGGGGCGACTCACTCGCTGTAATAACTAACTAACGGAAGGATTGTCATGAGTAACAAGTCTATTTCTATCTCTGCAAGAGAAGGCAAGACTGTCCAGAACAAAAGAAGGTGGAATGATGATGACTGGAAAATCAATATAAGAAAGCGTTTACGACAGAGTGGAGAACCATACGTTACCAGAATAGAAATGTTATGCAGAAATAGTACGCAGGACGTACCCTATAGTCCGCAAAAGATGTATGACCTGTATATAGAAAAGCGGCAGATTGAAGGATGCGCCACCTCAGCCCATAAAAAAAA
CL10012.Contig2_All	494	--	--	--	--	--	--	--	--	--	--	--	--	--	--	--	--	--	--	--	--	--	--	0	0	0	TCCCCGTGGGGGCGACTCACTCGCTGTAATAACTAACTAACGGAAGGATTGTCATGAGTAACAGGTCTATTTCTATCTCTGCAAGAGAAGGCAAGACTGTCCAGAACAAAAGAAGGTGGAAGGATGATGACTGGAAAATCAATATAAGAAAGCGTTTACAAAAGAGTGGAGAATCAAACGTTACCAGAACAGAAATACGACGGATAAGGGAATTTAAACCAGGTTGTGGTCAGTTATGCAGAAATAGTACGCAGGACGTACCCTATAGTCCGCAAAAGATGTATGACCTGAATATAGAAAAGCGGCAGATAGAAGGATCCACTCCCTCAGCCATTGAACAAAAGTACAGAAATGTGTTCAATAAAAAATTCAGTTTTTATTTTCCATAGGCCAATGAAA…
CL10013.Contig1_All	465	--	--	--	--	--	--	--	--	--	--	--	--	--	--	--	--	--	--	--	--	--	--	0	0	0	GTGCTGTCTTCCACCTGCAACTACGACCACCCTTTACAAGCAGAAGTCTGACTCCCCTTTCCAGCTATGCTCTTACGGCTTGGATTTGAAGGGACGATACATGGAGAGGGGGGCATTGAGGAGAGGGAAACGCAGGCGGCTCTCTGGCTGGCTCTTTGGGCTGCTCTTTAGCCGGCTGATCAGTCACTGGCTGCAGACCGGACGACGGCTTGTCGAGATCACCATGGAGGGAAGCATTGCAACTGGAGCCATGACTGGACGAGGTGGAGCTGTCCAGGGACCTGGCAAGGACACCATCAAAGAGGCTGGTGACGCCTTTTCTGCTGAGGCTCCTGGTGCTCTCCTCCTTGGCCATGGTCTGCATGTCTCCGACAGTGGCCATCAGCGCCGCAGGCAAGG…
CL10013.Contig2_All	649	--	--	--	--	--	--	--	--	--	--	--	--	--	--	--	--	--	--	--	--	--	--	0	0	0	GTGCTGTCTTCCACCTGCAACTACGACCACCCTTTACAAGCAGAAGTCTGACTCCCCTTTCCAGCTATGCTCTTATGGCTTGGAACTTAAGGGACAAGACATGGAGAGGGGGGCATTATGGAGAGGGAAACGCCTGAGCCACTGGCCCGAAATTTGGTCTCGCCTTTGCAAGACCTTGCACAGCAATTTGCAAAAAGGTCGACTGATTTTTATCCAGGCTGGTGTTCAGGAACCAGTCTAGTTACCCTGCAGGTACACCAATGTAACCACCAGCAGCATGAAATTACACACAGGTAAACGTATCTTGCACACCGCTCCCCGCGGGAGCCGCAGGCGGCTCTTTGGGTGGCTCTTTGGGCTGCTCTTTGGCCGGCTGATCAGTCACTGGCTGCAGACCGG…
CL10014.Contig1_All	249	gi|358333782|dbj|GAA34611.2|	166	4.00E-40	transmembrane protein 39A [Crassostrea gigas]	--	--	--	--	--	--	--	--	--	--	--	--	--	--	--	--	--	--	0	0	0	TCACTCTTTTACCACCCACAGCGAATCAGCTCGTTGCTTTTTTATTTGGCTCTGGCGATTCCGCTGTATCAACTGATCAGCCTCAAATGGGTCTACGAATGGTACAAACTGGTCGGGCTGGCAGTGATGGGCCTTTTCAATCTATGCAACCTGTACTTTCAAACGCGCAGCTTTTCTGTTGTGCGCAGGGTCTACGCTCCAGAATGTGCATTGGAGACAGAAAAACTTATGCAGCCAAATAAGTCGCCG
CL10014.Contig2_All	284	gi|358333782|dbj|GAA34611.2|	141	1.00E-32	transmembrane protein 39A [Crassostrea gigas]	--	--	--	--	--	--	--	--	--	--	--	--	--	--	--	--	--	--	0	0	0	GCGGTGTTAATCCAGCCACATCAAATGCTCCTTGTCAGAGCAGATTTAATCACTGTCCCCGGCGATTTGTTCGGCTGTATGAACTTTCCAATCTCTGGCATGAACTCTGGAGCGTAGATCCGACGAACAACGGAAAAGTTGCGCGTTTGAAAGTATAGATTGCAGAGATTGAAAAGACCCATCACAGCGATTCCAACTAGCTTGTACCATTCGTAGACCCAATGGAGACTGATCAGTTGATACAACGGAACAGCGAGAGATAAATAAAACAGTAATGAGCTGAT
CL10015.Contig1_All	340	--	--	--	--	--	--	--	--	--	--	--	--	--	--	--	--	--	--	--	--	--	--	0	0	0	TCTTGTAGTTGTGTGTCGTCAGCTCTTTTGGGATGTTGTCCACTCCTGCTGATTTCCCTTCAGCGATTTTATCGCTGCTTCCACTTCTTCACGGAGGATGGGGTGCTCGTCGTTGTTGGTTTTCTTGTGGTTCTGTAGTTGTAAAGCTCTTAGCAGATGCCAGGATTCTTTAGTAAAAATAGGATCGCCACTTTCTGGCAGTCTTAGTGCTTAAAATTTAATCTTTCTCTCCCTCTCTTTATTTTCTGCCATTATCTAATATGTCCTAACAGTCTACTATTTCTCTTCTTCGCCAAACCAGACTCCTGCCTTTTTGTCTTGAATGTCTTTTATACTTTTT
CL10016.Contig1_All	780	--	--	--	--	--	--	--	--	--	--	--	--	--	--	--	--	--	--	--	--	--	--	0	0	0	AAAAAAAAAATGTTTTCTAAAAAAATATGAATTAATAACTTAAATCGTGCCTGTTGAATTTTCAAACACGTAGAATAAATCCTTTATGTTTGTTTTGTACTTTAGTAGGCCCCTTACCTTAGTGTTTGTTTTGTACCTTAGTAGGCCCCTTACCTTTGCGTTTGTCCGCACATCAGTAGGCCTCTACCTCAGTGTTTGTTCCGTATCTACCCTTGGATCACCATCTTAGCGAAAGGCCAAGGTTAATCAAGATGGCGTATTACGTTGTATGCTGTTGCCAAGCTACCGCTGTGGTTGGCGCACAAAAGAATACGCAAGGGGCGTCAACTCGTCTTTCAACAGCGCAGTCAGTAATAAAAAGCCTATGTTTAAAAATAAAATGCGCACGGATCACATTTC…
CL10016.Contig2_All	1047	--	--	--	--	--	--	--	--	--	--	--	--	--	--	--	--	--	--	--	--	--	--	0	0	0	GTTTGCTGCATCATCGTAGTGATTAAATATATAATCCTTTGAGAGATTTTAATATTAGTTGATTTGTTTCAGAACTGTTAAACTCGTACAAATATGGATACTTTTTATATTTCCTGATTTTTTTTTAACACTTATCTAAATTAATCATACATGGGTCATTAACATTGGCAATGATTACAGTTGTAGTAAGAACAGCATGTACGTTGTAGCAGTTGGAAATTGAATGGGAGAGCTTGTAGCAATATACATTTTTATATTATTTATAGTACACATTTTTTTATTGCTTCAATATTGTTTGCATTTAAGAGAAATTCAGAAAAAAAAATGTTTGCTAAAAAAATATGAATTAATAACTTAAATCGTGCCTGTTGAATTTTCAAACACGTAGAATAAATCCTT…
CL10017.Contig1_All	294	--	--	--	--	--	--	--	--	--	--	--	--	--	--	--	--	--	--	--	--	--	--	0	0	0	CTGTGCAATGTCTGTAATGATAATGGATAACTTTGTTTTTAAAAGATATACTGTTTGGTTGATTTTGAAAAAAGTTTTTCTCTTAGATTCAGTCTCATAGTCCTCGTTTTGAAAAAAAAAAAAATGAAATGGATTATTTCGATATAGATGAATTATATTAGGACGGACAGGTGTATCATTAATATGAGCTTCCTCGACGAACAGAAATGCACATTTCAAACAGCCACTCACCTGCCAGGAAGGGAGTTTGATGTTTTTACTTGTTCTTAGGCAGATCAGTTTCCCAGTGGTTAG
CL10018.Contig1_All	2601	gi|405961300|gb|EKC27126.1|	163.7	4.00E-38	hypothetical protein CGI_10013259 [Crassostrea gigas]	gi|68533266|gb|AC153857.7|	79.8	6.00E-11	Mus musculus 6 BAC RP23-158G17 (Roswell Park Cancer Institute (C57BL/6J Female) Mouse BAC Library) complete sequence	sp|P98088|MUC5A_HUMAN	71.6	8.00E-12	Mucin-5AC (Fragments) OS=Homo sapiens GN=MUC5AC PE=1 SV=3	--	--	--	--	--	K03626	1.00E-07	59.7	gga:396544	nascent polypeptide-associated complex subunit alpha	0	0	0	GCTGGTGTATTTTTTACTCTCAAAAAGGTGGTTAACAAAGTGTACACTGACAACCAGACAGGTAAAAAATACAGCATGATTTTGTTGGAAGCGAAAGCATAGCTTAAATAAGCACCATGTACCACCTTTGCTTTCAGCAAAATGCAATTTATACCTTTTGGGAAGAGCATTATTTTCTTGACTCGAACATAGGCCAATGTAAACAAAACCAATTGGAACGGGTTACTCTAGATATAATTAGATTGCCAGCATTGAAAATAGAAGAAGAAGAACTGAAGAGAGGATCGAGATTTAAACGATAGATGCCGCAAACCTCAAAAGAGAGAGAGAGGGAGAAAGGGAGAGAGAGTGAGAGAGAGAGAGGAGTAAAAGAGAGAGATCAACTTGCAGTTAAACATT…
CL10018.Contig2_All	497	--	--	--	--	gi|68533266|gb|AC153857.7|	79.8	1.00E-11	Mus musculus 6 BAC RP23-158G17 (Roswell Park Cancer Institute (C57BL/6J Female) Mouse BAC Library) complete sequence	--	--	--	--	--	--	--	--	--	--	--	--	--	--	0	0	0	GTATTTTTTTACTCTCAAAAAGGTGGTTAACAAAGTGTACACTGCCAAACAGACAGGTAAAAAATACAGCATGATTTTGTTGGAAGCGAAAGCATAGCTTAAATAAGCACCATGTACCACCTTTGCTTTCAGCAAAATGCAATTTATACCTTTTGGGAAGAGCATTATTTTCTTGACTCGAACATAGGCCAATGTAAACAAAACCAATTGGAACGGGTTACTCTAGATATAATTAGATTGCCAGCATTGAAAATAGAAGAAGAAGAACTGAAGAGAGGATCGAGATTTAAACGATAGATGCCGCAAACCTCAAAAGAGAGAGAGAGGGAGAAAGGGAGAGAGAGTGAGAGAGAGAGAGGAACATTTTTTCTTACCGTATGAAAATCTGCCAAGCTGTTG…
CL10018.Contig3_All	380	--	--	--	--	--	--	--	--	--	--	--	--	--	--	--	--	--	--	--	--	--	--	0	0	0	GTAAGTTTTAGAAACCACTAGATAAAGGAAGTAAATATTTATATTAACCTAGTTACGAAATTGTCCTTTGTATCAACAAGTAACTGAAATATATACATATTACTGACGGAAATGTCCATTCTATAATAACTCTAGAAACCATTTGATAAATGAGTTAAATATTCATATTACTTATGGAATTGTCCATTGTATAATACATACAAAAACAGCCAGTAAAATATACACATTACTGACGATATTTTCCATTGTATGATGACGTTTAGAAAAAGTCCATAAATTAGTTTAATAGTCAAGATGTTAGGTGCTTCTCATTAGCAACTCGAATTGGTGTGTAACCGAAAAAAAATAATAATTTGGCTGTTAATCCTTTGTATTAGATT
CL10019.Contig1_All	757	gi|358342087|dbj|GAA49634.1|	379.8	7.00E-104	F-type H+-transporting ATPase oligomycin sensitivity conferral protein [Crassostrea gigas]	--	--	--	--	sp|Q24439|ATPO_DROME	187	2.00E-47	ATP synthase subunit O, mitochondrial OS=Drosophila melanogaster GN=Oscp PE=2 SV=2	SPCC1840.06	102	7.00E-22	COG0712	F0F1-type ATP synthase, delta subunit (mitochondrial oligomycin sensitivity protein)	K02137	2.00E-70	265	smm:Smp_039000	F-type H+-transporting ATPase oligomycin sensitivity conferral protein [EC:3.6.3.14]	GO:1901576;GO:0044281//small molecule metabolic process;GO:0006139//nucleobase-containing compound metabolic process;GO:1901564;GO:0044249//cellular biosynthetic process	GO:0003824//catalytic activity	0	GAAGTGCCTGGGCTTTCGACCTTGTGACATCTTGTCTGAAGACTCGCCACTTCGCTCCCTTTGTCAGAATGGCGTCCACCGTCAGATATTTTGTTCGCGGTCTCAGTACTTCGTCGTCGATGCAGAAATTAATAATGCCCCCTGTACACGTTTTCGGGGTTGAGGGCCGCTATGCTACAGCGCTTTACTCAGCAGCTTCCAAGCTAAAAAATCTGGAAGCGATTGAGAAAGATATGAATACGATTCGGGACACCTTGGCTAAAGATGTACGGTTGCGGGAGTTCTGCATGGACCCGAGTTTACAGCGTTCGGTCAAGGCGAAAGAATTCGCAAAGGTGCTGGATAAACTGAAAGTCAATCCACCGACAAAAAATACCTATGTTCTGTTAGCGGAAAACG…
CL10019.Contig2_All	370	gi|358342087|dbj|GAA49634.1|	178.7	7.00E-44	F-type H+-transporting ATPase oligomycin sensitivity conferral protein [Crassostrea gigas]	--	--	--	--	sp|Q24439|ATPO_DROME	94.7	4.00E-20	ATP synthase subunit O, mitochondrial OS=Drosophila melanogaster GN=Oscp PE=2 SV=2	YDR298c	62.4	2.00E-10	COG0712	F0F1-type ATP synthase, delta subunit (mitochondrial oligomycin sensitivity protein)	K02137	7.00E-30	129	smm:Smp_039000	F-type H+-transporting ATPase oligomycin sensitivity conferral protein [EC:3.6.3.14]	GO:1901576;GO:0044281//small molecule metabolic process;GO:0006139//nucleobase-containing compound metabolic process;GO:1901564;GO:0044249//cellular biosynthetic process	GO:0003824//catalytic activity	0	GCTAGTCGACCGTTTTCAGCAACTATGACAAAGGTGTTTTTCGTAGACGGATTAACCTTCAGTCTATCCAGTACTTTGACGAATTCCTTAGCCTTGACCGAGCGCTGCAGACTTGGATTCATGCAAAACTCCCGCAACTGTGCATCCTTAGTTAGAGTGTCCCTAATCGTATTCAAGTCCTTTTCGATAGCATCCAAATTTTTGGACTTCGAAGCAGCCGAGTAAAGCGCCGTAGCATAGCGACCCTCAACTCCGAAAACATGCATGGGAGGCATTATTAACTTCTGCAGCGAAGAGGAACTACTCAGACCGCGCACAAAACACCGCAGTGCAATTGCCATCGCAAGGTTGTGCGGCCGGAGTTAACGGA
CL1002.Contig1_All	782	gi|260823300|ref|XP_002604121.1|	83.2	1.00E-14	hypothetical protein BRAFLDRAFT_71591 [Branchiostoma floridae] >gi|229289446|gb|EEN60132.1| hypothetical protein BRAFLDRAFT_71591 [Branchiostoma floridae]	--	--	--	--	sp|B2RY56|RBM25_MOUSE	89.4	8.00E-18	RNA-binding protein 25 OS=Mus musculus GN=Rbm25 PE=1 SV=2	PA2976	59.7	5.00E-09	COG1530	Ribonucleases G and E	K14822	8.00E-20	97.8	tgu:100219403	rRNA-processing protein CGR1	0	0	0	AGCTTTTAAAAATGGCGACTTAGTGACGATGGCTAGTCTTTAGGCTGTTTTTATGTCCAAGAAGTATTCTCATATTGCACAATGCCCCAAGGAAAAACACGACGTAAAGATGACACATGGACGACAGAAGACCTTACACAAGCACTAAAGGGTCAAAAAGGAGACGAGAAAAGAAAAGGGTCAAGGGCAGTCGATGAAAAGAAAGATCATAGGAGGCATAGGGATGAAGAGAATGGCGATGACAGTCGACAGCGACACAAGGACGAAGACAAGAGGAAACCAGGAAAGGCGGAGGGAGATGGCCATAAAAACAGAGGTAGAAATGGAGATATCTCTCCAGGGCCTAGGGTGGAATTAACAGAGGAAGAAAGAGAGCGTCTCCGTCAAGAAAGAAGGGAT…
CL1002.Contig2_All	719	gi|260823254|ref|XP_002604098.1|	58.5	3.00E-07	hypothetical protein BRAFLDRAFT_71613 [Branchiostoma floridae] >gi|229289423|gb|EEN60109.1| hypothetical protein BRAFLDRAFT_71613 [Branchiostoma floridae]	--	--	--	--	sp|B2RY56|RBM25_MOUSE	91.7	1.00E-18	RNA-binding protein 25 OS=Mus musculus GN=Rbm25 PE=1 SV=2	PA2976	61.6	1.00E-09	COG1530	Ribonucleases G and E	K10624	2.00E-20	99.8	aga:AgaP_AGAP011217	E3 ubiquitin-protein ligase RBBP6 [EC:6.3.2.19]	0	0	0	AGCTTTTAAAAATGGCGACTTAGTGACGATGGCTAGTCTTTAGGCTGTTTTTATGTCCAAGAAGTATTCTCATATTGCACAATGCCCCAAGGAAAAACACGACGTAAAGATGACACATGGACGACAGAAGACCTTACACAAGCACTAAAGGGTCAAAAAGGAGACGAGAAAAGAAAAGGGTCAAGGGCAGTCGATGAAAAGAAAGATCATAGGAGGCATAGGGATGAAGAGAATGGCGATGACAGTCGACAGCGACACAAGGACGAAGACAAGAGGAAACCAGGAAAGGCGGAGGGAGATGAAGAAAGAGAGCGTCTCCGTCAAGAAAGAAGGGATAAAAGAGGAGGAGATATCAGGAGAAAAGAGGAAAGAGTAAGAGATGATAAACCTGTGGACAGT…
CL10020.Contig1_All	1327	--	--	--	--	--	--	--	--	--	--	--	--	--	--	--	--	--	--	--	--	--	--	0	0	0	TACTTTTAGTAATCGAGTTTGTACCAACTGGAACAGTCTGCCTATTAATGTGAAATATGCACCATGAGTAAATAATTTCGAAAATCTCATAGAAAGCATTCCAAAAGTTATGGTACAGTTTAGAAGCTATGAGAATAGTAAATGAAATATTAAAACGTATTCATGCAAAAACCAGACTGTACAAACAAATAAAAAAAAAACAAAAAAAAAAAACGTTGTCCACACATTTATTTAACAAAGTGGAAGGAATGATTTGACACAAGTTTTCTCAAAACCAGCGGCATGTTTCCGTGTTATTCTATCATCACACGTTGAAGTGTTGTGTGCCTTTTGTCAGGGTGTCAATGTCAGGCATGCTCACTAACGGTCTGTAGTGTCAGGCATGCTCACTAATGGTCT…
CL10020.Contig2_All	231	--	--	--	--	--	--	--	--	--	--	--	--	--	--	--	--	--	--	--	--	--	--	0	0	0	GTTTGGAAAGTACTTGCTTGTAGCCACACCTGCCTGCCTGCGTCAAATGCTGTCACAAGTGAGCGGAAGTCAATTGCCAAGGTAGGTGGGTGAGGGCCAGAACATTGGACTTTTAAGTCAGCAGTAGATGGATTTTGTTAACAAAATAAATGTATACTCCAACAGCCAGCAGCTGAACTCAAGCTCACATTATAACATTATAACAAATTGTACAAAAAAAAGTCATACTAA
CL10021.Contig1_All	310	gi|358337407|dbj|GAA55770.1|	170.6	1.00E-41	fatty-acid amide hydrolase 1 [Crassostrea gigas]	--	--	--	--	--	--	--	--	--	--	--	--	--	--	--	--	--	--	0	0	0	AAAGGACATCGGGTGGTTGAATTCGCACTCCCAAAACCTGGTCCAGCTTATGAACTTGTAATTAGTCTCTTGCAAAACACACTGGCACCAGAAACAATTCGTGTTGTCTATGGACGAGGTCATGGAGATATACTTTCTAATTACAGGCAACATTTTGTAAATATGTTGTATGCCCTACCTGAACTATTGCGAAAAGTACTTTGTTACACACGGGCAACGCGCATTCAGTGGAGATGTGAAGTGGCTGCGCGGGCTCTTCGCGGATATGGTTGCACCAAATCCTACCCGGAATTGGAATACGAAGCCCAAG
CL10022.Contig1_All	1169	gi|154332073|ref|XP_001561853.1|	62	6.00E-08	putative microtubule-associated protein, partial [Leishmania braziliensis MHOM/BR/75/M2904] >gi|134059174|emb|CAM36873.1| putative microtubule-associated protein, partial [Leishmania braziliensis MHOM/BR/75/M2904]	--	--	--	--	sp|Q9UF83|YM012_HUMAN	79	2.00E-14	Uncharacterized protein DKFZp434B061 OS=Homo sapiens PE=2 SV=2	Cgl1939	50.8	4.00E-06	COG0532	Translation initiation factor 2 (IF-2; GTPase)	K03626	3.00E-13	76.6	gga:396544	nascent polypeptide-associated complex subunit alpha	0	0	0	GGCGGGGGTGGCGGTGGGGGCCGTGGGCTGGCCGCAGCAGATGGGCGGCACCACGGCCACGTTGTGTGCAGGGGGCCGGACGCTGAAGAGGTTGCTGACGGGCGCGGTGGTCACCTGCGAGGCAGGCTGGCGGTTCTGGGACAGCGCCTCTGCGGCTACAGCGGCGGTGGATGTCGCGCTACCGCTCTGCGACGCGAAAAGCGCGTAGGGCGCTCTCTTGGGAGACGCCTCCATCTTGAGGGCGCTGGAGCTCGCCAGGGGAGCGGCCGCCCCCGGCCTGGCTCCGGCCTTGCCGCCACCGCCGCTGTCTCTGCTCTCGGGCCCGGGCGCTTTGTCCTCCTCTTCGCTGCTGAGGAAGCTCTCGATGTCTTCCAGCAGGTAAGGGTCCACGTTGCTCAT…
CL10022.Contig2_All	288	--	--	--	--	--	--	--	--	sp|Q9QXM1|JMY_MOUSE	47.4	7.00E-06	Junction-mediating and -regulatory protein OS=Mus musculus GN=Jmy PE=1 SV=1	--	--	--	--	--	--	--	--	--	--	0	0	0	GGGCTGGGAACGTAGTCCATGGCGCCTGCAGGCCCTCTGCCCTTTCTCTGTGCAGAAGGATGTATCATAGGATGTCTGAAGGTGGGGTAGGTAGGGAACAGCGCCCTACGCGCCGGATGGACGCTGTACGGGTGGTGGAGGTGACTGTGGGGGTGGGGGTGGTGCTGTCTGGCAAGCCACTGGTGGTAATGCGGGTGGTAAGAGACGTGCGGTAAGCACTGATGGCTCGGGTACGTTCTTGGTCAAAATCAGACAAAGTACATTTTTCCAATGAATAATCAAACCAGC
CL10023.Contig1_All	497	gi|358331804|dbj|GAA50560.1|	200.7	2.00E-50	eukaryotic translation initiation factor 4E-binding protein 1 [Crassostrea gigas]	--	--	--	--	sp|Q60876|4EBP1_MOUSE	105	4.00E-23	Eukaryotic translation initiation factor 4E-binding protein 1 OS=Mus musculus GN=Eif4ebp1 PE=1 SV=3	--	--	--	--	--	K07205	1.00E-22	105	mmu:13685	eukaryotic translation initiation factor 4E binding protein 1	GO:0000278//mitotic cell cycle;GO:0030324//lung development;GO:0008286//insulin receptor signaling pathway;GO:0045471//response to ethanol;GO:0045947//negative regulation of translational initiation;GO:0031333//negative regulation of protein complex assembly	GO:0030371//translation repressor activity;GO:0008190//eukaryotic initiation factor 4E binding	GO:0005737//cytoplasm;GO:0043234//protein complex;GO:0005634//nucleus	TGAGAAAAAGCATCGTACACCAAAATTAATACCGGTATTTGGAGAGAGAGAGAGAAAAAAAGGCAACCATAGGTTATTGATCGAACAAGAACGAGGGTTAACCGGGTGCCGTCGAAATACAAAATAATTGTTGGCGCTCTGGGAAGACTATCGGAATGCTGGATCATAGATCCATGTCAAAAGGATGTTCTTCACCTTTGAAAGCGCCATTTTCAATCGGTTCTTGTGGGGGCGGTGGAGAAGTTTTAACGTCACCACTGATTGAGAAGCCTGGCATTTTAGGTAATTCTGAGGGTGGTGTTTGGGCAACGGGAGAACTTTTACACTGAAGCATAAAATCACGATCGTAAATTATACGGGTGCCTCCAGGTGTTGTGCTGAAAAGGGTTCCGCCAGGAG…
CL10023.Contig2_All	584	gi|358331804|dbj|GAA50560.1|	214.2	3.00E-54	eukaryotic translation initiation factor 4E-binding protein 1 [Crassostrea gigas]	--	--	--	--	sp|Q62622|4EBP1_RAT	105	6.00E-23	Eukaryotic translation initiation factor 4E-binding protein 1 OS=Rattus norvegicus GN=Eif4ebp1 PE=1 SV=3	--	--	--	--	--	K07205	2.00E-22	105	rno:116636	eukaryotic translation initiation factor 4E binding protein 1	GO:0000278//mitotic cell cycle;GO:0030324//lung development;GO:0008286//insulin receptor signaling pathway;GO:0045471//response to ethanol;GO:0045947//negative regulation of translational initiation;GO:0031333//negative regulation of protein complex assembly	GO:0030371//translation repressor activity;GO:0008190//eukaryotic initiation factor 4E binding	GO:0005737//cytoplasm;GO:0043234//protein complex;GO:0005634//nucleus	ACGGATATCAAGAGCAGAATACAGTTTATTACAACACAACGCAAACGAAAGCGTGTAAACGTAGCAGAAATGATAGGGACATGGGAGGAACACATGAAACACAACGAATGCCGGTGCTTGAAGAAAAAGATAGAAACGCACCCGATAGAATGAAGGGATGAGAGTAAACCGGGTGCTGTAGAAATACAAAATAGTTGGCGCTCTGGGAAGAATAACTGAATCCTGGATCATAGGTCCATATCGAATGGATGTTCTTCACCTTTAGAAGCGCCGTTTTCAACCGGTTCTTGAGATGGAGGCTGTGAAGTCATTACGTCACCGCCGATAGAGAAACCAGGCATTTTAGGCAACTCTGAGGGCGGTGTTCGAGCTACAGGAGAATCTTTACAATGGAGCATA…
CL10024.Contig1_All	265	gi|358253606|dbj|GAA53490.1|	167.9	1.00E-40	dipeptidyl peptidase 4 [Crassostrea gigas]	--	--	--	--	--	--	--	--	--	--	--	--	--	--	--	--	--	--	0	0	0	GGCGTTTAGTAGCTTGAATTTGACCTTCGTGTGGTAGGTGTTTGTCGGTAGGTGGTGCTGTTTCGCAGATTTTGTATTCTGTGTGTCGTGTGGGAACGAGTCGGAAGCACGAAGGTTTCGCCGGAAAGCGGTGGGGATGTTTGAAAGGTATTGGTCAGCTGTCCAATTGCCTTTCAAAGCCGGATCAATAGCGTAGTGGCTGTGCCAGACCAAGTATACATGTTTATCAGAATGTTCAGAGCGGCACCATAAGCCAACTCCGGAA
CL10024.Contig2_All	539	gi|358253606|dbj|GAA53490.1|	372.5	5.00E-102	dipeptidyl peptidase 4 [Crassostrea gigas]	--	--	--	--	--	--	--	--	--	--	--	--	--	--	--	--	--	--	0	0	0	GATTGCCCTCGTTCAAATAGGGTGGGAACCAAAAACGGACAACCGCCCCGTCTTTGATAGGTTCATCTTCATCGATTAGTGCAGTTGTACCTTTGTCGGCGTTCTCCACCAAAATGTCTGTCTGTCTCAAATTGATATGCCTCATAATTACGTTTGGCATCGGGCGATCTCCAAAAGGTGGCTCGGGATAAAGCATGTGCAGGGGGAGTTGAGTAGCGTTGAGCAACTTGAATTTGACTTTTGTGTGATACGTGTTTGTTGGGAGCTGGTGCTGTTTGGCGGATTTCGTGTTCTGGGTGTCGTGTGAGAGCGTGTCCAAAAGGCGTAGATTACGTCGAAAAGCTGTGGGAACGTTTGAAAGGTATTGATCGGCTGTCCAGTTGCTTTTCAAAGCCGGAT…
CL10025.Contig1_All	324	gi|358332816|dbj|GAA51428.1|	209.9	2.00E-53	NET1-associated nuclear protein 1 [Crassostrea gigas]	--	--	--	--	--	--	--	--	--	--	--	--	--	K14552	1.00E-26	118	smm:Smp_094570	NET1-associated nuclear protein 1 (U3 small nucleolar RNA-associated protein 17)	0	0	0	GCTGCTTTCGTTTCGGTAAGATGGCTAGATTCGTTGGAACTTCATTGGCACTGTGACGCAACCAATGTCTTGGCATTTCCACAAAGCCAACATGTGTTTCGATGGGTTCAAAAGCTCCAGATAGTATGTGATACGTATTATGTTCTAGAGTGACGACAATCGTATCTTCGGCCGGTCCTCCAGGACAATTCACTTCAACAAGAGGTGAACCAAGATGTGGTAAAAATCGACGATGTTGGGGGCCACCTAGACATTCTGTCATGTCCCACTTGACCAAAACGCCTTCAAGTCCTCCTGATAATAGATGACTTCCAGTTGGAGTGA
CL10026.Contig1_All	1159	gi|358335581|dbj|GAA37450.2|	68.6	7.00E-10	pre-mRNA-splicing factor 38B [Crassostrea gigas]	gi|226486941|emb|FN319409.1|	77.8	1.00E-10	Schistosoma japonicum isolate Anhui full length mRNA clone SJFCE3268.001|FSE001-P00023-P11, complete sequence	sp|Q80SY5|PR38B_MOUSE	334	3.00E-91	Pre-mRNA-splicing factor 38B OS=Mus musculus GN=Prpf38b PE=1 SV=1	--	--	--	--	--	K12850	3.00E-135	481	smm:Smp_133110	pre-mRNA-splicing factor 38B	0	0	0	TGCGGGTAACAGAAATTTATCATACAATAAATGGGGAATACAATTGGGTAAATCCATCCGGCTTTAAGCAGGGGGACAAAAATGCAATATACAAGAGCGTAATCGCAGAATGATGGCCTTAAAAGTTAAAGGTCTGGTAAACTCTAGCTTTGAAAACTAGCTTCTGCTTCGGCGTCTATCACGTTCTTGTCTCTCGCGGGCACGTTTCAAATCTCGCTCGAACGAACTTTCTCGTCCACGTGGGGAATTTGACCGTCGACGTTCATGAGATCGAGAGCGGGATCTGCGTCCATGATGCCGATGACGTTCACGATCACTGTGTTTGCTTTTGTGAGAATGTCCATGCTTCTTATGGTTACTCGTGTCCATCTCACGAACACTTTGACTGATAACCTTATG…
CL10026.Contig2_All	433	gi|358335581|dbj|GAA37450.2|	243.4	2.00E-63	pre-mRNA-splicing factor 38B [Crassostrea gigas]	gi|256074308|ref|XM_002573422.1|	143	8.00E-31	Schistosoma mansoni expressed protein (Smp_133110) mRNA, complete cds	sp|Q6P7Y3|PR38B_DANRE	171	4.00E-43	Pre-mRNA-splicing factor 38B OS=Danio rerio GN=prpf38b PE=2 SV=1	--	--	--	--	--	K12850	7.00E-53	205	smm:Smp_133110	pre-mRNA-splicing factor 38B	GO:0008380//RNA splicing;GO:0006397//mRNA processing	0	GO:0005681//spliceosomal complex	GCCGTGTATATTAGTGCATGCCTGATCGGATAGCATATTCTGAACTTGGCTTCCATAATTCATGGCCTTGCCTTTTGTAAACCAAGATTCAGGGGTCCTCGGTGTGGAAGAGAATGAAGAAGATCAAGCTCCTCGGGGTAACACATTGAAACTGTGGGGCAATCAACAAACGATGAATCTCAACAGCATGGTGTATACTAATATTGTGCAATCACCATACTTCAAGGCCAACCTGATCGAACTGAGGACGTATCATGAGGTGATTGATGAAATATATTACAAGGTTGAACATTTAGAACCTTGGGAACGGGGCAGTCGTAGAGTTGGAGGTCAGTCCGGTATGTGTGGTGGCGTTCGGGGTGTTGGTGCTGGTGGAATCGTATCTACGGCTTTTTGTCT…
CL10027.Contig1_All	463	gi|358342657|dbj|GAA50072.1|	214.9	9.00E-55	optic atrophy 3 protein homolog [Crassostrea gigas]	--	--	--	--	sp|Q1L9A2|OPA3_DANRE	109	3.00E-24	Optic atrophy 3 protein homolog OS=Danio rerio GN=opa3 PE=3 SV=1	--	--	--	--	--	--	--	--	--	--	0	0	0	GTATGGTTGGTGCCTTCCCTGTTTTTAAGCTTGGCAGTTTGGCCTTGAAGCAGGTCAGTAAGCCAATTTACATCTGTCTCCCTCCGGCTCAGTTGTACCACATGTGGGAGACTCGGCTGAAATTACGGATATTGGGGTTGTCCAAGCCAAAAGAGGTTGCGAAATTGAGCGAAGATGCAGCCGCTGACCTTGGCGCGGAAATGTTGGGTGAAATTTTGATGTTTTGTTTCGGCGCAGCGATTCTATTTTACGAGTATCGTAGACAAGCCCGAAAGGAGGCTAACAAGGAAGACAACATTCAGAAAACTTTCGATGAACTGACAAACCAGATTAACGAATTGTCAACCCTTATACAGATTCATGAAGCTAGATTACGGGAACACACTCGATTGATGGCAA…
CL10027.Contig2_All	511	gi|358342657|dbj|GAA50072.1|	214.9	1.00E-54	optic atrophy 3 protein homolog [Crassostrea gigas]	--	--	--	--	sp|Q1L9A2|OPA3_DANRE	127	2.00E-29	Optic atrophy 3 protein homolog OS=Danio rerio GN=opa3 PE=3 SV=1	--	--	--	--	--	--	--	--	--	--	0	0	0	GTATGGTTGGTGCCTTCCCTGTTTTTAAGCTTGGCAGTTTGGCCTTGAAGCAGGTCAGTAAGCCAATTGTGAGTTTTATGAAGCAGCGTGCCAAGTCTAATATGTTTTTCCGGCAGTACATCTGTCTCCCTCCGGCTCAGTTGTACCACATGTGGGAGACTCGGCTGAAATTACGGATATTGGGGTTGTCCAAGCCAAAAGAGGTTGCGAAATTGAGCGAAGATGCAGCCGCTGACCTTGGCGCGGAAATGTTGGGTGAAATTTTGATGTTTTGTTTCGGCGCAGCGATTCTATTTTACGAGTATCGTAGACAAGCCCGAAAGGAGGCTAACAAGGAAGACAACATTCAGAAAACTTTCGATGAACTGACAAACCAGATTAACGAATTGTCAACCCTTA…
CL10028.Contig1_All	679	gi|358339982|dbj|GAA35501.2|	355.9	9.00E-97	hypothetical protein CLF_100991 [Crassostrea gigas]	--	--	--	--	sp|Q9VFE6|RRP15_DROME	59.7	5.00E-09	RRP15-like protein OS=Drosophila melanogaster GN=CG3817 PE=1 SV=1	--	--	--	--	--	--	--	--	--	--	0	0	0	GGCTGATGTGGTTCACAAAATTCTAGAGGAAACCATTCCTTTAGGAAAACACCCCATTTTGGCCCTCGCCAAGACAGACCAACAGAAACAAAAAGCAAAAGGTTCTCTTCAAGTGACAGATGATGAAAAGTCTTCAGTCGTGTCGACTGCAGAGCGACGCAGGTGGTTGCGGGAGGCATATAAAAAACCTCAGGCGGCTGCCGGTATCCGACAGACTATTCTAACTCTAAACAACCCACCATCTGAACAGTCCGGCACAAAAGAAGAAGTCGAATGGGAACATGCTCGCGAACGCCGACTACGATTGCAGGCCACGCGCGGTATAGTGGCTCTATTCAATTCTGTCCGGCAACATCAGTCTTCAATATCGAGTCAACTGGAAAACTCCGACCTCTTGGA…
CL10028.Contig2_All	318	gi|358339982|dbj|GAA35501.2|	158.3	1.00E-37	hypothetical protein CLF_100991 [Crassostrea gigas]	--	--	--	--	--	--	--	--	--	--	--	--	--	--	--	--	--	--	0	0	0	AGGACGTCCTTCGGCGATAGACGAGAAAACGACTTCAATCGTTTCGACTGTAGAGCGGCGCAGATGGTTGCGAGAGGCTTATAAGAAGCCTCAAGCGGCTGCCGGGATCCGACAGACCGTTTTCTCTCTCCACAACTCAAATTCCGAACATTTTGGTACCAAAGAAGAAATAGAATGGGAGCACGCTCGTGAACGCCGTCTTCGATCACAGGCCACTCGTGGTATAGTGGCCTTGTTCAATTCTGTTCGTCAGCATCAGTCCGCAATTTCCAGCCACATGAAAGATTCCAACCTCTTAGAAACACAGAAGGAGCGCAT
CL10029.Contig1_All	923	gi|358337770|dbj|GAA56099.1|	100.9	9.00E-20	vacuolar protease A [Crassostrea gigas]	--	--	--	--	sp|Q03168|ASPP_AEDAE	59.3	1.00E-08	Lysosomal aspartic protease OS=Aedes aegypti GN=AAEL006169 PE=1 SV=2	--	--	--	--	--	K06002	9.00E-10	64.7	xla:373564	pepsin A [EC:3.4.23.1]	0	0	0	AGCGATGACTTCCGGTTAGGTGATCACGTGGTATCACAATTCTCATTTGGGATCGTCCATTCGATGCCGAGTTCGCCGGTATTACATAACCCGATTGATGGTGTATTTGGTCTTTCCCGGAACATTCCACCAGGTGCTCCTTACAAAGCATTCTCAGCATTATTGCGTGAACGTGGACAGGTCGGAAGAAAGCTCTTTGGCACAGTTCTATGTTCCTCAGCCGATGGTGAATCAGCTGTGGGAGAGATTATATTTGGTGAGATTTGCAGGGAAAAAGCAATTGGACAGTTTATACACATGACAATGATTAACACTAAGGACTATTGGGGTTTCTCCGGGGGAAAATTAAGTGTTGGTTTGGGAGACCTCCAAATTCAGTTGGACTATGTGGTAATGGAT…
CL10029.Contig2_All	651	gi|358339781|dbj|GAA47776.1|	67	7.00E-10	pregnancy-associated glycoprotein 6-like [Crassostrea gigas]	--	--	--	--	--	--	--	--	--	--	--	--	--	--	--	--	--	--	0	0	0	ACTGATATCGATTACGAAACTTCTAAATACAGATGGTTAATAATCATCACTTCCTATCATACAATTTGACAGATTAAGTGTTGGTTTGGGAGACCTCCAAATTCAGTTGGACTATGTGGTAATGGATACGACGTCAGAATTCATCAAAGGACCTAAAGCAAAAATAGATCGCATCAACCACCATTTGGGCTTTACCAGACATGCCACCTTAGGATTTGCCGTCGATTGTGGTAGAGTTGACACACTTCATCTTGTGCAGCTGCTCAGTGGCCCAAGATCAGTGACTTTCAAACCGGTGCACTACGTGAAGAAGAACGAACTAGGTGAATGTTACAGTGCTTTTCGAGATGTTGGAGTGCAATCCGAATTTTGGGTGTTTGGAATCCCAGCTCACATGGA…
CL1003.Contig1_All	229	--	--	--	--	--	--	--	--	--	--	--	--	--	--	--	--	--	--	--	--	--	--	0	0	0	GTCCGTTTTATTTTATAGGCTTTTTATTTAATTTATTATTGACTGTGTGTGAGTGTGTTTAGCACCAAAGAGACATCAAGGCAGACCTCATATCGTCGGCGAAGGTTTCTAACCGTCTAACTCCGAAAACAATGTATAAAGCAACCGGGTCGGAATTTGTGCTGACAAATTCTTCAAAATGCAATTATTTACGCCTGTTATGGTGTATAATAATATTTTTTCAATGATT
CL10030.Contig1_All	857	gi|358337832|dbj|GAA56152.1|	342.8	1.00E-92	endophilin-B1 [Crassostrea gigas]	--	--	--	--	sp|Q6AYE2|SHLB1_RAT	160	4.00E-39	Endophilin-B1 OS=Rattus norvegicus GN=Sh3glb1 PE=2 SV=1	--	--	--	--	--	K11248	2.00E-39	162	acs:100554875	endophilin-B	GO:1900740//positive regulation of protein insertion into mitochondrial membrane involved in apoptotic signaling pathway;GO:0006654//phosphatidic acid biosynthetic process;GO:0051084//'de novo' posttranslational protein folding	GO:0005515//protein binding;GO:0042171//lysophosphatidic acid acyltransferase activity;GO:0005504//fatty acid binding	GO:0016020//membrane;GO:0043231//intracellular membrane-bounded organelle;GO:0043234//protein complex;GO:0044444//cytoplasmic part	GAGAACCACGCTTCACAGTTTGGCTTAATGGGTGAGACGCGAGTAGGCGGTCATGTGAAGGGTAAATGAGAAGGCGGCCGTACATCCATCTGATTTCAACGCATAGCTTGATCGACTGCGTCTAGGCAGCTTTGGTAGTACTCCCTTTGAGCATTCAAAAGCCTCTGCAACGCGTCTTTGTGGTTATCAAAATCCGAAATACATTTTTCCAATGCTCGTTTTGTGGCCTCCGATTGACGATCGAATAGAGTTTGAGCTTCGCTGACTTGTTGCTCACATGTCTGTTTCTTCGCTGCATCATCCTTGGCTCGCTTCAGCAAGGTTTTGGCTCTGTCCAGATCAAGGCGAAGGTTGTCCAAATTTTCTCGCTCCCGGTGAGCTACTCGGGCACTATTTTGC…
CL10030.Contig2_All	1029	gi|358337832|dbj|GAA56152.1|	394.4	4.00E-108	endophilin-B1 [Crassostrea gigas]	--	--	--	--	sp|Q6AYE2|SHLB1_RAT	151	2.00E-36	Endophilin-B1 OS=Rattus norvegicus GN=Sh3glb1 PE=2 SV=1	--	--	--	--	--	K11248	2.00E-36	153	xtr:548826	endophilin-B	0	0	0	TAAATATTATAATTTCATCGACCATCCGCCTTGTAGTAATCTTAACCAAACACCCTGGTTACAGATGAAAAAAGAACTCGAGAGTATAAAAAAGGTTCACAAATCCGATGTACCACAGAGAAGAAACTAAAAAGCTTGATCCCGTAGGAACCACGTTTCACAGTTGGCTTATATTAAGGATGGAAGTAAACGAAATGTGAAAGATGAGGGAAAGGCGGTCGGCTATCCATTATGATTCAGCGCATAGCTTGTTCGACCGCGTCCAGGCAACTTTGATGGTACTCTCGTTGAGCGTTCAACAGTCTTTGCAGCGCCTCTTTGTGAGAATCAAAATCCGAAATACATTTTTCCAACACCCGTTTGGTGGCTTCGCACTGACGATCGAACAGAGTTTGGGCC…
CL10030.Contig3_All	1002	gi|358337832|dbj|GAA56152.1|	372.9	1.00E-101	endophilin-B1 [Crassostrea gigas]	--	--	--	--	sp|Q6AYE2|SHLB1_RAT	155	1.00E-37	Endophilin-B1 OS=Rattus norvegicus GN=Sh3glb1 PE=2 SV=1	--	--	--	--	--	K11248	2.00E-37	156	xtr:548826	endophilin-B	GO:1900740//positive regulation of protein insertion into mitochondrial membrane involved in apoptotic signaling pathway;GO:0006654//phosphatidic acid biosynthetic process;GO:0051084//'de novo' posttranslational protein folding	GO:0005515//protein binding;GO:0042171//lysophosphatidic acid acyltransferase activity;GO:0005504//fatty acid binding	GO:0016020//membrane;GO:0043231//intracellular membrane-bounded organelle;GO:0043234//protein complex;GO:0044444//cytoplasmic part	TAAATATTATAATTTCATCGACCATCCGCCTTGTAGTAATCTTAACCAAACACCCTGGTTACAGATGAAAAAAGAACTCGAGAGTATAAAAAAGGTTCACAAATCCGATGTACCACAGAGAAGAAACTAAAAAGCTTGATCCCGTAGGAACCACGTTTCACAGTTGGCTTATATTAAGGATGGAAGTAAACGAAATGTGAAAGATGAGGGAAAGGCGGTCGGCTATCCATTATGATTCAGCGCATAGCTTGTTCGACCGCGTCCAGGCAACTTTGATGGTACTCTCGTTGAGCGTTCAACAGTCTTTGCAGCGCCTCTTTGTGAGAATCAAAATCCGAAATACATTTTTCCAACACCCGTTTGGTGGCTTCGCACTGACGATCGAACAGAGTTTGGGCC…
CL10031.Contig1_All	1571	--	--	--	--	--	--	--	--	--	--	--	--	--	--	--	--	--	--	--	--	--	--	0	0	0	CTTTTTTTTTTATTTTTAAGCCTTATTTTATTAAGTAATTTTGTAATGTTTAGTCTTTCAGTACTTGACCATAGATGTAGGTGACTCTAGAGCAAACTGTATATTTATACTTCGCCGTAATTACATCAGCCTATATAATATATATTTTAAAAAAAGATACAGAACTATTAAAAGGCAACACCACTGTTAATGGTCAAGCCTTTTGGCAGCTGCAGCTTAATATCCAGATAGTAATATCAATATCCAGATAAATCTGATCTTTTAAGGAGCCTTGACCATAACTGCATACTCATGTTTTTTTCTGTGCCATGGAACGAACGCCTTGAAAATATGGGATTATCTGGGGGACTGTGTCCCCTCCATGGTGACCCCGTGTCCCCTCCATGGTGACCGGCAGGC…
CL10031.Contig2_All	1270	--	--	--	--	--	--	--	--	--	--	--	--	--	--	--	--	--	--	--	--	--	--	0	0	0	GGCGCTAACAGCTGCAATGTGTGAATTTGAAATGACCAGCAAATTACACCACTACCTCCATGCAACACTTAATACTGAATTAACCTATTTAAAAGAAACAAACTGAACATGTAAATAATATGTAAACACTGCTGACTGAAAATGGCATTTATGGGCATAATAGTGAGGCAATATGGGCATATTTATTCGATAATGACCAAGTCAGCAACTCCGATTTTCTCGTCTTAGTTATTAACAAAAAATTGGTCTTCTTTATTCTTCCAAAAACTATTCTCAGATCTCCGTACTATTTGCGTAGAAGTTTCAAAAGATCATGAAAGGATAGCCCAGAGTAAAAACATCAAGGTACACAGCACAGTATTTTCTTATTTATTCTGGTCAACCATCATGCATCCGCAC…
CL10032.Contig1_All	776	gi|358332293|dbj|GAA50972.1|	245.7	1.00E-63	prostaglandin E synthase 3 [Crassostrea gigas]	gi|209402491|gb|EU780111.1|	630	1.00E-177	Clonorchis sinensis clone ACP-1U-33	sp|Q23280|YOCA_CAEEL	107	3.00E-23	Uncharacterized protein ZC395.10 OS=Caenorhabditis elegans GN=ZC395.10 PE=3 SV=1	--	--	--	--	--	K15730	5.00E-48	191	smm:Smp_072900.1	cytosolic prostaglandin-E synthase [EC:5.3.99.3]	0	0	0	TGTCGGAATCGAAGTGGATTATCCGCCCTTGGACGTCTCAGAACAAATAGAGAAGATGCGCGCAAGTACGTGGCAAGGGTGTTGTAAAATGCATCCCTATACAAACATGTCAAAAGATGAATGAACAGGATAGTGAAACGGGTCTCAGGCTTCCTGCACCACTGGCTCTTTTTCTTCTTCATCCTCCTCTTCAGTCTTTCCGTTGGGATGATCTGCAGTTTCCGATGTGGCTTTGGTGGGTGGTTCTAAATCAGGAAGATCATCATCATCTGAGTCAATATCCGCATCGTCGCCTCCATAGTCATTGAAATTAGACATCTGCGAGAGCATGCTTGAAAAGTTGTTATCCATTCCACCGAATTCAGGCTCCGAATCATTTTCATCGACCCACCGGTTGAA…
CL10032.Contig2_All	478	gi|226477406|emb|CAX72397.1|	176	5.00E-43	Conserved hypothetical protein [Schistosoma japonicum]	--	--	--	--	sp|Q23280|YOCA_CAEEL	91.7	6.00E-19	Uncharacterized protein ZC395.10 OS=Caenorhabditis elegans GN=ZC395.10 PE=3 SV=1	--	--	--	--	--	K15730	1.00E-41	168	smm:Smp_072900.1	cytosolic prostaglandin-E synthase [EC:5.3.99.3]	0	0	0	GAAAAGTCTCGTGCGCGCCCGCTCGGTTTCCCCGCTTATATTTTTCGACATGTCTGGAGATCAGCCTACACCACTACACCCACCGGTGCTCTGGGCTCAGAGAAATGACTGTTTATACGTAACGATATCTCTTGGCGATGTTAAGGACAAGGTGCTGGAGCTGAAAGATGGATCCCTTCGATTTAAAGGGAAATCAGGTGCACCAGCTCCACAGGAGTACGGTATTGAGCTTGAGTTTTATGGTCAAGTTGACCCGGAGGCTTCTCGGCAAATGTCGACCGACAGAGAAATTGTTATGTACATTAAGAAGAAGGAGCCAGCCTCCTGGCCGCGGTTACTATCAAACATCAAAAAGGCTCCATGGCTAAAGGTCGATTTCAACCGCTGGGTAGATGAAAA…
CL10033.Contig1_All	897	gi|432920861|ref|XP_004080007.1|	79.7	2.00E-13	PREDICTED: complement C1q-like protein 4-like [Oryzias latipes]	--	--	--	--	sp|Q9ES30|C1QT3_MOUSE	57.4	4.00E-08	Complement C1q tumor necrosis factor-related protein 3 OS=Mus musculus GN=C1qtnf3 PE=2 SV=1	--	--	--	--	--	--	--	--	--	--	0	0	0	TGCGGTTTCAAATTGTAATTTACATAAAAATAGTAACTGCAACAAGCAAACCAAAATGTCAATGCCAGAGCTGTAAAAAAAAAAATCCGAGACCTCAACTCAACCAACAAATTTTACAGGATGTTAATACTGCTCCTCAGACGTTTGTCTAAAATTAACTCGACGAGGATCTACGAGACTTAGCCTCTGCTCAGTCGGTGAACAGTAAGACGCCGGCGAACGCTGTTTCCCACCACCTGTCGATCACATGGGGTCCAGATACGTGTCGCACCAGCACTGTTTCGCCGACGTTGACATGCACGGTTACGAAAGTGCTGGCCTGATCGTAATATACTCTGTCGTGAGGCTCGATGTCCACCAGCATGAGGAGGGAGCCAGCTTTGTAGATCCCCAGGTTCA…
CL10033.Contig2_All	208	--	--	--	--	--	--	--	--	--	--	--	--	--	--	--	--	--	--	--	--	--	--	0	0	0	GGAACGGATACGACCCTCAGACCGGCGTCTTCACAGCCCCGGTGTCCGGCGTCTACTTCTTCCTGCTCAACGCCAAGGCCGACGTGACCACTGATGGAGTCGTGTCTCTGGGGATCTACAAAGCTGGCTCCCTTCTCATGATGGTGGACATCCAGCCTCACGACAGGGTATATTTTGACCAGACCAACACTTTCGTAACCGTGCATGT
CL10034.Contig1_All	358	--	--	--	--	--	--	--	--	--	--	--	--	--	--	--	--	--	--	--	--	--	--	0	0	0	TGTTCTGTCATTAATTTATGTTTTAGGAGCAATCATTTTTAGAGGGGAGGTGGTGGGGAGGACTTAGTTATATATTGCGGCAGAAAGAGTGATATCAATGCGCGTTGTCCAACAAAGATTAATAGTCAGAATTATTATAAAATAACAATTAACAGGAGAAAATGATTATGAATGGCAAAGCAGATTAGTAGATAACACAATTATCAATATCATTGCACATATCATGTACATTACTTACTTAAGGTAATTGTCCCCTACTGAACAGTCCCGTGGTGCGCTGTCAGGTTTACACTGTGCACGAAGCAACACTGGCACACGAGGACGCGACACAGGCGGTGACAGGTGCAGACGTCAGACA
CL10034.Contig2_All	334	--	--	--	--	--	--	--	--	--	--	--	--	--	--	--	--	--	--	--	--	--	--	0	0	0	TGTTCTGTCATTAATTTATGTTTTAGGAGCAATCATTTTTAGAGGGGAGGTGGTGGGGAGGACTTAGTTATATATTGCGGCAGAAAGAGTGATATCAATGCGCGTTGTCCAACAAAGATTAATAGTCAGAATTATTATAAAATAACAATTAACAGGAGAAAATGATTATGAATGGCAAAGCAGATTAGTAGATAACACAATTATCAATATCATTGCACATATCATGTACATTACTGAACAGTCCCGTGGTGCGCTGTCAGGTTTACACTGTGCACGAAGCAACACTGGCACACGAGGACGCGACACAGGCGGTGACAGGTGCAGACGTCAGACA
CL10035.Contig1_All	1366	gi|358333358|dbj|GAA51878.1|	854.7	0	tyrosine-protein kinase HCK [Crassostrea gigas]	--	--	--	--	sp|P42687|SPK1_DUGTI	274	4.00E-73	Tyrosine-protein kinase SPK-1 OS=Dugesia tigrina PE=2 SV=1	SP1732_1	61.2	4.00E-09	COG0515	Serine/threonine protein kinase	K05703	1.00E-70	267	xla:373609	proto-oncogene tyrosine-protein kinase Fyn [EC:2.7.10.2]	GO:0006468//protein phosphorylation	GO:0004713//protein tyrosine kinase activity;GO:0005524//ATP binding	0	TCGGAATCCACGAGGATGTTGGCAGCCCTGAGATCTCGGTGAACGGAATTGCGCTCTTCTAGGTATGTCATGCCACTGGCGATCTGGGCCATCATATCAATCAGGTCGCTCAAACTTAACTGCTGACCTTCATCTCCACGCAGAAAATCTACCAGCGCTCCTTTCGCCATCAGCTCTGTGATAATGTACACCGGTTCATCTTCAGGTTGAGTGCACACTCCGAGAAGCTGAACGATACGGGGATGATGGAATTCGTGCATCAGGCGAGCCTCTTCGATGAATTTGGTACGGTCAGTGTGGCTCAGGCGCATCTTGACAGCCACTTCCACCGAATCATTCCATTTAGCCAAGTACACTTCACCGAAGCTCCCATGACCAAGTTGTCGAACCATGGTGATG…
CL10035.Contig2_All	285	gi|358333358|dbj|GAA51878.1|	171.4	1.00E-41	tyrosine-protein kinase HCK [Crassostrea gigas]	--	--	--	--	--	--	--	--	--	--	--	--	--	--	--	--	--	--	0	0	0	GGTAGATCATCTTGATGTTGGCCTGTGTATGTGTACAAAGCTCTCACACGAATTTGCTTGACTGAGGGGAGTGAGTGTGGTGGAGGAATCTGTACCACAGAAGTAGGAAGTGCAGATTGGTTAAGTTGCAACGGATTCTGCGGCGGTACAGATACCATAGTGGAATTGGCAACACCAAAGGCATACGGCTGGATAGGACCAGTGTTAATGGAATTCACACAAACGGTCCCGGGGGTTGACAATGGTTCTGACACAGCATGATGAGGGAAGGGTCTGTTGTTGCTT
CL10036.Contig1_All	1110	gi|256080486|ref|XP_002576512.1|	341.7	4.00E-92	f-box only protein [Schistosoma mansoni]	--	--	--	--	sp|Q9QZN3|FBX8_MOUSE	265	1.00E-70	F-box only protein 8 OS=Mus musculus GN=Fbxo8 PE=2 SV=2	SPAC30.01c	75.5	2.00E-13	COG5307	SEC7 domain proteins	K10294	5.00E-93	341	smm:Smp_150070.2	F-box protein 8	GO:0006511//ubiquitin-dependent protein catabolic process;GO:0044763	GO:0005085//guanyl-nucleotide exchange factor activity	GO:0043231//intracellular membrane-bounded organelle;GO:0000151//ubiquitin ligase complex	GATAAGACATAATGAGTACGCATTTGTACAGGAGTAAACATGTTTGAAGTGTTTCTGGTACGTAGTTGTTTCTACTACAAAAGGTTTCGAATGTCTTGCTGCCGAGTGGGTGGTCCAGAAAGGTGACCAAGTACTACATGACCGATCAAGTAGACGTTGTCATATAGGTGTCCAAGAAAGTCATCCGTAACGTTCCGGGCTACACGTCGCGTGTTCCGGATGAACTCACGTTTGGACATTTTGTTCTTAACATGAGGGCACCAAAGGTCCACCGACAGCATGATAAGGGAGAAGCAGAGCAGATAGACCTCATCTTCTGTGAGGCCAAGTTCTGGGTTGCATTCCACATATCGGACAGAAAACCTGGAAACCAGACGAGAAACGAAATCCATTGCGTCA…
CL10037.Contig1_All	452	gi|46395324|dbj|BAD16599.1|	70.1	3.00E-11	DEC-3 [Lymnaea stagnalis]	--	--	--	--	--	--	--	--	--	--	--	--	--	--	--	--	--	--	0	0	0	ATCTTTGTTGTCCTGGTGTGGGCAGACCCTGCGGCGGACCTGTACAGGCGCTACTCGGGCGACGACAGGTGCCTCAGCTCAACGGAATTACAACACTTGTTGTACCACTTCGATATCAACGGCGACGGGAATGTGTTCAAGGAGGAATTCGTCATCACGTGGAACAGGGAAGGGTTTGGCAGCAGTGAGATGGCCCTCGTGTGCTTCAAGGGGCTGGACGTTTCGCGGAGCGGGTTGCTGAACGGCGATGACTCCTACTATCTCTACATGAACTTAGACACCTACGGGGATGGCTGCGTCAGCGAGAGCCGATTTATGTTTGGCTGGAAAAAGATGTGTGGGAATTAATATTACGCTCGAGGATTTGTTTTGCTTCTACATTAAATAAAACTAGCGTCT…
CL10037.Contig2_All	380	gi|46395324|dbj|BAD16599.1|	62	9.00E-09	DEC-3 [Lymnaea stagnalis]	--	--	--	--	--	--	--	--	--	--	--	--	--	--	--	--	--	--	0	0	0	TCCAGTGTTGCCACTGACAGACCCAGCCATGAAGTGCCTCATTCCTCTCGTCCTGGCCACCTTTGTTGTCCTGGTGTGGGCAGACCCCGCGGTGGACCTGTACAGGCGCTACTCGGGCGACGACAGGTGCCTCAGCTCAACGGAATTACAACACTTGTTGTACCACTTCGATATCAACGGCGACGGGAATGTGTTCAAGGAGGAATTCGTCATCACGTGGAACAGGGAAGGGTTTGGCAGCAGTGAGAGGGCCCTCGTGTGCTTCAAGGGGCTGGACGTCTCGGGGAGCGGGTTGCTGAACGGCGATGACGCCTACTATCTCTACATGAACTTAGACACCTACGCCAACGGTTGCGTCAGCGAGTGGGAATTTCTGATGG
CL10038.Contig1_All	893	gi|358255555|dbj|GAA57243.1|	437.6	3.00E-121	small subunit ribosomal protein SAe, partial [Crassostrea gigas]	--	--	--	--	sp|Q5DA90|RSSA_SCHJA	422	6.00E-118	40S ribosomal protein SA OS=Schistosoma japonicum GN=SJCHGC06078 PE=2 SV=1	SPBC685.06	248	8.00E-66	COG0052	Ribosomal protein S2	K02998	1.00E-114	412	smm:Smp_179180	small subunit ribosomal protein SAe	GO:0000022//mitotic spindle elongation;GO:0006412//translation;GO:0000461//endonucleolytic cleavage to generate mature 3'-end of SSU-rRNA from (SSU-rRNA, 5.8S rRNA, LSU-rRNA);GO:0006407//rRNA export from nucleus;GO:0000028//ribosomal small subunit assembly;GO:0000447//endonucleolytic cleavage in ITS1 to separate SSU-rRNA from 5.8S rRNA and LSU-rRNA from tricistronic rRNA transcript (SSU-rRNA, 5.8…	GO:0003735//structural constituent of ribosome;GO:0043022//ribosome binding	GO:0005875//microtubule associated complex;GO:0022627//cytosolic small ribosomal subunit;GO:0030686//90S preribosome;GO:0005811//lipid particle	CGTGTATTTCCAATTACCAAGCATCCGTAGGATCAGCATCCAAGTTACTCCATCCTCCGACGGGACCACCTCCAACGGGTCCGAAGCCACCAGTGGGGATACCCATTTCACCGAGTCCTCCAATAGGAAGTGATGGATCACCTACCCAGTTATCGGCCACATCATCTGCACCAGGAAGAACAGGCTCCAAACGAGCATCCTCTGCTTCCTCCGCTGCTTCCTGTTGTTCCTCATTGGGGTCCCGATATCGGAAAAGGTCGACCATCACATTCCATGGCTGCGTGCGCAGATCCTCACCCCGTATGCGTCGAACCTCACGAGCGAGTAACCACCAGATTACAGCGATCGAATTTTCAGACTTGTTGTTGCACGGTATAACAATATCTACGCGGTTGATGG…
CL10038.Contig2_All	881	gi|358255555|dbj|GAA57243.1|	441	3.00E-122	small subunit ribosomal protein SAe, partial [Crassostrea gigas]	--	--	--	--	sp|Q5DA90|RSSA_SCHJA	425	6.00E-119	40S ribosomal protein SA OS=Schistosoma japonicum GN=SJCHGC06078 PE=2 SV=1	SPBC685.06	248	1.00E-65	COG0052	Ribosomal protein S2	K02998	5.00E-115	414	smm:Smp_179180	small subunit ribosomal protein SAe	GO:0000022//mitotic spindle elongation;GO:0006412//translation;GO:0000461//endonucleolytic cleavage to generate mature 3'-end of SSU-rRNA from (SSU-rRNA, 5.8S rRNA, LSU-rRNA);GO:0006407//rRNA export from nucleus;GO:0000028//ribosomal small subunit assembly;GO:0000447//endonucleolytic cleavage in ITS1 to separate SSU-rRNA from 5.8S rRNA and LSU-rRNA from tricistronic rRNA transcript (SSU-rRNA, 5.8…	GO:0003735//structural constituent of ribosome;GO:0043022//ribosome binding	GO:0005875//microtubule associated complex;GO:0022627//cytosolic small ribosomal subunit;GO:0030686//90S preribosome;GO:0005811//lipid particle	TTTTTCTCGTGATTGAGTCTAGGAGTCGCGATGTCGGGTGGCTCTCCGGTCTTAGAGTTGTCTGAGGATGACCTACGGTTGATGTTGGTAGCGGATGTGCATTTAGGGGAACAGAGTTTGAACTTCCAAATGTCAAACTATGTGTACGGACGGACCAAGGATGGGGTGCACATCATTAAGCTCAACAAGACCTGGGAAAAGATACTCCTTGCAGCCCGTGCTATTGCTGCTGTCGATGTTGCGGCCGATGTGTGTGCCATTGGTTGCAAACCCTTCACACAAAGGGCTGTTCTGAAGTTCGCGCACTACACTCGGTCCAGTGCAGTCGCTGGTCGGTTCACACCAGGTGCTTTCACCAACCAGAAGCAGTCATGCTTCCGTGAACCCCGCTTGTTAATC…
CL10039.Contig1_All	225	gi|358337746|dbj|GAA56082.1|	137.5	1.00E-31	zinc transporter 6-A [Crassostrea gigas]	--	--	--	--	sp|Q6NXT4|ZNT6_HUMAN	67.8	5.00E-12	Zinc transporter 6 OS=Homo sapiens GN=SLC30A6 PE=1 SV=2	--	--	--	--	--	K14693	6.00E-15	79.3	spu:589887	solute carrier family 30 (zinc transporter), member 6	GO:0044765;GO:0044763	GO:0008324//cation transmembrane transporter activity	GO:0005794//Golgi apparatus;GO:0016020//membrane	GCTGTCGAACGGATATTCGAACCACCTGAAGTTTTTCCTGGTTATTTGTCCTTCATGTGTCCGCTGGCTCTCGTTGTTCACTTTATTACCATATATGGCATCGAAAATCCGGCCTTCAGTCATGTGATTTTGGCCAGCGGGTCTAGTTGGCTACAGGAGCACACAACTGACATAAGTCGAACCCTCTGTTGCTTTATTCCCGGACTTTCGCGCATCTTGCTTCCA
CL10039.Contig2_All	824	gi|358337746|dbj|GAA56082.1|	504.6	2.00E-141	zinc transporter 6-A [Crassostrea gigas]	--	--	--	--	sp|Q5ZIH3|ZNT6_CHICK	167	2.00E-41	Zinc transporter 6 OS=Gallus gallus GN=SLC30A6 PE=1 SV=1	SA0163	55.5	1.00E-07	COG1230	Co/Zn/Cd efflux system component	K14693	1.00E-46	187	spu:589887	solute carrier family 30 (zinc transporter), member 6	GO:0044765;GO:0044763	0	GO:0005794//Golgi apparatus;GO:0016020//membrane	GTCCCGAATAACATCAACGAAATTACAACTCCCCCGATCGTGTCGGGGAGAGGGTCAGGCAATGAACCATGGTGGTGGTGCACGGATTCAGATGTGCTGGCACCAATCCTAGTCATGGCCCAGTAGACGGTGAATACAACACTTGAAGCACTAACTCCAACCAAAGAAAATGGATTCACTCTTGGAAGCAAGATGCGCGAAAGTCCAGGAATGAAGCTGCATAGGGTTCGGCTTATGTCAGTTGCATGTTCCTGTAACCAACTCGACCCACTGGCTAAAATAACATGACTGAAGGCGGGATTTTCGATGCCGTATATGGTAATAATGTGGACAATGAGAGCCAGTGGACACAGCAGAAAATAACCAGGATAAACCTCAGGTGGTTCGAATATCCGTTCA…
CL1004.Contig1_All	474	--	--	--	--	--	--	--	--	--	--	--	--	--	--	--	--	--	--	--	--	--	--	0	0	0	CAGCCTTGTCTGGCCTCGGCCAACAGGTGAGGGACGAGCCTGTCCTGCATACGATTGAGGATCTACAGGCAAAAGGCGACGTCGCTGGAGCGCTGTTGCTGCGGTCCTTGCTAAACATGACTCGTAAGAAAAATGGACAGTACCGCGTAACATACGGGGAGGTAAAAAATTTGCTTACAGCTGCACTTTGGCTGGCTAATCTATCCGAGTGCCAGTCAGATGACGGACGCAATTCTGAAAACGAAGATCTCAAGACCATCAAATCACGGATCACATTGGCAGCCTCCCAAGTACTATGCCGTCATGCCTTCCAGGACTCCATCTCCTTGATGGAAAACACGTCAACATCCCTGGGAGATAACAACCCTATAGGCACCGCAGAAATGGACCAAAGTCAAC…
CL10040.Contig1_All	235	--	--	--	--	--	--	--	--	--	--	--	--	--	--	--	--	--	--	--	--	--	--	0	0	0	ACACTCCCCTACGGTCGCAAGACTTTTGTGACTACCTCTACTTTTACCTTAACGAGCGGCTTTGCATTGTGTACCAGCTTACACGCTCACCGATCGAGGTATATATCAGTGACAGTGCTGCCATATAACGACTGATTGTCGCAACATTAGCCAGTGTCATCCACAATGCCGGCCTAGAGAATGGGCGTCTTATAGCTGGGCAACGTCAGCCACTAGACTCCAATTTGAACCCGCG
CL10040.Contig2_All	538	--	--	--	--	--	--	--	--	--	--	--	--	--	--	--	--	--	--	--	--	--	--	0	0	0	ACACTCCCCTACGGTCGCAAGACTTTTGTGACTACCTCTACTTTTACCTTAACGAGCGGCTTTGCATTGTGTACCAGCTTACACGCTCACCGATCGAGGTATATATCAGTGACAGTGCTGCCATATAACGACTGATTGTCGCAACATTAGCCAGTGTCATCCATAATGAACGGGCGTCTAGAGCAATGACTATATATACTAGTCTTTGTCAATACTGAATAGAGAACGGGCGTCTATAGGCTGGACAATCTACGCCTTATCGTTTTAACGTCAGCCACTACAATCGAATTTGAACACTCGACAGTCTCCCTACCGTGTTCTCGGAGCTAACGCTCTTGTGGCCATTCAGTCACTCCTAGCATACTTCACAAACTGGCTACGTCCTGTATTATTTTTGAA…
CL10041.Contig1_All	345	gi|358255536|dbj|GAA57227.1|	147.5	1.00E-34	propionyl-CoA carboxylase alpha chain [Crassostrea gigas]	--	--	--	--	sp|P05165|PCCA_HUMAN	99.4	2.00E-21	Propionyl-CoA carboxylase alpha chain, mitochondrial OS=Homo sapiens GN=PCCA PE=1 SV=4	PH0834_2	72.4	2.00E-13	COG0511	Biotin carboxyl carrier protein	K01965	1.00E-28	124	smm:Smp_165400.3	propionyl-CoA carboxylase alpha chain [EC:6.4.1.3]	0	0	0	AAAAATAGTGCAGGAACAGATTTCGGTTGCAAGACTAGATATGGGCACAATGACAGAGCAGGGGGAGAAAGAATCGGTGTCTTTGGATCCGGGCCAATCATCCAAGGTGGCGGTTACTCAAGCTCAACCAACACATCACCATCACCAACAGTTTCGCCAGCCGCACAATTGACTTTTTTGACTACACCAGCCCTCCCAGCAGACAGGCTGTTTTGCATCTTCATCGCCTCGAGTACGCAGAGTTCCTGGCCATCGCTCACACGGTCTCCGACTTTGACTGAGACAGATCGAACCAGGCCCGGCATCGGAGCAATACACATGGACCCATAATCGATAACCTTGGGT
CL10041.Contig2_All	203	gi|358255536|dbj|GAA57227.1|	112.1	8.00E-24	propionyl-CoA carboxylase alpha chain [Crassostrea gigas]	--	--	--	--	sp|P05165|PCCA_HUMAN	87	8.00E-18	Propionyl-CoA carboxylase alpha chain, mitochondrial OS=Homo sapiens GN=PCCA PE=1 SV=4	CC2179	58.2	4.00E-09	COG4770	Acetyl/propionyl-CoA carboxylase, alpha subunit	K01965	1.00E-18	91.7	smm:Smp_165400.3	propionyl-CoA carboxylase alpha chain [EC:6.4.1.3]	0	0	0	GTTATAATGAGTGCCCCGGTTACTCAAGCTCGACCAGCACATCACCATCACCAACGGTTTCACCAGCCGCGCAATTAACTTTCTTGACCAAACCAGCTCTACCAGCAGATAGACTATTTTGCATCTTCATAGCTTCAAGTACACAAAGTTCTTGGCCATCGCTCACGCGGTCGCCTACCTTAACTGAGACAGACCGAACCAAG
CL10042.Contig1_All	498	gi|358254716|dbj|GAA56202.1|	236.1	4.00E-61	hypothetical protein CLF_110263 [Crassostrea gigas]	--	--	--	--	--	--	--	--	--	--	--	--	--	--	--	--	--	--	0	0	0	GGTGTTTGGTGCCAAATTACTTGCAGGCCGACGACGAGGGTCAGAACTCACTCCTGGACTTCTGCCGGTACCTGCGACACAACTAATCCGCCACAGGAACAAAAAGAGCAAAATATAGGCGTATGACGATCTCGGTTTGCGAGAGTCAATACTGAGTATAGGTGGCGGTTGGTAGATTGGATATCCTAGAGCTGAGAAGGCACGAGAGAGCACCTGAAGTGGTGTGTGATTGGCTGTTTCAAGCAAAGATAACTGTCGAGATGAAGACGAGGACTGAATCGAAAATAAAACAGGATTCCGGTTGTAAATGCCGTGGACAGAAGATACGGAAGCAGCACCATGATCTTCCGGTATGCACATCGCTTATCCTGGCGAGTAGAGAGGCACGACCATGCACAT…
CL10042.Contig2_All	329	gi|358254716|dbj|GAA56202.1|	97.1	2.00E-19	hypothetical protein CLF_110263 [Crassostrea gigas]	--	--	--	--	--	--	--	--	--	--	--	--	--	--	--	--	--	--	0	0	0	TGATAGACTGGATATCCTATAACTGAGAAGGCACGTCGGAGCACCTGACGGGAATTCTGATTAGTTGCGTTAAACAAGGATAGTTGTCGAGACGAAGACGAGGAATGAATCGAAAGTATAACAGGATTCCGGTTGTAAAAGCAGTGGATAGAAGATACGGAAGCAGCACCATGATCTTCCGGTATGCACATCGCTTATCCTGGCGAGTAGAGAGGCACGACCATGCACATCGTGCCGCTTCAGATTGAACCACCTCAGTTTGGTTGAATCCAGATGAGAATACAGTTCAACGGTAGGGACATGTCCTTAATCATGCACTAATTTACACG
CL10043.Contig1_All	218	gi|405978569|gb|EKC42949.1|	57.4	2.00E-07	Tripartite motif-containing protein 45 [Crassostrea gigas]	--	--	--	--	sp|F6QEU4|LIN41_XENTR	50.1	1.00E-06	E3 ubiquitin-protein ligase TRIM71 OS=Xenopus tropicalis GN=trim71 PE=3 SV=1	--	--	--	--	--	K12035	3.00E-06	50.4	acs:100566283	tripartite motif-containing protein 71	0	0	0	CACTGTTCTCAACCTACAGACCGAGGCCACGAGAGCAGGTGAGGCAGCAGTGACCAGAGACAGGTACTGTACCACTCACAAAGAAGAAAAGCTGCGGTTTTTCTGCACTAAGTGTAGCGCCGTGATTTGCCGAGACTGCAAGTTGACGTCACATGACGGCCACACAACCGTTGACCTCAGCGTGAAAAGCGCCGAGGCAAGAACACTGATTGAGAAAG
CL10043.Contig2_All	288	gi|405978569|gb|EKC42949.1|	58.2	1.00E-07	Tripartite motif-containing protein 45 [Crassostrea gigas]	--	--	--	--	sp|O08629|TIF1B_RAT	55.8	2.00E-08	Transcription intermediary factor 1-beta OS=Rattus norvegicus GN=Trim28 PE=1 SV=2	--	--	--	--	--	K08882	7.00E-08	55.8	rno:116698	tripartite motif-containing protein 28	GO:0009653//anatomical structure morphogenesis;GO:0044763;GO:0006355//regulation of transcription, DNA-dependent;GO:0006464//cellular protein modification process;GO:0044767	GO:0005515//protein binding;GO:0003824//catalytic activity	GO:0031981//nuclear lumen;GO:0000785//chromatin	CACTGTTCTCAACCTACAGACCGAGGCCACGAGAGCAGGTGAGGCAGCAGTGACCAGAGACAGGTACTGTACCACTCACAAAGAAGAAAAGCTGCGGTTTTTCTGCACTAAGTGTAGCGCCGTGATTTGCCGAGACTGCAAGTTGACGTCACACGAGGGGCACGCATCTGTTGACCTTGGGGACAAAAGCAAGGCTGCTAAATCGCTGATTCATCAGGTCAGCGAAATATCACTGGCACTGGAGAAAAACATGAGACAAGCTTTACAGGACTGTAAGCTTCACAGGGG
CL10044.Contig1_All	209	--	--	--	--	--	--	--	--	--	--	--	--	--	--	--	--	--	--	--	--	--	--	0	0	0	TGTTTAGATATAAGACGTTGATATAATACATCAGCTCGCGTAGTAAACGAGATTATCGTAAGCGTTGTCACAGCTGCCGTGGGATTCCTTCCTCTCCATTTCCACAACAACGTGCTGCATGCTGAAGCCTCTCCTGTCCGCCCCGCCGGTATCACGGTCCACGCCCTCGGGGTCAGCACGGCGCCATGCCCTCTGGGCCGCCCCGGGGG
CL10044.Contig2_All	2843	gi|405954451|gb|EKC21890.1|	219.6	7.00E-55	Protein toll [Crassostrea gigas]	--	--	--	--	sp|Q80T91|MEG11_MOUSE	113	3.00E-24	Multiple epidermal growth factor-like domains protein 11 OS=Mus musculus GN=Megf11 PE=1 SV=3	--	--	--	--	--	K02599	6.00E-24	114	ssc:100144522	Notch	0	0	0	GCCTCAGGTGAGGGAGATGTTTGAGCGCGCTGTGGTCCATCGCCTCCTAGCGAGCCGCTGACGTGAGGAACTCACCATGGCCCTCACTGGGCGCCTCACGGGTTCCCTCCTCATCCTCACCGCCTCCACCATCACCCGCTGCCTAGCAACGCTGGAGGCCGCCGTCCCCATGGCAACGTGTGAGGAGGACTGTGGACTGCACGGGGTGTGTCGGCGGACGCCGGAAGGAGGAAGTTACTGCCACTGTCAGCCAGGCTTTGCCTACGTCATCTACCAGGGCTGCCTCGGCTCTCAGGCTGCCAGTGTTGCCTCAACATCTCCCCCCTCTCCACTGTCCGCCATCCTCATGAGCCACAGTCAGACGGCAGCGACCACACCATCGTCAACAACAGCAGCGAC…
CL10045.Contig1_All	1610	gi|358340327|dbj|GAA48246.1|	786.6	0	multiple RNA-binding domain-containing protein 1, partial [Crassostrea gigas]	--	--	--	--	sp|Q8R3C6|RBM19_MOUSE	253	7.00E-67	Probable RNA-binding protein 19 OS=Mus musculus GN=Rbm19 PE=1 SV=1	alr4683	54.3	6.00E-07	COG0724	RNA-binding proteins (RRM domain)	K14787	2.00E-127	456	smm:Smp_141240	multiple RNA-binding domain-containing protein 1	0	0	GO:0005634//nucleus	ATCCTGGCGCCGTATGCACGTTCTCAACCAAGCGCGAATTCAATGTTTAGTCGCCGTCCCAAAAAGTGTGTATCCTCACCCAGGGTTTTCAGTGCCATCTTTGCTTGGTCAATTGTCGCGAATTCTAAGAATGCGAAACCCCGATGACCACCGGATGGTTTCTGGGGAAGGCGAACCCTGATCAGTCCCCCAACTGGACTGAACAGTTCGGTCAATTCTTTCTGTGTCGCTTGAAAAGAGACATTACGACACAACAACACGGGTTTTGTAGGCTCTGGAGGCTTTTTGTTTTTCTTTCTCTTCTCCTTGCGTTCCGTTTCTTTCTCCGTGGATGAAGACGGATGTTCGACATCCGGAGAAGCTTCAGTGATTACACCTTGCGGCGCACCATCCGAAGTT…
CL10045.Contig2_All	297	gi|358340327|dbj|GAA48246.1|	174.1	1.00E-42	multiple RNA-binding domain-containing protein 1, partial [Crassostrea gigas]	gi|353228410|emb|HE601624.1|	61.9	2.00E-06	Schistosoma mansoni strain Puerto Rico chromosome 1, complete genome	sp|Q8R3C6|RBM19_MOUSE	59.7	1.00E-09	Probable RNA-binding protein 19 OS=Mus musculus GN=Rbm19 PE=1 SV=1	--	--	--	--	--	K14787	6.00E-29	125	smm:Smp_141240	multiple RNA-binding domain-containing protein 1	GO:0007275//multicellular organismal development	GO:0003723//RNA binding	GO:0005737//cytoplasm;GO:0005730//nucleolus	GTAAATTTTTAATCAGGAAAGCAGTCCCCGAGAGTTGTCGCAGGGTACCGGCAGATTTGGCCTCTAGTCGGTCACGACGACCAGAGTGAACATCTTCGGTGGATTCGGGGTTGTCGAAGGCGTCCAAATCGACACCGTGTTTCTCCAGGAACTCTCGCATTTCTGATATTAACTGTGCCTCTGCATGGGCTAATCGAACGGCAACGGAGCCACGACCAGTTGGTTCCAAAACTTGTTCCTTTGTCAGACCAAATTTCGCAGCCAAGTATGTAGCAACAGCATCGGGACGAATAAATA
CL10046.Contig1_All	1249	gi|358342703|dbj|GAA50163.1|	691	0	zinc finger protein 26 [Crassostrea gigas]	--	--	--	--	sp|P10076|ZFP26_MOUSE	129	2.00E-29	Zinc finger protein 26 OS=Mus musculus GN=Zfp26 PE=2 SV=2	SPAC144.09c	73.6	7.00E-13	COG5048	FOG: Zn-finger	K09228	6.00E-29	129	mmu:22688	KRAB domain-containing zinc finger protein	0	0	0	GTCGTCGGCCATTTCAAGTGCAATGAGGGGAAATCGATAGAGTGGAGCGCTTGTCCTTGACATACAAACCCGACCTGGCGTACAGTCGTGGAACTAATGGAGGAGACGAAGGATGAAATGGACGATCCGAACACATCAGACAATCGAGAACAGTCTCAAAGCCCAGGTGTCAAAGAGTATTCTTGTGGACGATGCAGTAAGAGTTTTACAACAAAGAAATACCTCCGGTCTCACCTGAAGACGATTCATGAGAGTCCTCGTCTGTTTATTTGTCCTCTGTGTGGAAAACAGCTGGCCCGTGAAAAGGGACTGAATCAGCACGTGCGCACAATACATGAAGGCAACTGGTCAGTTTTCTGCTCTTTGTGCGGAAAAGGATTTATCAACCGCTGTCGACTG…
CL10047.Contig1_All	273	--	--	--	--	--	--	--	--	--	--	--	--	--	--	--	--	--	--	--	--	--	--	0	0	0	CCTCTTCTCATGTAGCAAAGGCAGTGCATTTCGATATTGTCTGCGATGATAAAAATGTTAGAACGGTCTACGCATGATTACCCTGAAGCCAATAGCTCGCTTAAAAATATAAGTTACAGTTACACAATTACTATCAAACTGTAACGGTGTGTTAAGTATAGGAAAGGGACATAATCTTTCCTGGTCATCGCACACCCGTGCACTATCGGAGTGTGCGACTGGCTGGGTTTGGGGAGTCCCTTTACGTTTCCATTCAGCACTGACTTCGGTCAG
CL10047.Contig2_All	208	--	--	--	--	--	--	--	--	--	--	--	--	--	--	--	--	--	--	--	--	--	--	0	0	0	GTGCTGAATGGAAACGTAAAGGGACTAGGAAAGATTATGTCCCTTTCCTATACTTAACACACCGTTACAGTTTGATAGTAATTGTGTAACTGTAACTTATATTTTTAAGCGAGCTATTGGCTTCAGGGTAATCATGCGTAGACCGTTCTAACATTTTTATCATCGCAGACAATATCGAAATGCACTGCCTTTGCTACATGAGAAGAGG
CL10048.Contig1_All	294	gi|198466473|ref|XP_001354009.2|	64.7	1.00E-09	GA14630 [Drosophila pseudoobscura pseudoobscura] >gi|198150617|gb|EAL29745.2| GA14630 [Drosophila pseudoobscura pseudoobscura]	--	--	--	--	sp|Q96EV2|RBM33_HUMAN	55.5	3.00E-08	RNA-binding protein 33 OS=Homo sapiens GN=RBM33 PE=1 SV=3	RSc1986	49.7	1.00E-06	COG3170	Tfp pilus assembly protein FimV	K09216	8.00E-09	58.9	dgr:Dgri_GH24684	ovo	0	GO:0005488//binding	0	GTGGCTTCAGTTGGGTCAGCTGATGTTGGTGATGGTGTTGCTGGCAGGGTTGATGCTGCTGCTGCTGCTCTGACGAGCAAGGGTGCCGACGAGCGGGCGGAGAGTGGAGGTGGTTGTGGGGGTGACGCTGAGGATGATGGAGATGGGGCTGCTGCTGAAGCTGCTGCTCTGACGGGGATGAAGGACGAGGGGCGGGGGGAGAATGGAGGTGGTGGTGGCGACGCTGGAGATACTGCTGCTGCTTTGACACGGGCAGGAAGCGCGCGGCCTCGGGGTCGCAGGGCGCGGTGGGGG
CL10048.Contig2_All	297	gi|312384105|gb|EFR28914.1|	64.7	1.00E-09	hypothetical protein AND_02561 [Anopheles darlingi]	--	--	--	--	sp|Q8TAX7|MUC7_HUMAN	59.7	1.00E-09	Mucin-7 OS=Homo sapiens GN=MUC7 PE=1 SV=2	XF0009	52.8	2.00E-07	COG0810	Periplasmic protein TonB, links inner and outer membranes	K13909	5.00E-09	59.7	hsa:4589	mucin-7	GO:0044238//primary metabolic process;GO:0044260	GO:0005488//binding	0	GTGGCTTCAGTTGGGTCAGCTGATGTTGGTGATGGTGTTGCTGGCAGGGTTGATGCTGCTGCTGCTGCTCTGACGAGCAAGGGTGCCGACGAGCGGGCGGAGAGTGGAGGTGGTTGTGGGGGTGACGCTGAGGATGATGGAGATGGGGCTGCTGCTGTTCTGACGGAGATGAAGGACGAGGGGCAGGGGGAGAGTGGAAGTTGTTGTGGTGGCGATGCTGGAGGTGGAGGGGGAGATGGTGTTGCTGCGACACGGGCAGGACGCGCGCGGCCTCGGGGTCGCAGGGCGCGGTGGGGG
CL10049.Contig1_All	357	--	--	--	--	--	--	--	--	--	--	--	--	--	--	--	--	--	--	--	--	--	--	0	0	0	AGTATATTCTCTAACCCTCTCTATTAAAACTAATTTTAGGTAAATATTACCTATTTAAAACAAAATTGCTAAAGCCCCCACCAATTATTTTGACATATATCTTGGCTGCCATGACTGTGAATTTAGCTAGTAGAGATATGCCATCCAGAAGCAGGACAAGTAAGCTAATTTTCTCAAAACAAAAAATGCTTACGTGCTTCTAGGGAAAACATAAATCAATGATTAAACAACACTGTTACTAATTCTTTACATAATGTTTCATTAGAACCAGATTAAATGAATTAATTTACCAAATCTGTCATTGCATATATTTTTTAATTGACAAAATGTTACATATATGCAACAGCATACACAAAG
CL10049.Contig2_All	328	--	--	--	--	--	--	--	--	--	--	--	--	--	--	--	--	--	--	--	--	--	--	0	0	0	AGTATATTCTCTAACCCTCTCTATTAAAACTAATTTTAGGTAAATATTACCTATTTAAAACAAAATTGCTAAAGCCCCCACCAATTATTTTGACATATATCTTGGCTGCCATACGCCATCCTGAAGCAGGACAAGCTAATTTTCTCAAAACAAAAAATGCTTACGTGCTTCTAGGGAAAATATAAATAAATGATTAAACAACACTGTTACTAATTCTTTACATAATGTTTCATTAGAACCAGATTAAATGAATTAATTTACCAAATCTGTCATTGCATATATTTTTTAATTGACAAAATGTTACATATATGCAACAGCATACACAAAG
CL1005.Contig1_All	1009	--	--	--	--	--	--	--	--	--	--	--	--	--	--	--	--	--	--	--	--	--	--	0	0	0	CTCAAAGCAAGGCAGTCTACACAACATAATTTATATCCTGAAGTGCTGTGAGAAGACTATACCTGTAATACTTACATGTTAAACAAAATTGTAAATGAAGTGCAAGTTACAAACTGGATCTTAAAATTCTCACAATCAAGTTATGCTAAGCAAATTCAAATTATGTCAAAATGAAATCTGAAATATACAGACAATAGGTTTATTGTGGCAATGATGCCTTTTGCAAATAATATTTTACAGAAACAGGGTGTCAGTTTAAGAGTTGGAAAAAAAAAGGCCCAAACACAGTACCTGGAAACCAAAAACATGAAATTGTATTTAATTACACATGCTGGCTGCTAAAAAAAAAAGAGTAGGCCTTAATAGATTTTTTACTGACCTACACTGGGGTTGAAGCAT…
CL10050.Contig1_All	724	--	--	--	--	--	--	--	--	--	--	--	--	--	--	--	--	--	--	--	--	--	--	0	0	0	AAAAAAAAATAGACTGCTTATGTTTAAGTATTTCTCAGAGGTCTTGGCAAAAATAAATCATATCAGTAAAATACTAGATACAGATATAGATGCTTAAAAAATATATACATGTATATTACTATAATACACTAGGGAATCACCTTAATATAACAGACAGTATACACAGATGGAAATCTCCGGTAATTTTGTGATACCTTTGCAAGAGTTGCTCGGGGTATGACGCATCGCATTAATGACGCCCGTAAAATGACATGCACGCTCAAAGTATATGATATATTTAATATAAATTTTAATGTACACAAACCACAAGTATTTACTGAATATAATTTTGTTATAGATCTTTAAAAAATGAAAGAGGACAAAGGAGTAGGAGGGGGGGATGTTCTAAATCAGAGTTAA…
CL10050.Contig2_All	1078	--	--	--	--	gi|34366470|emb|BX510941.5|	97.6	1.00E-16	Zebrafish DNA sequence from clone DKEY-155D18 in linkage group 20, complete sequence	--	--	--	--	--	--	--	--	--	--	--	--	--	--	0	0	0	GAAAAAAAATGCTCTCTCTCATTTTATATAAATTCTACTATCTATATAATTATACACTATAGCTTTATACTAAGTTTATCATTTATTCAGCACATAAAACCGATACGCATCATTTGTGAAAATCTGTGAATTTTATCATGAACTTTCTGTACGAACCCTGTGAAACCTTGGGTTAACTTTTTTTTTTTTTCTTCAGTATAAAACAAGTTCATAGATGTTCAATATGACCTCTCTCCCAACAGTCGAATGACATCAGCACGATACTCGAACTCGTTCCACACTCTCTGTAGTTGTAATCACGAAGCATGACCTTAAGAAAATAACGTCAAACTGTATAGCCTACATTCAGCCAAAACCTTCCTTGTAGCCTCATTCACTGAGTTAAAAAGTAAAAACTGC…
CL10050.Contig3_All	270	--	--	--	--	--	--	--	--	--	--	--	--	--	--	--	--	--	--	--	--	--	--	0	0	0	AAAAGATCTATAATAAATTATATTCAATAAATACTGGTGGTTTGTGTAGATTAAAATTTATATTAAATATATTCTATAATTTGAGTGTGCATGTCATTTTACAGTGTCATTAATGCAATGTGTCATACCCCAAGCAAGGGACGCAACTCTTGCAAAGGCAACACAAAATTACCGGAGATTTCCATCTGTGTATACTAAGGTCTGTTATATTAAGGTGATTCCCTAGTGTATTATAGTAATATACATGTATATATATTTTTAAGCATCTAT
CL10051.Contig1_All	3035	gi|358253079|dbj|GAA51932.1|	1481.8	0	titin [Crassostrea gigas]	gi|256090607|ref|XM_002581230.1|	69.9	7.00E-08	Schistosoma mansoni titin, putative (Smp_105020) mRNA, complete cds	sp|Q9I7U4|TITIN_DROME	248	6.00E-65	Titin OS=Drosophila melanogaster GN=sls PE=1 SV=3	--	--	--	--	--	K12567	8.00E-29	130	gga:424126	titin [EC:2.7.11.1]	0	0	0	TCGGAACGGAGACAAATTAGGACAGCCAACACATAAAGTGCTGCGTGGGCCCTCTGCCGATCATTACCCGAAATCAAGTCCAAGTTTCATACCTCATTGCACCGTTCTAGCTGGTTCGAATTCTCCCGTTTCGGTCTCGCGAGGAAGTAGAATGTCTGCTGTGACAATTTCGTCGGCACCATTCAGTAGCGATGCAGAAGCCCTGGTTGCTGCTCCTCGAATACTCAGTTCCATTGATGGACTCATGGAAGTGCCTGAAGGAGAACCGGTCCATTTGGAATTACGGGTTTCACCTCCGGGCGATCTCCAGGTTCAGTGGTACAAAGATGGACATTCTCTCAGTGCAGGCTCCCGATTCAATACCAGCTGCGATCGAGGACTGATTTCATTAGATATCAT…
CL10051.Contig2_All	496	gi|358253079|dbj|GAA51932.1|	313.5	2.00E-84	titin [Crassostrea gigas]	--	--	--	--	sp|A2ASS6|TITIN_MOUSE	62.8	3.00E-10	Titin OS=Mus musculus GN=Ttn PE=1 SV=1	--	--	--	--	--	K12567	3.00E-10	64.7	dre:317731	titin [EC:2.7.11.1]	0	0	0	TGCCACCATATGTGAAGGCTCGCCAGTACGCTTCCTCGTGCGTGTCAGTGGAAAACCAACACCTCAGTTGGTATGGTACCTCAATGGTGAACCGGTTGAACAGGATTCTATTACTCGCATATATAGCGATGGTGCCATAAATTACTTGGAAATGGGTCGCTGTCCAGCCCTGCAAGGCAGTAACCAACTTCGCGTAGTTGCCCAAAACCCACTTGGGCGAGCCGAAGCCGAAACGGTATTGACTGTCGTCCTTGCTGAGGACTATCGACCCGGTCTCAAACACGTACAACCAGAAAACCCGTTCAAAAAGATGATGGGACTACGGAAAGTGGATTGCACCCCAGAATTAAACAAGGCACTGTCAAGAACAAAGCCATCAGCACAAGCTATCATGGAAAT…
CL10051.Contig3_All	335	gi|358253079|dbj|GAA51932.1|	61.2	1.00E-08	titin [Crassostrea gigas]	--	--	--	--	sp|Q9I7U4|TITIN_DROME	50.8	7.00E-07	Titin OS=Drosophila melanogaster GN=sls PE=1 SV=3	--	--	--	--	--	--	--	--	--	--	0	0	0	GGCAGCTTGTGGCTTAACGTCGAAATGGGGTGCGGAATCAGGCTCTTCTTCTTCAACATACTGGAAGTCACCATTGACCTGTGTATCAGCTTCCTCAATCGCCCTGATCAAATTGTACCCTTCTGATCCTTGCAGCAGGTTGCTCTGAGTAATCACAGATACACCTTCAATGCAGTTTAGCGGTGAGCGGTGGCTATCAGCATGACCTGCCTTGTTTTCAACGCGGCACCAGTATTCCCCGCTGTCCTCTGCAATAGTGTGCAACAGTTGAAGGGTGGCCAATCCACGGTCAGTGTTCACACGGAAGCGTGTACCTGTACTCAATAGTTCGTCAT
CL10051.Contig4_All	630	gi|358253079|dbj|GAA51932.1|	58.9	1.00E-07	titin [Crassostrea gigas]	--	--	--	--	sp|Q9I7U4|TITIN_DROME	73.6	3.00E-13	Titin OS=Drosophila melanogaster GN=sls PE=1 SV=3	--	--	--	--	--	K12567	9.00E-07	53.9	mmu:22138	titin [EC:2.7.11.1]	GO:0009888//tissue development;GO:0060538//skeletal muscle organ development;GO:0006996//organelle organization	0	GO:0044422;GO:0043232	TGCACTCCTGAGGAGCGGGTTGTAACCAAATCAATACTGGATCAGCAATCCATCAATCATCTTCGGCAGCTCGAAGAATTTGGGGAAGAACATAACCCTATTGTCGAGGATATTAAGCACGGAATTCCACCAGCGTTTAAATCCGGAATCGAGCCTCCATTTATTCAGGTTCACGAAGATGAACCCGTCGCATTCTTCGTTCCCGTAGATTGTGGCAACGGTGATCGAGTAACAGTTGAGTGGCGCAAGGACAATGAAATTGTCACAACTGGTTCACGAATCACGGGAAAAATCGAATTGGGTATAGCAAGTCTAAAGATTCATTATGCGCAGCCCACTGATACTGGAACTTATACTTGTCACATCTCAACCGAGTATGGAATCGCTGATAGTCAACCG…
CL10052.Contig1_All	1653	gi|358332523|dbj|GAA36392.2|	1018.8	0	hypothetical protein CLF_105669 [Crassostrea gigas]	--	--	--	--	sp|Q69Z61|PWP2A_MOUSE	58.2	5.00E-08	PWWP domain-containing protein 2A OS=Mus musculus GN=Pwwp2a PE=2 SV=2	--	--	--	--	--	K13172	2.00E-06	54.7	ame:725959	serine/arginine repetitive matrix protein 2	GO:0034641//cellular nitrogen compound metabolic process;GO:0044238//primary metabolic process;GO:0006725//cellular aromatic compound metabolic process;GO:0046483//heterocycle metabolic process;GO:1901360	GO:0003824//catalytic activity	0	ATCTTCCAGTCCATCAGCGCCTTCTATTACTGAGCTAAGCACGTCTTCGTATGTTGATACTCCTCCATGTTCACCTTCTGCTAATGGATCCGCGGCGTGCATCATCGACTCTGGATTACCAAGTGTGTCAGTCGCAACCTCACCATATCATTCGGTTCATCTTCCAGACTCACCTACGCTGGAAACTAGCACCCGTCAGTCACCATTTGTCGCGCCCTCACCGCTAAATGCAACAACCAGCAGCGCCTATAGTCGTTCGCCGCCTGTCTCAGTCGACGGGTTGAGCACTTTGTGCAGCGTGAATTCTTGTCTTTCCCCGCCTTCCGTCACTGATGTTTGTCCTACTCTGTCTGCGCAGATGACTGAGCCGTCCTTATCGAAACCGGTCGCTGATTCCAA…
CL10052.Contig2_All	214	gi|358332523|dbj|GAA36392.2|	137.5	1.00E-31	hypothetical protein CLF_105669 [Crassostrea gigas]	gi|256090744|ref|XM_002581296.1|	69.9	4.00E-09	Schistosoma mansoni conserved hypothetical protein (Smp_105690) mRNA, complete cds	--	--	--	--	--	--	--	--	--	--	--	--	--	--	0	0	0	ACTAACCCTTGAAGGCCAATAGGGGTAACCAGCTAACTTTGCCCATACAATGTCACCAACACGTAAGCTGCCATTACATGAACCGAACAGTAAGGAAGGTGACGTGGATTGAGAAGCCATTTTTCGCCTGGAAAATTCTCCTCCTGGGGCATCTGCATCACACCAGGACTCGACAATCCGAAATGTGCTACCAGAGGCAGTGTTCCTGCGTAAA
CL10053.Contig1_All	575	--	--	--	--	--	--	--	--	--	--	--	--	--	--	--	--	--	--	--	--	--	--	0	0	0	GAAGAAAATGAAAACAATGAGCATAGCTTTTCAGTAGCATTGTCTGTTAGTCAGAGTTCTGTTTCTTCCGCATGGAGTAGGCTGGCTGAATTTGGAGAATCAGAGGAAGAGAATTCCTTGTTAGAACATGATGAAGCATGTTGTATCAGCCAGTATATATTGGCTCCAGATAAAGCCTCAGTTATTAATGAAATATCAGCTGATGAATCTTACTCAAGTGCAGGCACTACAAACTCTAACCAGTCTTCTCTTCCATGTAGTAGTAAAGATCAACAGCAGTCAGAAGTGAAAATTGGATTACGACCTTCTTCATTGTCTTGTCAAGATGTTCAAGAAAATCATCTTAGTGACAAAATTTCTGAAATGGGGTACCAGAAAGATTCAGCAAACCCATTTACA…
CL10053.Contig2_All	754	--	--	--	--	--	--	--	--	--	--	--	--	--	--	--	--	--	--	--	--	--	--	0	0	0	CGCTGTTAGTAACATGTCACACAGTTTGTTGAGGGTGGTCAGTGGAGAAAATGAGTGAAAAAGAGAACAATGAATCAAAATCAGACAGTACTTCAGTGTGTCCAGCTACAGGTACAACATCCCAACAAGACCTTGTTTTAGAAGCTAAAATTTCCTCAACATATCTTCCTGAGATCCTTGAAGACACATTCGAAGAAAATGAAAACTTTTCAGTAGCATTGTCTGTTAGTCAGAGTTCTGTTTCTTCCGCATGGAGTAGGCTGGCTGAATTTGGAGAATCAGAGGAAGAGAATTCCTTGTTAGAACATGATGAAGCATGTTGTATCAGCCAGTATATATTGGCTCCAGATAAAGCCTCAGTTATTAATGAAATATCAGCTGATGAATCTTACTCAAGTG…
CL10054.Contig1_All	1950	gi|350040303|dbj|GAA34635.1|	1078.2	0	proprotein convertase subtilisin/kexin type 2 [Crassostrea gigas]	gi|432903226|ref|XM_004077098.1|	75.8	7.00E-10	PREDICTED: Oryzias latipes proprotein convertase type 2 (pc2), mRNA	sp|Q5REC2|NEC2_PONAB	699	0	Neuroendocrine convertase 2 OS=Pongo abelii GN=PCSK2 PE=2 SV=1	SPAC22E12.09c_1	301	4.00E-81	COG1404	Subtilisin-like serine proteases	K01360	0	882	smm:Smp_077980	proprotein convertase subtilisin/kexin type 2 [EC:3.4.21.94]	GO:0006508//proteolysis	GO:0004252//serine-type endopeptidase activity	0	GTCAAGTATTATTGGACAATTTGATTTTTTAAAATATGAAAGTAATCGGATCAAATCACAGATGAACGCACTGGTGACTCTCGATGTGATCAGACTCGTTCGGAATGATGAATTCTAGATGACTTTGGTTACAATAAGGGGTGCGCACGCAAATAGATCCACAGAAAGATGCAAGAACCGTGTACAAGGACAACACGTTACTGTATGGTGCGCCGACGGGTTGGGACGACCAAAGATAGTGTAAAACAGACAGAGAACAGTGTCGTGATCTTGGATTGAGTTAAAAATTTCCTGAACATTGGAGAACGGGACGAGACAGGACACAGATTATGACCAAACACTCTCGGCGTACTGAGGCTAGAACGAAGTTCACTGTGTGAACAGATCCGTCGCGTGTTG…
CL10054.Contig2_All	254	gi|350040303|dbj|GAA34635.1|	164.9	1.00E-39	proprotein convertase subtilisin/kexin type 2 [Crassostrea gigas]	--	--	--	--	sp|Q5REC2|NEC2_PONAB	85.1	3.00E-17	Neuroendocrine convertase 2 OS=Pongo abelii GN=PCSK2 PE=2 SV=1	SPAC22E12.09c_2	50.4	8.00E-07	COG4935	Regulatory P domain of the subtilisin-like proprotein convertases and other proteases	K01360	2.00E-31	134	smm:Smp_077980	proprotein convertase subtilisin/kexin type 2 [EC:3.4.21.94]	0	0	0	TTCCATGCTTCCTGGGATGTTACTGTACGGTGGATCGCGTGTGCCGTGTATGACCAGGATCCACTCGGTCAGTGTCGCATGACCTAGTGGGTCTTCGGTTCTCGGATCCAGTAGGACGTTCAGGCGCCATATTCCTCGGGGGTTCTCCCCCCATGTGTGGGTAGTCATGAAAGGCCATTTGGTAAAGCCACGCAGACTGTCTGAATCTTTCGGGCGACGACGAAGTAACATGGACGTTGTGTTCATCGGTGACG
CL10055.Contig1_All	1727	gi|443699683|gb|ELT99028.1|	355.5	5.00E-96	hypothetical protein CAPTEDRAFT_227426 [Capitella teleta]	--	--	--	--	sp|Q9H0J4|QRIC2_HUMAN	185	3.00E-46	Glutamine-rich protein 2 OS=Homo sapiens GN=QRICH2 PE=1 SV=1	MK0690	61.6	4.00E-09	COG0419	ATPase involved in DNA repair	K10352	1.00E-06	55.5	smm:Smp_085540.6	myosin heavy chain	0	0	0	ATTTTTTGAAGGGAGAAATGAAAGATTTACGGAACTTGTTAGACAAGCTGCCTAACTTTGATGATATTGGAACATTTGTGAGATGGAGTGACCTAGAGGATGCCTTAAAAGGAATACGTTGTGAACTAGAAAAACTGATGTTGCCTCAAGTGGGTCAACCTGAACGTGCAGTACCTGAACGTGTAGTACCTGAACGTGTAGTAGTAGAAATGGCCATGCAAACAGAGGTTGCTCGACCAACATCGGCCACCTCTAGACCAGTATCGCGCTCCAGCTCAGGGCCTTCCCAGGAACTGCTCGATATATTAGAAACATTGGGATCTCTGAGCACCAGACACATGGATCTGGAGAAAAGAGTCAAGAAGTTGGAGGATGACATGTTGAACAAATTGGACAAGG…
CL10055.Contig2_All	1676	gi|443699683|gb|ELT99028.1|	337.4	1.00E-90	hypothetical protein CAPTEDRAFT_227426 [Capitella teleta]	--	--	--	--	sp|Q9H0J4|QRIC2_HUMAN	185	3.00E-46	Glutamine-rich protein 2 OS=Homo sapiens GN=QRICH2 PE=1 SV=1	MK0690	61.6	4.00E-09	COG0419	ATPase involved in DNA repair	K10352	1.00E-06	55.5	smm:Smp_085540.6	myosin heavy chain	0	0	0	ATTTTTTGAAGGGAGAAATGAAAGATTTACGGAACTTGTTAGACAAGCTGCCTAACTTTGATGATATTGGAACATTTGTGAGATGGAGTGACCTAGAGGATGCCTTAAAAGGAATACGTTGTGAACTAGAAAAACTGATGTTGCCTCAAGTGGGTCAACCTGAACGTGCAGTACCTGAACGTGTAGTACCTGAACGTGTAGTAGTAGAAATGGCCATGCAAACAGAGGTTGCTCGACCAACATCGGCCACCTCTAGACCAGTATCGCGCTCCAGCTCAGGGCCTTCCCAGGAACTGCTCGATATATTAGAAACATTGGGATCTCTGAGCACCAGACACATGGATCTGGAGAAAAGAGTCAAGAAGTTGGAGGATGACATGTTGAACAAATTGGACAAGG…
CL10056.Contig1_All	592	gi|358336580|dbj|GAA55047.1|	361.3	1.00E-98	ribose 5-phosphate isomerase A [Crassostrea gigas]	--	--	--	--	sp|Q80UK8|INT2_MOUSE	57.8	2.00E-08	Integrator complex subunit 2 OS=Mus musculus GN=Ints2 PE=2 SV=2	--	--	--	--	--	K01807	7.00E-24	110	smm:Smp_148770	ribose 5-phosphate isomerase A [EC:5.3.1.6]	0	0	0	GTCAGATTGGTGAGAAAGCATGATATATATTACAGAGCCGAGGATCAGAATGTAAGTTCAGGAGGATAGTAAAGGTAACGCTGGGCAGAACATCTGTGAATTAGCTTATCGAATGTCCACATCACGTGCTCTAGGCAGAGCATGCTCCGATCAAGCAGGGGCAAGTTGTACGTCGCAGCTGTCCAGGTGGCGGGTTCCGGTCTTTTCTCATCAGATGTGCGTAGCCGAAGACTATCACGGGCCTCATCTGGCAGGACGCTTGATATCAGGGTACCAACAGTGAGAAGAAGTCGAACAATCACCGGGGCTAGGCTTGGAAACGCACCACCGAGCCGAAGAAATGCGGGGAGACAAGCTTGTAGGAGATCGGGTCGGTCGTCGGCACATACGACACTTGAT…
CL10056.Contig2_All	219	gi|358336580|dbj|GAA55047.1|	142.5	5.00E-33	ribose 5-phosphate isomerase A [Crassostrea gigas]	--	--	--	--	--	--	--	--	--	--	--	--	--	K01807	2.00E-10	64.3	smm:Smp_148770	ribose 5-phosphate isomerase A [EC:5.3.1.6]	0	0	0	GCCGTACAATCACTGGGGCTAGGGTAGGGAATGCACCACCGAGCCGCAGAAATGCGGGGAGGCAAGCTTGAAGAAGATCGGGCCGATCATCGACACATACGACATTCGATAGGAGATGGAACAATGAATCAATCATGAACGCAGCGCGCTCAAACGCCGACTGAATATTGTAGTGAAGTGACAGATGTGAAACCAGATCCAAACAAAACACCATTTTCG
CL10057.Contig1_All	490	--	--	--	--	--	--	--	--	--	--	--	--	--	--	--	--	--	--	--	--	--	--	0	0	0	GCATTGACAGAGCCCTGCAAAGAATGCTCAGCTCTGATGAGTTTTCTTTACAATAACAAATGTTCTCAGCTATTGGCTGCAGTGTTAGGGCTTAGCTGTTCAGGCTCATTAAGACTACCATAGTTCTGAAGATGAGGCTGGCGCTGGCTTTGTCTGCGACTTTGTGGTTGTGTTAAACTGTTGTCCCTTGCAGCATCTCTTAGGTCTGGCACCAGAGGCCCAGCTTCACTGCTGTTCCACTGCTGCTGGTTGCTGGCTGATATCCGACGTCGCCGGTTCACTTCTATCCGACCTGATATATCTTGAATCGATTTAGGAATCTTGCACACCTTTTCTAGTGGTTTCCCAGGAGGCATGAGGAAGCAGGGTGCCAGCATGACGGAGAAGTGCCAGAAGCTG…
CL10057.Contig2_All	510	--	--	--	--	--	--	--	--	--	--	--	--	--	--	--	--	--	--	--	--	--	--	0	0	0	GCATTGACAGAGCCCTGCAAAGAATGCTCAGCTCTGATGAGTTTTCTTTACAATAACAAATGTTCTCAGCTATTGGCTGCAGTGTTAGGGCTTAGCTGTTCAGGCTCATTAAGACTACCATAGTTCTGAAGATGAGGCTGGCGCTGGCTTTGTCTGCGACTTTGTGGTTGTGTTAAACTGTTGTCCCTTGCAGCATCTCTTAGGTCTGGCACCAGAGGCCCAGCTTCACTGCTGTTCCACTGCTGCTGGTTGCTGGCTGATATCCGACGTCGCCGGTTCACTTCTATCCGACCTGATATATCTTGAATCGATTTAGGAATCTTGCACACCTTTTCAATATCACAGTAATCTTATCTAGTGGTTTCCCAGGAGGCATGAGGAAGCAGGGTGCCAGCATGA…
CL10058.Contig1_All	452	gi|405967242|gb|EKC32426.1|	83.6	3.00E-15	hypothetical protein CGI_10006869 [Crassostrea gigas]	--	--	--	--	sp|P18833|COL8_CAEEL	50.1	2.00E-06	Cuticle collagen 8 OS=Caenorhabditis elegans GN=col-8 PE=3 SV=2	--	--	--	--	--	--	--	--	--	--	0	0	0	CAGAGACACACTTAGGACCGATGCCATGGTTGTCAAAACTACAATAACAGCGAATCTGCTTTGCGGACTGTTCACTATGTCGCTGCAGTCCGTAGATTTGAACTTAGCACAGCTGCAGTTTGTCTCGGACCACTTGACCGTTACTGAATGCCGCAAGCTCATTACAGCTTTGCATCGGGTTAAGTTTCAGCTGCAAGAGAAAGACCTGAAGCCAGCGGCCGACCAGGAGCCGTGCCTGATGCAGCTGGTGGACTGGAACAAGGCCCTGGGGGAGGAGTCCGGGGTGGAGGACCTGTGCGTGCGCCTGCACCAGGTCGGGCGGACCGACGTGGCCAAGGAGCTGGCCCAGGCGGTGTACGGCGAGACGGCCCGCCAGATCCACAAGTACTTCCTGGACGA…
CL10058.Contig2_All	237	--	--	--	--	--	--	--	--	--	--	--	--	--	--	--	--	--	--	--	--	--	--	0	0	0	CAGAAACAAACTTACTAGGACCGATGCTATGGTTTTTAAAACTACAGTAAAGATCCATCTGCTTTGCGGACTGTTCGCCTTGTCGCTGCAGTCGGTGGATTTGAACTTAGCACAGCTGCAGTTTGTCTCGGACCACTTGACCGTTACTGAATGCCGCAAGCTCATTACAGCTTTGCATCGGGTTAAGTTTCAGCTGCAAGAGAAAGACCTGAAGCCAGCGGCGGACCAGGAGCCGTG
CL10059.Contig1_All	230	--	--	--	--	--	--	--	--	--	--	--	--	--	--	--	--	--	--	--	--	--	--	0	0	0	ATTATATAAAATTAAAAGCAAACTCTGAAAATGACATCTTTCTTTAACTTACTTTCACTTTTTCTTTGATTTTGAGAAAAACACCAAAAGACCCTGTGAATGCATTTAGACTCAAAATGTAACTGACAACAAAAGATGAAAAACAAATCTTAAATGTATAAATGATGAACATTGGCTATTGTTTTTTCCCCTTTGGCCCCCCCAAAGGGATGCTGGGGGTCTTTAGTAAA
CL1006.Contig1_All	464	--	--	--	--	--	--	--	--	--	--	--	--	--	--	--	--	--	--	--	--	--	--	0	0	0	TCTTTTGCCCATATTTAACCGAATGATATATACTGATTCATTAGCATCAATGATAAAAGAAAATAATTTAGGATGCCCAAACTTTCAGGCTACCTCAAGGAGTTGAGGTGTCGGAGTTGGACTTATAAAAACAAAAGTCGGAGTCGGAACATTTATGTACCGACTCCGCAGCCCTGAATATTTACTGACCAAGCATTATGCCAATCCTGACCTTTAAAGAGTTTTTCGGGGAAAAAAATGGGCATTATAAATATGGTATTGAAAATAGAGAAAATGGTCCAAATGTAGTCCTACTTAGTTCACTCATCCATCCCCCCAATCTTAACTGGTGTTCAAACAACTGGAATTGTCAGAATTTCTTAACATAAGCCCAAATTTAGCTTAATTGAAAATACTATT…
CL1006.Contig2_All	305	--	--	--	--	--	--	--	--	--	--	--	--	--	--	--	--	--	--	--	--	--	--	0	0	0	TCGGAGTCGGAACATTTATGTACTGACTCCGCAGCCCTGAATATTTACTGACCAAGCATTATGCCAATCCTGACCTTTAAAGAGTTTTTCGGGGAAAAAAATGGGCATTATAAATATGGTATTGAAAATAGAGAAAATGGTCCAAATGTAGTCCCCCCAATCTTAACTGGTGTTCAAACAACTGGAATTGTCAGAATTTCTTAACATAAGCCCAAATTTAGCTTAATTGAAAATACTATTGTATGCATGATCATTATATATCCGCTATAATCTATGCCGGTTGTGGCAAATCTTGTAAGAAGCTG
CL10060.Contig1_All	443	gi|405975722|gb|EKC40270.1|	54.3	2.00E-06	Polyamine-modulated factor 1-binding protein 1 [Crassostrea gigas]	--	--	--	--	sp|Q19QU3|ZRAB2_PIG	51.6	6.00E-07	Zinc finger Ran-binding domain-containing protein 2 OS=Sus scrofa GN=ZRANB2 PE=2 SV=1	--	--	--	--	--	K10421	3.00E-08	57.8	dan:Dana_GF14794	CAP-Gly domain-containing linker protein 1	0	0	0	GGCCAATCGTCGCAGACCGTCACGCGACTGACGGAGCAGATCAACCAGCTGGAGCTGGAGCTGACCATCTCGCAGGAAAAGCACCGAACCTGCCAGGCGGAGGTGCAGAACCAGGACCAGACCCTCCTCAAGCTCAACGCCAAGCTCAACACGGCAGAGCAGAAGTACATCGGATGTACGGAAGAGCTGAATATCCGGGAGGAGGAGGTGCAGCGCCTCAACACCAAGAACAAGGAGCTGCAGCAGGAAATCAAGACTTTCCTCCAAGAACTGGATGACAGGGACAGCAGGATTGCGGAAGACGACAAGCAGATGCAGCAGTTACACCACGAGCTGGACATGAAGGTGCAGGAGCTTAAGAACCAGCAAAGAATCAACGACCAGATCAAAGGGGACCTG…
CL10060.Contig2_All	418	gi|405975722|gb|EKC40270.1|	134.8	1.00E-30	Polyamine-modulated factor 1-binding protein 1 [Crassostrea gigas]	--	--	--	--	sp|Q19QU3|ZRAB2_PIG	51.6	5.00E-07	Zinc finger Ran-binding domain-containing protein 2 OS=Sus scrofa GN=ZRANB2 PE=2 SV=1	--	--	--	--	--	K10421	1.00E-07	55.1	dan:Dana_GF14794	CAP-Gly domain-containing linker protein 1	0	0	0	GGCCAATCGTCGCAGACCGTCACGCGACTGACGGAGCAGATCAACCAGCTGGAGCTGGAGCTGACCATCTCGCAGGAAAAGCACCGAACCTGCCAGGCGGAGGTGCAGAACCAGGACCAGACCCTCCTCAAGCTCAACGCCAAGCTCAACACGGCAGAGCAGAAGTACATCGGATGTACGGAAGAGCTGAATATCCGGGAGGAGGAGGTGCAGCGCCTCAACACCAAGAACAAGGAGCTGCAGCAGGAAATCAAGACTTTCCTCCAAGAACTGGATGACAGGGACAGCAGGATTGCGGAAGACGACAAGCAGATGCAGCAGTTACACCACGAGCTGGACATGAAGGTGCAGGAGCCAAATACACTGGAGCAGAACACACACAGCTGATCTCTTCCTCGT…
CL10061.Contig1_All	1021	gi|358256516|dbj|GAA49449.1|	233.8	1.00E-59	hypothetical protein CLF_103080 [Crassostrea gigas]	--	--	--	--	sp|Q66JX5|FR1OP_MOUSE	89.7	9.00E-18	FGFR1 oncogene partner OS=Mus musculus GN=Fgfr1op PE=1 SV=1	--	--	--	--	--	K08286	1.00E-05	51.6	dpo:Dpse_GA18086	protein-serine/threonine kinase [EC:2.7.11.-]	GO:0044763;GO:0006469//negative regulation of protein kinase activity;GO:0051179//localization;GO:0048522//positive regulation of cellular process;GO:0016043//cellular component organization	GO:0005515//protein binding	GO:0005815//microtubule organizing center;GO:0044444//cytoplasmic part	GTTCGTAGTTGAATACTATGAGTGATGACGATGCTGAATTGAAGGATGTTTTAATTCGATCATTGAGTGAAAATGGGATACTTTCCAGACTAAAGGCGCAACTTCGAGCTGCTGTTTACCTCGCGCTAGAGAAACATAACTACAATGATGGGATGCCACAGGCCAATGATGCTGTTAGAGCGCTTCAGTCTAATGAAGATGGCTTGATCATCGTATCTCTGTTGGTGGACTTTCTTGAACATACCAATTTATTTAACGCTTTAGAAGTATTTACTCACGAAGCGGACCTAAATCAACTCCCACTGTTCAGTCGTGATGATCTTTGCTCAATGCTTGGTTTGGTTCCAAATACATCCTCTCCGGTGTTGAGTTCTTTACTGTCAGCGTACCGTAGAGTCA…
CL10061.Contig2_All	999	gi|358256516|dbj|GAA49449.1|	66.2	2.00E-09	hypothetical protein CLF_103080 [Crassostrea gigas]	--	--	--	--	sp|Q66JX5|FR1OP_MOUSE	89.7	9.00E-18	FGFR1 oncogene partner OS=Mus musculus GN=Fgfr1op PE=1 SV=1	--	--	--	--	--	--	--	--	--	--	GO:0044763;GO:0006469//negative regulation of protein kinase activity;GO:0051179//localization;GO:0048522//positive regulation of cellular process;GO:0016043//cellular component organization	GO:0005515//protein binding	GO:0005815//microtubule organizing center;GO:0044444//cytoplasmic part	GTTCGTAGTTGAATACTATGAGTGATGACGATGCTGAATTGAAGGATGTTTTAATTCGATCATTGAGTGAAAATGGGATACTTTCCAGACTAAAGGCGCAACTTCGAGCTGCTGTTTACCTCGCGCTAGAGAAACATAACTACAATGATGGGATGCCACAGGCCAATGATGCTGTTAGAGCGCTTCAGTCTAATGAAGATGGCTTGATCATCGTATCTCTGTTGGTGGACTTTCTTGAACATACCAATTTATTTAACGCTTTAGAAGTATTTACTCACGAAGCGGACCTAAATCAACTCCCACTGTTCAGTCGTGATGATCTTTGCTCAATGCTTGGTTTGGTTCCAAATACATCCTCTCCGGTGTTGAGTTCTTTACTGTCAGCGTACCGTAGAGTCA…
CL10062.Contig1_All	501	--	--	--	--	gi|401710123|emb|FQ311915.10|	63.9	7.00E-07	Zebrafish DNA sequence from clone CH73-345H21 in linkage group 9, complete sequence	--	--	--	--	--	--	--	--	--	--	--	--	--	--	0	0	0	AATAATAATAATAATAATAATTATAACAGCAATGGTCCGCCTGTGCATGTTGTGTATGAACTGATATTTTATGACCTTTACTTTTTTTTTTAATTCTAGAATCATTCTGTAAGACATATTTTTGTCTAGAAAAATTCTCTAGGACATATTATTTATTTTCAAAAATTTAATATCAGTATTTATTTGTCTGAATTTGTGTGCATGAAGAGTCATGTCCAACAATAAAGAGCAGGAGAATTATTTGGGATAGAGAAATTATCAAACACAAACCTTATGATGGAGCCGTCTTGCATACTATCTGATTTTTAAATGGAATGGCTGCTTAAAGCTGTTCATAAATGTTTAAAAATTAAAATGAACACACACACAATTGCAAACATCTTTCATTATTACTCATGT…
CL10062.Contig2_All	213	--	--	--	--	--	--	--	--	--	--	--	--	--	--	--	--	--	--	--	--	--	--	0	0	0	GCCTGTGTTATGTATGAACTTGACCTTTACTTTTTTTTTAATTCTAGAATCATTCTGTAAGACATATTTTTGTCTAGAAAAATTCTCTGACATATTATTTATTTTCAAAAATTTAATATCAGTATTTATTTGTCTGAATACAAACCTTATGATGGAGCCGTCTTGCATACTATCTGATTTTTAAATGGAATGGCTGCTTAAAGCTGTTCATAA
CL10063.Contig1_All	494	gi|358340221|dbj|GAA48164.1|	245	9.00E-64	transcription elongation factor SPT4 [Crassostrea gigas]	gi|28317835|gb|AY223358.1|	103	8.00E-19	Schistosoma japonicum clone ZZD974 mRNA sequence	sp|Q6DGQ0|SPT4H_DANRE	146	2.00E-35	Transcription elongation factor SPT4 OS=Danio rerio GN=supt4h1 PE=3 SV=1	SPBC21C3.16c	90.1	2.00E-18	COG5204	Transcription elongation factor SPT4	K15171	6.00E-56	216	smm:Smp_012530.2	transcription elongation factor SPT4	GO:0006414//translational elongation;GO:0032786//positive regulation of DNA-dependent transcription, elongation	GO:0003746//translation elongation factor activity;GO:0008270//zinc ion binding	GO:0032044//DSIF complex	CTGGGTATATATGTATAGGTAAAGTTAAAAGGCAGACGCAGCGGTAAAAGTACATCTCTCGCCGTCACTTTTCACTTTTATCCAGAGATCGATAAGGTATCCCCTTGCTGCGTAAGTAATGAATTATGTCGTCAGGAAGCGAGCCACAAACACTGGCAGCGTAAACTCCGGGAGTAAGCTTGTCAATCATCTGCCATCTTGCAACCCAACTCTCTGTTGGGCACATCATTGCTAATAGACCATCAAAGTTTGCTGAAGAGCACTCGTAAACTTTGTCCCGATCTCCTTGCATCTTCAGAAAGTCCTCGCAGTTTTCACAACCGTTCATCTGAAACTGGTTCAGCGTCTTGACTAAACCGCAAAGCAGACACGCACGCAATTGTCTCAGCTCATTAGGTA…
CL10063.Contig2_All	449	gi|358340221|dbj|GAA48164.1|	246.9	2.00E-64	transcription elongation factor SPT4 [Crassostrea gigas]	gi|28317835|gb|AY223358.1|	101	3.00E-18	Schistosoma japonicum clone ZZD974 mRNA sequence	sp|Q6DGQ0|SPT4H_DANRE	146	1.00E-35	Transcription elongation factor SPT4 OS=Danio rerio GN=supt4h1 PE=3 SV=1	SPBC21C3.16c	89.7	2.00E-18	COG5204	Transcription elongation factor SPT4	K15171	1.00E-56	218	smm:Smp_012530.2	transcription elongation factor SPT4	GO:0006414//translational elongation;GO:0032786//positive regulation of DNA-dependent transcription, elongation	GO:0003746//translation elongation factor activity;GO:0008270//zinc ion binding	GO:0032044//DSIF complex	GATGAAAGTACATCTCACTCCGTCACTTTTCACTTTTATCCAAAGAGCGATAAGGTATTCCTTTGCTACGTAAGTAGTGGATGATATCATCAGGAAGAGAACCACAGACGCTGGCTGCGTAGACTCCCGGAGTGAGTTTGTCAATCATCTGCCATCTTGCAACCCAGCTCTCTGTTGGGCACATCATTGCCAGAAGACCATCAAAGTTTGCTGAAGAACACTCATAAACTTTGTCCCTGTCTCCCTGCATCTTCAGGAAGTCTTCACAATTTTCGCATCCATTTAGTTGGAACTGGTTCAACGTCTTGACTAGACCACAAAGCAGACAAGCACGCAACTGCCTTAGCTCACTAGGTATGACCGTATGCAGAGCCATGGTGCAGTGGAGCTGCTGCTTCC…
CL10064.Contig1_All	1630	gi|260830778|ref|XP_002610337.1|	406.8	1.00E-111	hypothetical protein BRAFLDRAFT_209314 [Branchiostoma floridae] >gi|229295702|gb|EEN66347.1| hypothetical protein BRAFLDRAFT_209314 [Branchiostoma floridae]	--	--	--	--	sp|P04634|LIPG_RAT	364	4.00E-100	Gastric triacylglycerol lipase OS=Rattus norvegicus GN=Lipf PE=2 SV=1	SPBC16A3.12c	162	2.00E-39	COG0596	Predicted hydrolases or acyltransferases (alpha/beta hydrolase superfamily)	K01052	8.00E-110	398	bfo:BRAFLDRAFT_72470	lysosomal acid lipase/cholesteryl ester hydrolase [EC:3.1.1.13]	GO:0006108//malate metabolic process;GO:0007586//digestion	GO:0016298//lipase activity;GO:0016615//malate dehydrogenase activity	GO:0005739//mitochondrion	GCGAGACAACATGACACAAAATATAACTATGATGAGAGAACCAAAAATAAAAAACACTCGACAAGTTAGGAACGATAATAATTATCTGTTACATTTAATATACGCACAAACTGTAAATACTTGACTAAATCGACAGTCTAGCCTTATTGCCTTAACAACCGACACACCAACGCGATGCTGTCGACAAAAGCACTAGCCGCGTTTCTGATATACACGCTTGTAGTTGTAGGGAGTACGGATGCTGGCAGTGGAAGTGAAACCTTGGAAGCCTTAGGCCGCCTTCTCCAGAAACATGTCATCAAACACAAATATAACTATAAACAAGCAGTGGACCCTGAAATATATATGGATTCGACACAGCTGATTACAAGCAAAGGCTATCCATGTGAAAACCATTAT…
CL10064.Contig2_All	238	--	--	--	--	gi|61656729|emb|BX649256.12|	60	5.00E-06	Zebrafish DNA sequence from clone DKEYP-92A5 in linkage group 22, complete sequence	--	--	--	--	--	--	--	--	--	--	--	--	--	--	0	0	0	ATAAAAAAAATAATAATAATAAAAAAAAATACAGTATGAAACTTTACTCAGTTTTAAAGATTCCCTGACTATGTATCAGGAGAGTAAAATTTTACTGAAAAACCCTTTGGATGATATCATTATAGCAATACTTGGGTGCATCAAAAGCCCATATAAAATCTAGGTGCTCCCACGAAGGAACATTGATATCAGCAACAAGATATGCCTTGATCTGCTCATGCAGCCATTTGACGTCAGT
CL10065.Contig1_All	258	--	--	--	--	gi|189475269|gb|EU726545.1|	60	5.00E-06	Eriocheir sinensis clone HLJEsin37 microsatellite sequence	--	--	--	--	--	--	--	--	--	--	--	--	--	--	0	0	0	GAGATAGAGAGAGAGAGAGAGAGATTTACATAGACTAGAAATTTCACTCCAACAGCTTGTGAACGCCGAGACGTTTATCGCCCGTCTCCTCCCCCTCCCCATTGTCAGGTGGTCAGCTTCACTTCAGCCGCCCCGGGCTGCCTCATCGAGAGATCAGGTACCGAAGCATCTGTGACCGATGTACCTAAAGGTGCACCTGACCTGCGCTTTAGCACAGTTGTACTTTTAGATTTTACAGGGACACATGGAGCTGAAGGG
CL10065.Contig2_All	277	--	--	--	--	--	--	--	--	--	--	--	--	--	--	--	--	--	--	--	--	--	--	0	0	0	CCCCTTCAGCTCCATGTGTCCCTGTAAAATCTAAAAGTACAACTGTGCTAAAGCGCAGGTCAGGTGCACCTTTAGGTACATCGGTCACAGATGCTTCGGTACCTGATCTCTCGATGAGGCAGCCCGGGGCGGCTGAAGTGAAGCTGACCACCTGACAACGAGCTGAATGGGGAGGGGGAGGAGACGGACGATGAACTTCTCGGCGTTAAACAGTTTTACAAGCTGTTGGTGTGAAATTTCTAATCTATGTAAATCTCTCTCTTTCTCTCTCTATATA
CL10066.Contig1_All	543	gi|56757637|gb|AAW26970.1|	266.5	4.00E-70	SJCHGC02592 protein [Schistosoma japonicum]	--	--	--	--	sp|Q7ZW41|RPB7_DANRE	199	2.00E-51	DNA-directed RNA polymerase II subunit RPB7 OS=Danio rerio GN=polr2g PE=2 SV=1	SPACUNK4.06c	140	1.00E-33	COG1095	DNA-directed RNA polymerase, subunit E'	K03015	6.00E-68	256	smm:Smp_128840	DNA-directed RNA polymerase II subunit RPB7	GO:0006367//transcription initiation from RNA polymerase II promoter;GO:0006370//7-methylguanosine mRNA capping;GO:0006283//transcription-coupled nucleotide-excision repair;GO:0006915//apoptotic process;GO:0006468//protein phosphorylation;GO:0050434//positive regulation of viral transcription;GO:0000398//mRNA splicing, via spliceosome;GO:0006368//transcription elongation from RNA polymerase II pr…	GO:0003899//DNA-directed RNA polymerase activity;GO:0004672//protein kinase activity;GO:0003723//RNA binding	GO:0005665//DNA-directed RNA polymerase II, core complex	TGCGTACGCGGATGCGGTCTTCCACTTGAACCGTTTGATTTTCCTCTTCATCAGCGTCCAAGCCTTCAGGAGCATTGTCTGCACCTTCAAACTTCATATTGGGAGGAATGGAGTATTTTGATATAAATACAGTCAATGGTCCGGCTTCGGCAAAAACCCCGACTTTGTTGACCTGGGCGACGATTGCATCCACCACCTCTCCTTTGAAAGGCCGAAAGACAATTGCTCGATAGATTATATGATACTGGACGAAACCTCGATTGGGTTGGATTATGCCAGCCCCAATGTGCTCAATATTTGTGACCGCAATTATGAAACCATATTTTCCCGAGCAAGTTCCCTCTACATCGGAGAACAATTTCGCTTTCACAGTCTCAGTCAGGTTCGGGCCAAAATACT…
CL10066.Contig2_All	426	gi|56757344|gb|AAW26843.1|	203.8	2.00E-51	unknown [Schistosoma japonicum]	gi|256072765|ref|XM_002572659.1|	81.8	2.00E-12	Schistosoma mansoni DNA-directed rna polymerase II 19 kD polypeptide rpb7, putative (Smp_128840) mRNA, complete cds	sp|P62489|RPB7_RAT	174	4.00E-44	DNA-directed RNA polymerase II subunit RPB7 OS=Rattus norvegicus GN=Polr2g PE=2 SV=1	SPACUNK4.06c	115	2.00E-26	COG1095	DNA-directed RNA polymerase, subunit E'	K03015	3.00E-49	193	smm:Smp_128840	DNA-directed RNA polymerase II subunit RPB7	GO:0006367//transcription initiation from RNA polymerase II promoter;GO:0006370//7-methylguanosine mRNA capping;GO:0006283//transcription-coupled nucleotide-excision repair;GO:0006915//apoptotic process;GO:0006468//protein phosphorylation;GO:0050434//positive regulation of viral transcription;GO:0000398//mRNA splicing, via spliceosome;GO:0006368//transcription elongation from RNA polymerase II pr…	GO:0003899//DNA-directed RNA polymerase activity;GO:0004672//protein kinase activity;GO:0003723//RNA binding	GO:0005665//DNA-directed RNA polymerase II, core complex	GATTAACGGTCCAGCTTCGGCGAAAACACCCACTTTATTGACCTGGGAAACGACGGCATCCACTACCTCTCCTTTAAAGGGCCTAAACACGATAGCTCGGTAGATTATGTGATACTGAACGAAACCGCGATTAGGCTGAATGATACCAGCTCCGATGTGTTCAATGTTAGTGACAGCGATTACAAAACCATATTTTCCGGAACAAGTTCCCTCGACATCGGAGAACAACTTTGCTTTTACAGTTTCAGTGAGATTTGGACCGAAGTATTTAGGGTGGAGTAAGATTTCATGTTCGAGTTTGATGTGATAGAACATAGAGTAAACTGGTGCCTGACTCCAAAAGATCAATCAATTTTTTGAAGTGAATGAAGAGTAGTATGTATGGGCGAGATAAGCAGC…
CL10067.Contig1_All	1972	gi|405972532|gb|EKC37296.1|	763.8	0	COP9 signalosome complex subunit 1 [Crassostrea gigas]	gi|348558131|ref|XM_003464824.1|	137	2.00E-28	PREDICTED: Cavia porcellus G protein pathway suppressor 1, transcript variant 3 (Gps1), mRNA	sp|Q6NRT5|CSN1_XENLA	676	0	COP9 signalosome complex subunit 1 OS=Xenopus laevis GN=csn1 PE=2 SV=1	ECU10g0190	54.7	6.00E-07	COG5187	26S proteasome regulatory complex component, contains PCI domain	K12175	0	698	bfo:BRAFLDRAFT_116394	COP9 signalosome complex subunit 1	GO:0010388//cullin deneddylation	GO:0005515//protein binding	GO:0005737//cytoplasm;GO:0008180//signalosome	AAAACTTGATTTCCGGTTTTAAAGGAACTGTAGGCGAAGATGCCGTTGCCACTGCAGCAAGGATTATTTCAGATAGGCCCTGCAGCAGTGGAGCCTATGCAAGTTGATGGAGCACCTGAAGAAAATGACAACATTGAAGATGAACCCAAATATGTTGTGGAAAACCCCTCTCTTGATCTGGAACAGTATGCATCACAGTATGCAGGCCTTGCTCGCCTTCAGCGGCTGATGTACATAGCTGACCACTGTCCATCTCTCAGGGTAGAAGCCCTGCGCATGGCCCTCAACTATGTCATGACTACCTTTAACACCAACTTGTATGGCATTATTCACCGCAAGCTGCAAGAGGCAGCTCTTGCGGGCAACAGCCTACCTGATGCGGTGGCTGGGACAGTGCAC…
CL10067.Contig2_All	1527	gi|405972532|gb|EKC37296.1|	45.1	0	COP9 signalosome complex subunit 1 [Crassostrea gigas]	gi|348558131|ref|XM_003464824.1|	137	2.00E-28	PREDICTED: Cavia porcellus G protein pathway suppressor 1, transcript variant 3 (Gps1), mRNA	sp|Q6NRT5|CSN1_XENLA	657	0	COP9 signalosome complex subunit 1 OS=Xenopus laevis GN=csn1 PE=2 SV=1	ECU10g0190	54.7	4.00E-07	COG5187	26S proteasome regulatory complex component, contains PCI domain	K12175	0	676	bfo:BRAFLDRAFT_116394	COP9 signalosome complex subunit 1	GO:0010388//cullin deneddylation	GO:0005515//protein binding	GO:0005737//cytoplasm;GO:0008180//signalosome	AAAACTTGATTTCCGGTTTTAAAGGAACTGTAGGCGAAGATGCCGTTGCCACTGCAGCAAGGATTATTTCAGATAGGCCCTGCAGCAGTGGAGCCTATGCAAGTTGATGGAGCACCTGAAGAAAATGACAACATTGAAGATGAACCCAAATATGTTGTGGAAAACCCCTCTCTTGATCTGGAACAGTATGCATCACAGTATGCAGGCCTTGCTCGCCTTCAGCGGCTGATGTACATAGCTGACCACTGTCCATCTCTCAGGGTAGAAGCCCTGCGCATGGCCCTCAACTATGTCATGACTACCTTTAACACCAACTTGTATGGCATTATTCACCGCAAGCTGCAAGAGGCAGCTCTTGCGGGCAACAGCCTACCTGATGCGGTGGCTGGGACAGTGCAC…
CL10068.Contig1_All	364	--	--	--	--	--	--	--	--	--	--	--	--	--	--	--	--	--	--	--	--	--	--	0	0	0	CACACATAACTTGGCATCCAAAAAACAAATACCTCCCTTATCATCCACACACATAATTGGCATCCTCTCCACCTCCTTATTGTCCACCCCCATTCTTTAATACCCCTGCACCAGTGTACGAGACATGTTGCAAAGATGAACAGAATGACTAAACATCAAAAGATAGGTGATCATTGAGAGTCAAAGCGATTTAACAAAAGAATTGATTTAACAAAGAGATCCGGCTGGAATTTGTACTGTACTCGTGCTAGCTTAAATAAAGTACTTTGTATTCTGTAAAATGTCTAGATATATATAATTATCTAGGGTCTTTCATTACGCGCTTCCTGTCTTTAAATTTAAATAAAGCAAAATGTGTGTGAGA
CL10068.Contig2_All	279	--	--	--	--	--	--	--	--	--	--	--	--	--	--	--	--	--	--	--	--	--	--	0	0	0	CGCGCGTAATGAAAGACCCTAGATAATTATATATATCTAGACATTTTACAGAATACAAAGTACTTTATTTAAGCTAGCACGAGTACAGTACAAATTCCAGCCGGATCTCTTTGTTAAATCAATTCTTTTGTTAAATCGCTTTGACTCTCAATGATCACCTATCTTTTGATGTTTAGTCATTCTGTTCATCTTTGCAACATGTCTCGTACACTGGTGCAGGTGGTGGACGATAAAGGAGGTATAGAAAGGATGCCAAGTTATGCGTGTGGATATAATTAT
CL10069.Contig1_All	208	gi|256086606|ref|XP_002579488.1|	59.7	5.00E-08	protein phosphatase 1 binding protein [Schistosoma mansoni]	--	--	--	--	sp|Q0VCR4|PPR3C_BOVIN	52.8	2.00E-07	Protein phosphatase 1 regulatory subunit 3C OS=Bos taurus GN=PPP1R3C PE=2 SV=1	--	--	--	--	--	K07189	3.00E-08	57.4	tsp:Tsp_01221	protein phosphatase 1, regulatory (inhibitor) subunit 3	0	0	0	GGATTCTCCTAATCAATTTCCAAGTCTCTCGGGAACAATCAAAGTCAAAAACATGTCTTTTGAGAAACAAGTATGGCTTCGATTGACCACTGATAACTGGCACTCGTACACAGATCATATGGCTCTCTATAACCCTCAGCTTTCTGGCACAAGAATTCATACGGCATCCCGTTTCGACACATTTACTTTCCATGTTGTAGTATCCCCA
CL10069.Contig2_All	1715	gi|256086606|ref|XP_002579488.1|	115.9	6.00E-24	protein phosphatase 1 binding protein [Schistosoma mansoni]	--	--	--	--	sp|Q9UQK1|PPR3C_HUMAN	101	5.00E-21	Protein phosphatase 1 regulatory subunit 3C OS=Homo sapiens GN=PPP1R3C PE=1 SV=2	--	--	--	--	--	K07189	1.00E-22	108	aag:AaeL_AAEL011191	protein phosphatase 1, regulatory (inhibitor) subunit 3	0	0	0	GAAGTACCGGATGATACCAGTCCGACTGCTGTGCCCGATAGAAACCTCGTTTTAAGGGAAGCGGAATCTAATCTGCAAAAAGGATATCACTACGACGATTCGTTTGCAGCAGACACTGTAGGAACTGAACCTGTCGTCTTGGGTACCATTAATCATTGTTCGGAAGCAGTCCCCGAAGCAGACTCAACTCCCAAAGTTGCAAGAATCGTACACAATTCTTCCTTCACTTCTAAGCTCCAGAAGCGCGTTTCTTTCGCCGACGAAATTGGACATTCGTTAACTGAGGTGTTTCTAATCGAGGACGATAATCACATGAGAATACTAGATTACGACGACGAATATGACGGCCTAGATTTGCTTGCTCCCCGGAAGCCACGTGTTCAAGGTTTTTGCTTTACT…
CL1007.Contig1_All	353	--	--	--	--	--	--	--	--	--	--	--	--	--	--	--	--	--	--	--	--	--	--	0	0	0	CAATTACTATTAATTTGGATTAGGTCTATGAGTTGATATTTTTTATACACATTATTTTGTTTTTCGCAATTTTATGACTGTACCATACCAGCTTTGCGCTATGATTCTAATGTTATTTATGCATACCGGTATGTGTGCTAACATCTGAGCCCCACTTATACCACGGACTTCCATTAAGTGCGTGACTCATACTAGTTATACAGTGGTTCCCAACCAATGAGTCGCGACCCCTGATTGGGCTTTTTTGGGGGTCGCAATGCCAACACAATAAAAATGTTAATATTTTATTAATCGACCCAGTACTACTACTACTACTACTTGTTTGTTTATTTTGTTTGTTTAATCATTGCTTA
CL1007.Contig2_All	379	--	--	--	--	--	--	--	--	--	--	--	--	--	--	--	--	--	--	--	--	--	--	0	0	0	AGAAAATTACTATTAATATGGATTAGGTCTATGATTTGATATTTTTTATACACATTATTTTGTTTTTCGCAATTTTTTGACTGTGCCATACCTGATTTGCTCTATGGTTCTAATGTTATTTATGCATACCAGTATGTGTGTGCTAACATCTGAGCCCCACTTATACCACGGACTTCCATGAAATCCGTGACTCATACTAGTACAGTGGTTCCCAACCAATGAGTCGCGACCCCTGATTGGGCTTTTTGGGGGGTCGCAATGCCATAATTGATTGAAAAAAAAAAATCAGCATAATAAAAATGTTAATATTTTCTTAATCGACCCAGTACTACTACTACTACTACTTGTTTGTTTATTTTGTTTGTTTAATCATTGCTTA
CL1007.Contig3_All	275	--	--	--	--	--	--	--	--	--	--	--	--	--	--	--	--	--	--	--	--	--	--	0	0	0	GTAGTAGTAGCAGTAGTAGTAGTACTTGGTCGATTAAGAAAATATTAACTTTTTTTTTCAATTAAGTATGGCATCAGGGGTCGCGACTCATTGGTTGGGAACCACTGTACTAGTATGAGCCACGGACTTCATGGAAGTCCGTGGTATGTGGGGCTCAGATGTTAGCACACATAACGGTATGCATAAATAACATTAGAACCATAGAGCAAATCTGGTATGGTACAGTCAAAAAATTGCGAAAAACAAAATAATGTGTAAAAAAAATATCAATTCAT
CL10070.Contig1_All	214	--	--	--	--	--	--	--	--	--	--	--	--	--	--	--	--	--	--	--	--	--	--	0	0	0	GTTTTGTTTTGCCCGTGTTGATTTCCGTGGTTTTCCTTTATCGCTTCATTAAGTGAATTCATTTTCATATTCTTTGTCTTCATTGTTGGAGCCAGTTTTGAGCCGTCCCTTCTTTTTTCTTGGCCTACGTCTGGTTTCTTAGCTCCTTCTCTCTCCAATTTATGTGCGACAGTTGAAAGAATGTAAAACATAAAGGCTAACAAGGATAAATTCA
CL10070.Contig2_All	350	--	--	--	--	--	--	--	--	--	--	--	--	--	--	--	--	--	--	--	--	--	--	0	0	0	GTTGGGAATGGACTCGTTGTCAAACGGAGGATAGATCGGGTGAATTACTTCTGACGTCACTGGTGGTGGTGGCGGTGATGCGAAGGTTGTGTTGGAGATTGTCAAGTTGTGTCTTCTTTCATGAGTTTTGTTTTGCCCGTGTTGATTTCCGTGGTTTTCCTTAGAATAAAGCTTTATCGCTTCATTAAGTGAATTCATTTTCATATTCTTTGTCTTCATTGTTGGAGCCAGTTTTGAGCCGTCCCTTCTTTTTTCTTGGCCTACGTCTGGTTTCTTAGCTCCTTCTCTCTCCAATTTATGTGCGACAGTTGAAAGAATGTAAAACATAAAGGCTAACAAGGATAAATTCA
CL10071.Contig1_All	616	--	--	--	--	--	--	--	--	--	--	--	--	--	--	--	--	--	--	--	--	--	--	0	0	0	CGGTATTAATAATGTTTGAAATTTACAGTTATTGGAATACAGCATCTGGGAGAGTAGGCTAGTACAGACAGGTCAACAAATGTATCCCTTTATTCCAGTTCTTGAGTTGTCCATCATCAGGGTTTAGCTCTGTATGGCACTTAAAGCGATCAGTCCAGTTATCCAGTTTGTGACTCAAGATACGCTATGGCCAGCCGGCAGATGTGGGGGCAAAACGGCCCGGCCCAGGGGACGTAAACGATGCAGAGGCCCTGACACAGGACGGTGTTGGGGGAGGTGAGGTACAGGAGGACGGTGGTGACGGCCGTCTGGATGAGGTCCCAGTCAATGTCGCGTCTCTGCAAGGCGCCGGCCTGGTCCACGAAGCTGTTGGAGAAGTAGCGCTCGACGTCCACAGAC…
CL10071.Contig2_All	742	--	--	--	--	--	--	--	--	--	--	--	--	--	--	--	--	--	--	--	--	--	--	0	0	0	CGGTATTAATAATGTTTGAAATTTACAGTTATTGGAATACAGCATCTGGGAGAGTAGGCTAGTACAGACAGGTCAACAAATGTATCCCTTTATTCCAGTTCTTGAGTTGTCCATCATCAGGGTTTAGCTCTGTATGGCACTTAAAGCGATCAGTCCAGTTATCCAGTTTGTGACTCAAGATACGCTATGGCCAGCCGGCAGATGTGGGGGCAAAACGGCCCGGCCCAGGGGACGTAAACGATGCAGAGGCCCTGACACAGGACGGTGTTGGGGGAGGTGAGGTACAGGAGGACGGTGGTGACGGCCGTCTGGATCAGGTCCCAGTCAACACCTGAAACTGCTCCTGTAGTAGCGAACGTATTGGTCACCGTGTAGCCACTGGTCGGCGTAGCTGGAGAC…
CL10072.Contig1_All	1435	--	--	--	--	--	--	--	--	--	--	--	--	--	--	--	--	--	--	--	--	--	--	0	0	0	GTACAGACAGTAAAAGACCTTTACATAATCGCTAGCAGTTTCTGTTCATCTCTAAGGAAAGATATTGGTCAGTCGTTTAAAAGGTGACGTAAGCGCATTTCCTCTTCCATGCCTGCGACTCTTGGAGATATTTCTCGTTTCGGCAATTTTTTGTATTAGGGGTCTAGTTTCAACACTTTCACGTACCTTCACATTGTGCCTTTCGTTGAAGAAACAAATTTCCGAATTAGTCTTTTTTCTGTCTTTCTCGCTTACATCGAAAACCGCTCTTTGAATGTATGTTGGGATAGCTTGGTCTGATGCCAAAGATGGGAACTCCTCAAATGCGGACACCTCGTCTTCCCTAAACTCTACGTCTGTTGGATAACCGAGACTGGATTGGCGTGGTTTTATTGTCGC…
CL10073.Contig1_All	468	gi|349948875|dbj|GAA35295.1|	160.6	2.00E-38	innexin unc-9 [Crassostrea gigas]	--	--	--	--	--	--	--	--	--	--	--	--	--	--	--	--	--	--	0	0	0	ATGCTCATTTTTTATACACACCGATATAATTGCATCAGAAAACACTAAGGAGTAGTACAAAGGTGAATGATAAGTACAGTGGATAAAAAATATGTCCCTGAGTTGCACATTCGAATCCATCCGTCCCACATGGATACGGGATAAGAATAAAAAATGGAGGTATTATAGAATAACGATGAGGGGCGAAGTAAAAGTTTAAACGATTACAAGACCGTACACGTCAAATGGGTTCGGAACGCTTCGTAACGGCACAATCGGTGGACTCAGAGGAACACAGCAAAGCAGCTTTATCCTGGTCCACATGATCTGTGGCAGTATACTGTGGTTTCGCCTTCTTCCGTTGTTGGGCCAACGCGTACTCCTCCTGTTGTGTGTAGCGTTTGAGCATGGCTTGCAAGA…
CL10073.Contig2_All	1097	gi|349948875|dbj|GAA35295.1|	542.7	1.00E-152	innexin unc-9 [Crassostrea gigas]	gi|353231633|emb|HE601627.1|	99.6	3.00E-17	Schistosoma mansoni strain Puerto Rico chromosome 4, complete genome	sp|O01393|UNC9_CAEEL	141	2.00E-33	Innexin unc-9 OS=Caenorhabditis elegans GN=unc-9 PE=2 SV=1	--	--	--	--	--	--	--	--	--	--	0	0	0	ACGTGTTCAGTTCATAGCTAACGTTATGGATACGCTGTTGTTCGCTCGTCGTGATCTACGGAAATCGGATGGTCGCCCAGTCGAACACGGCACCATGTACACCTTAGCTCATGGAATTCGTGACCTACTCCCTAGAAAGCGATTGGGAACTGCACTGGCGAGCTACTATATGCTTGTCAAGTTCATGTATTTGTTCAATGCTGTCGGACAATTGCTATTGATGCAGCACTTTCTGGGCGCACGTGGACGATATCAGCTGTTCGGTCTCAGCATACTGAGCGATTTAGCTGCAGGACGCCAGTGGAATGAGACGAGCGTGTTTCCCAGGGTTGGTTTCTGTCGTGTACCCATCAAATTAACTAGTACGCCTATTCCCATGGTTACCGTACAATGCACACT…
CL10074.Contig1_All	531	--	--	--	--	--	--	--	--	--	--	--	--	--	--	--	--	--	--	--	--	--	--	0	0	0	GAATAGTGCTGTTGTATCATTTTTATACATACTTATACATGTTTATCATAAAAATAAATAGCATTCACATGAAACAAATTTGAACTGTGTCTGCAGTTAAATGTTTCTGCATCCAAGTATGGAAGCTTTTTAAAACTCCGCTTAGTTTTTTGTGGTTGCTTAGTGCCCCAGATGTAAACATAGAACCTGTCAGGTACGGCATTGCAAATACTTGCCGCAACACTCGCAGTGCCCCACCCCCAGTCACATTATACTGACACCGAGCCAGTGGTCCGTTGGTAGGCCAATAATATCTCATATCATAAGCTAGAGGCGGACCATTCTAGAAAAATCTACATCATTTGAGTGATCCCATTGGGATTCGAACCTGGAACATAGATGAAAACCCATGGTCTTAGC…
CL10074.Contig2_All	331	--	--	--	--	--	--	--	--	--	--	--	--	--	--	--	--	--	--	--	--	--	--	0	0	0	TGGCAGTCATGAGTTACTCCCTATCTTGTAAAATATGATGGCCGTACCATTTAAAACGTTAACACAGCACACACGCTAAATTACTAAACCATCTTCAACCGTGTTATCAGCAGGTGTTGAGATCTAGTGGCTAAGATCATGGGTTTTCATCTATGTCCCAGGTTCGAATCCCAATGGGATAACTCAAATGGTGTAGATTTTTCTATAACAGTCTGCCTCTAGCTTATGATATGAGAAATTATTGGCCAACCAACGGACCACCTGGCTCGGTGTCAGTATAATGTGACTGGGGGTGGGGCACTGCGAGTGTTGCGGCAAGTATTTGCAATGC
CL10075.Contig1_All	201	--	--	--	--	--	--	--	--	--	--	--	--	--	--	--	--	--	--	--	--	--	--	0	0	0	TGTGCATATTATTTGCAGAGGAGAATATTTCTGACTGTGCAAATAATTGGAGTATTCAGTAGGCCCTACACACAAAAGTATAGACATTCTCACTCTGCTCTGGATTGGTATTTGAAAGCATATGCTTCATTAAAGTTAAACCTGATTTACTGAAACAAATATTTTAGTAATGACAAAATAATTTGAATACTAAATGACAT
CL10075.Contig2_All	541	--	--	--	--	--	--	--	--	--	--	--	--	--	--	--	--	--	--	--	--	--	--	0	0	0	GGTTGTGGTATTCAGTTTATTTCACCATCAGAATATTCTACTCATATATTCAAAGTGTTCGTTTATTGAATTTGAGTGATGAAATGACAGCACACTTTTTTTGTGCTGATCCACAAGAGGTATTAAATATAACATTTATTACAATTTATCCTCTCAGTATAACTTCTACTACATAATAATCGTTCACTTTTTACCAAAGAGTATATTAAGAAAAAAATCTGTGTGCATATTATTTGCAGAGGAGAATATTTCTGACTTTGTGCAAATAATTGTAGTATTCAGCTAAGGTGATACCCAGTACGCCAAAAGTAGAGACATTCTCACTCTGCTCTGGATTGGTATTTGAAAGCATATGCTTCATTAAAGTTAAACCTGATTTACTGAAACAAATATTTTAGT…
CL10076.Contig1_All	454	--	--	--	--	--	--	--	--	--	--	--	--	--	--	--	--	--	--	--	--	--	--	0	0	0	GCGTGTATTTCAACTTCTATTATTTTAATTATGGTCACATTTGAATTTTCTGGTTGGGGCAAGAGGTGATTTAGCTACTAAAAAACAGCCAGATCTTGAAAAAAAAAACTTTAAATAACACAATAAAGGGAAATAAAATGTAGTAGCCTATCGATTAAGCCATTTCAAAAACTATCAAAAGGGGTTAAATAGTAAAATAAATCAATGCCTATGCGCAATCAAGTAGCGGTGTCGCGACAGTAATTTTAAGAGCTGATTTTAGCACGGAGTTGGATAGAGTTTAAGGCTGTGTCGGAACGAGCCCCGGCAGTCAGTGCCTTTTAAAAATCTCAACTCAAAACAAATCACTGACCTGCAAATCTTCCTCCGTTTCTGCAATACGTGTAATGGGGAGAGAGA…
CL10076.Contig2_All	373	--	--	--	--	--	--	--	--	--	--	--	--	--	--	--	--	--	--	--	--	--	--	0	0	0	GGGGGGAAAAAATGTAGTAGCCTATCAATTAAGCCATTTCAAAAACTATCAAAAGGGGTTAAATAATAAAAATAAATCAATGCCTATGCGCAATGAAGTAGCGGTGTCGCGACGGTAAGTTTTAGCACGGAGTTGGATAGAGTTTAAGGCTGTGTCGGAACGAGCACCGGCAGTCAGTGCCCTTTTAAAATCTCAACTCAAAACATATCACTGACCTGAAAATCCTCCTCCGTTTCCGTAATACGTGTAATGAGGAGAGAGAACAATAAAAGGATCTCTAGTAACTATGCTGATTAGTTGATTTTTTTAAAACTTTATTTAGATTTTTTGTAAAGAGGGTATGATCAAAAGCAACTGTCTCCTAAGGATCCTC
CL10077.Contig1_All	378	--	--	--	--	--	--	--	--	--	--	--	--	--	--	--	--	--	--	--	--	--	--	0	0	0	GGCTTGTACCGCTTGGCAGTTAGGTCCGGACTGACCATAACATCATAGGACAGCCACTGCCATTACAATAAAACGGTTAATGACCAATGCTCTGCATGGGCGTGAATCCCCTCGAGATGTGTTTGAAACGTCCAAGATATTGACAAATCAACCTTATACAGTTATAGATTGATTTCTGCATTCTTTACTGTGATATTACATATACCAGGTGGAAGTTAGAGTGTACCAGGTTTATGTTTCATTCCCCATGTTTTAGATTTTTTATATACCTTGGGCATCAAAGTCTTTCACTGCACTACATGGTTTGTGTGAAAAGCTCATTACAACTTGTGTTGTACAGTGGAACCTCTCACAACCCCTCTCTATAAAGACCGATTT
CL10077.Contig2_All	445	--	--	--	--	--	--	--	--	--	--	--	--	--	--	--	--	--	--	--	--	--	--	0	0	0	GGCTTGTACCGCTTGGCAGTTAGGTCCGGACTGACCATAACATCATAGGACAGCCACTGCCATTACAATAAAACGGTTAATGACCAATGCTCTGCATGGGCGTGAATCCCCTCGAGATGTGTTTGAAACGTCCAAGATATTGACAAATCAACCTTATACAGTTATAGATTGATTTCTGCATTCTTTACTGTGATATTACATATACCAGGTGGAAGTTAGAGTGTACCAGGTTTATGTTTCATTCCCCATGTTTTAGATTTTTTATATACCTTGGGCATCAAAGTCTTTCACTGCACTACATGGTTTGTGTGAAAAGCTCATTACAACTTGTGTTGTAGTAAGCTTGCTGATTGGTCTTTGATTGAAATTTACTTCTTCATCCTTTTTACCTTGCTAACT…
CL10078.Contig1_All	935	gi|349956033|dbj|GAA30927.1|	530.8	3.00E-149	proteasome subunit alpha type-1 [Crassostrea gigas]	gi|471310838|gb|GAGT01003698.1|	93.7	1.00E-15	TSA: Anguilla japonica contig03799 transcribed RNA sequence	sp|P18420|PSA1_RAT	334	1.00E-91	Proteasome subunit alpha type-1 OS=Rattus norvegicus GN=Psma1 PE=1 SV=2	SPAC6G10.04c	247	2.00E-65	COG0638	20S proteasome, alpha and beta subunits	K02725	2.00E-91	336	acs:100565392	20S proteasome subunit alpha 6 [EC:3.4.25.1]	GO:0000209//protein polyubiquitination;GO:0006521//regulation of cellular amino acid metabolic process;GO:0051437//positive regulation of ubiquitin-protein ligase activity involved in mitotic cell cycle;GO:0042981//regulation of apoptotic process;GO:0010467//gene expression;GO:0016032//viral reproduction;GO:0051436//negative regulation of ubiquitin-protein ligase activity involved in mitotic cell…	GO:0005515//protein binding;GO:0004298//threonine-type endopeptidase activity;GO:0001530//lipopolysaccharide binding;GO:0003723//RNA binding	GO:0005654//nucleoplasm;GO:0005844//polysome;GO:0005730//nucleolus;GO:0005829//cytosol;GO:0019773//proteasome core complex, alpha-subunit complex;GO:0005813//centrosome	GCAGTGTGGGCTCAAGGCGTTTGTTCGTTCCGTGGGCTTGTGAAATATGTTCCGCAACCAGTATGATCATGACGTTACCGTTTGGAGTCCGCAGGGTCGCATTCATCAGATTGAGTATGCAATGGAGGCGGTTAAACAGGGATCGGCTGCTATCGCTTTGAAAAATCAGGACCACGCATTGATTGTCGCGCTCAAACGAGCACCGTCCGAGTTATCTTCATATCAGGAAAAAATAGTAACGATAGATGACCATGTTGGAGTTGCTATAGCGGGACTGACTGCTGATGGACGTATGTTGAGTCGAATGATGCGCCGGGAATGCGCTGAAAACCGCTGGGCGTACGACGAGCCGCTTCCAGTTTCCAGGCTCCTGTCGGTGATATCCTTGAAGATGCAAAT…
CL10078.Contig2_All	548	gi|349956033|dbj|GAA30927.1|	357.1	2.00E-97	proteasome subunit alpha type-1 [Crassostrea gigas]	--	--	--	--	sp|P18420|PSA1_RAT	249	3.00E-66	Proteasome subunit alpha type-1 OS=Rattus norvegicus GN=Psma1 PE=1 SV=2	SPAC6G10.04c	188	4.00E-48	COG0638	20S proteasome, alpha and beta subunits	K02725	7.00E-67	253	nve:NEMVE_v1g10968	20S proteasome subunit alpha 6 [EC:3.4.25.1]	GO:0006511//ubiquitin-dependent protein catabolic process;GO:0002862//negative regulation of inflammatory response to antigenic stimulus	GO:0004298//threonine-type endopeptidase activity;GO:0001530//lipopolysaccharide binding;GO:0005515//protein binding	GO:0005730//nucleolus;GO:0005813//centrosome;GO:0019773//proteasome core complex, alpha-subunit complex;GO:0005737//cytoplasm	AGATAGAGTACGCTATGGAGGCTGTGAAACAGGGATCAGCCGCAATCGCTCTGAAGAACAAAGATCACGCCCTGATTGTTGCTTTGAAACGGGCACCGTCTGAATTATCTTCGTATCAGGAAAAAATAATAACGATCGATGATCATGTTGGAGTTGCTATCGCCGGTCTGACTGCTGATGGACGCATGCTCAGTCGAATGATGCGTCGTGAATGTGCCGAAAATCGTTGGGCATACGACGAGCCGCTCCCAGTTTCCAGACTTTTATCGGTGATATCTTTGAAGATGCAGGTCCCCACCCAGCGATACGGCAACCGCCCATACGGCGCAGGAATGCTTGTGACAGGCTATGATTCCTTAGGTCCACATGTATATTATTTGTGTCCCTCTTCGAACGCTT…
CL10079.Contig1_All	973	gi|291225049|ref|XP_002732514.1|	150.6	1.00E-34	PREDICTED: serine/threonine kinase 3-like [Saccoglossus kowalevskii]	--	--	--	--	sp|P98088|MUC5A_HUMAN	50.8	4.00E-06	Mucin-5AC (Fragments) OS=Homo sapiens GN=MUC5AC PE=1 SV=3	Cj0412_1	52.8	9.00E-07	COG0699	Predicted GTPases (dynamin-related)	--	--	--	--	--	0	GO:0000166//nucleotide binding;GO:0003824//catalytic activity	0	TGCTCCAGCTGCCGGGACACGCGCGTCTCGCTGACCCCCGGGCTGTCCACGATCGTCACTCCGTCCCCAAGGATAGGTAAAGGCCAGAAAATGTCAATTCGTTCGTAAGGGCTCTTCTGCGTCTGGGGGTCGACCAAGGTGACGTGTTGGGTCAGCTCCTGTAGGAAGGGCGCCGCATCGCGGTCCTGTGGGCAATCTTTGATAACCGGTGTCACTGACTGGTCCCATCTGTAGAGGATAAAACGCTTCGACTCCGAATGGCGCAGTTCGCAAATGGTGCGCGTCCCTTGCACCAAGTCCGTCGGGAGGATCTTGCACCCGGCGATCAGGTTGATGAGGCTGCTCTTGCCCGCACCTTTCTCTCCTGCTACGACGATGATGCAGTCGTTCCGCTGTAGC…
CL10079.Contig2_All	663	gi|291225049|ref|XP_002732514.1|	138.3	2.00E-31	PREDICTED: serine/threonine kinase 3-like [Saccoglossus kowalevskii]	--	--	--	--	--	--	--	--	Cj0412_1	52.8	5.00E-07	COG0699	Predicted GTPases (dynamin-related)	--	--	--	--	--	0	GO:0043167//ion binding;GO:0000166//nucleotide binding;GO:0003824//catalytic activity	0	TGCTCCAGCTGCCGGGACACGCGCGTCTCGCTGACCCCCGGGCTGTCCACGATCGTCACTCCGTCCCCAAGGATAGGTAAAGGCCAGAAAATGTCAATTCGTTCGTAAGGGCTCTTCTGCGTCTGGGGGTCGACCAAGGTGACGTGTTGGGTCAGCTCCTGTAGGAAGGGCGCCGCATCGCGGTCCTGTGGGCAATCTTTGATAACCGGTGTCACTGACTGGTCCCATCTGTAGAGGATAAAACGCTTCGACTCCGAATGGCGCAGTTCGCAAATGGTGCGCGTCCCTTGCACCAAGTCCGTCGGGAGGATCTTGCACCCGGCGATCAGGTTGATGAGGCTGCTCTTGCCCGCACCTTTCTCTCCTGCTACGACGATGATGCAGTCGTTCCGCTGTAGC…
CL1008.Contig1_All	679	--	--	--	--	--	--	--	--	--	--	--	--	--	--	--	--	--	--	--	--	--	--	0	0	0	AAATAAAACAACACAGAACAATTTATTACATCGTGCAGTAGGAAATCAGTTTCTGCACCTTAAGGCTCGAAGAACAAATTTGTACACGTTGCTCACATCAGAAAATGCTTAAATAATTAATTTTCTAGTAATGTATGTTCTAACAGTTCATACTAGTAACATACTTGTGATTTTAAATTGTGTAGTTATTGCCTAACCAGCAAAGAAACGGTCCTTATCCGCTTTCTACAAAGCCTCAACTCAAGATAAAGTATCTGTTCTTTCTGATCTCTCAGAAGCTTTTTAAACCATTGACCATAAAATTTTTCCTTGTTTAAAATGAGTTTGGAATTCAGGGTACAGCTTTCGACTGGTTTAAAACATCTCTAAGAGTGACAACAAATCGCAACACTAAAGCAA…
CL1008.Contig2_All	886	--	--	--	--	--	--	--	--	--	--	--	--	--	--	--	--	--	--	--	--	--	--	0	0	0	TTTTCACCACTGTAATCAGCACAACAAATACTTCTAGAAAGTTACAAAACCTAAAAAACATCTACACCTAACAAGTGACTTGTCTCGTGCTGGTGCGTCACATTTGTCATTTAATTGTAGACAGTTATGACTTGACTTCACTTATGCCTCTTGATTCCTTGAGGAACCTAGGGCCTCAACAACACTGACAGTAGTTTCTGTAACATTTTTGGTTTTGTAGGACTGGGTTGTTGGCCAAATTCAGACGAGTTGTTAGACTTGTACACAATGAATATGATTTCTTCGGCCAATTACAGATCACTGGGGGACATAAAAATCAAGGTTAGATGGAGACAGCTGAAATCCATTGCTTTAGTGTTGCGATTTGTTGTCACTCTTAGAGATGTTTTAAACCAGTCG…
CL10080.Contig1_All	269	--	--	--	--	--	--	--	--	--	--	--	--	--	--	--	--	--	--	--	--	--	--	0	0	0	GAGGTGGTGGCGTTCAACTATTTTCTAGTTCCGAATTTTGCGCCCCCTGTTCCTGCGCCCCGGGCGGCCCCCCGGCCCTCTCTACGGGCCAGCTGTACAGTGCATGAGACCTTACTAGCGTCTAGTACGAGCGTAATTCTCAAGGTTGCAGACTAGTTGTTGTATGAAACGAAACTAACGCTAGTTGAATTCTAAACTTCAGCCTAGTTCCGAACTTTTTTAGTTCTACAAAACCTTGGACTACGCGAACAAAATCTACTTTCGATGTT
CL10080.Contig2_All	240	--	--	--	--	--	--	--	--	--	--	--	--	--	--	--	--	--	--	--	--	--	--	0	0	0	TGGGCCTTGTTTGAAATAAAGATAAGTAAGTAACCTACTGCAGTGTTCTTTTTTACCCACCAGCTGTACGGTGCATAAGAGCTTACTAGCGTTTAGTACGGTCGTAAATCTCAAGGTTGCAGACTAGTTGTTGTATGAAACGAAACTAACGCTAGTTGAATACTTAAATTCAGCCTAGTTCCGAACTTACTAAGTTCTACGAAACCTTGGACTACGCGAACAAAATCTACTTTCGATGTT
CL10081.Contig1_All	719	gi|358341379|dbj|GAA49075.1|	313.5	5.00E-84	guanine nucleotide binding protein (G protein) beta 5, partial [Crassostrea gigas]	--	--	--	--	sp|Q20636|GBB2_CAEEL	216	4.00E-56	Guanine nucleotide-binding protein subunit beta-2 OS=Caenorhabditis elegans GN=gpb-2 PE=1 SV=2	YBR198c	65.1	1.00E-10	COG2319	FOG: WD40 repeat	K04539	2.00E-75	282	smm:Smp_075130	guanine nucleotide-binding protein subunit beta-5	GO:0007186//G-protein coupled receptor signaling pathway	GO:0016746//transferase activity, transferring acyl groups;GO:0003924//GTPase activity	GO:0005834//heterotrimeric G-protein complex	CGGATTCAATATCCCACAAAACGCAAGTGCTGTCACCACTGCCCGTTAGCAACTGATGATCGGAAATGTTGAACTGGCAGCATGCCAGGTATGACATATGAGTTGCAACAAGTTTCTTTTTGAGAACTGGATCCTCCTCAGGAGTTAGGGGATACACTGTGCACTTGTTGTCCAGTCCACCACAAGCGACATAGTTTCCTGAGGGACTATACGCGCAAGCCATCACCCACGTCGTCGGCATTGAGATGACAAACTCCTTGTTCATGGTGAACGCATCCCACACCAAAATCTTTCCATCCTGGGACGAACTAACAATGTGTCTTTTATCAGTGCCCCAAGCAAGACTGAGAACTTTGCCCTGATGCCCTTTCAGAACGCGCCGGACACGCGCGTTAACGG…
CL10082.Contig1_All	508	--	--	--	--	--	--	--	--	--	--	--	--	--	--	--	--	--	--	--	--	--	--	0	0	0	ATTGGCTTAGAACAATCTAGACGTTTCTGTCAGCAACGCAGACGAGTATAAATACCTCTGAGTGCCGCTACGCAGCAAGATACGGCTGTAGTTTTCTGCACCATCTGCCCAGCCACTGACAGCGACGCGGTTTGCTACCATCGAGTCCTTCCAGACACATCTCCAGCATACCATTTATCGGTGCTATTTGCCGATTAGGCTTGGAAGACCTAATACAACACAACTGAATTGAACTTCGCAGCACTCTAGTAACATCTTTATACAGACTTTCCGTCCAGTTAGAACCCAAGGCTGAAGAAAATAGGAGGCTAGGCCTATAGCTAGCCTATCATGGCGTACCAGGACCAAAGCCCACGGTCGGTCATCAAAGTCAAAGCTGCACTGCAGGCTGCTGAGGGT…
CL10082.Contig2_All	233	--	--	--	--	--	--	--	--	--	--	--	--	--	--	--	--	--	--	--	--	--	--	0	0	0	ATTGGCTTAGAACAATCTAGACGTTTCTGTCAGCAACGCAGACGAGTATAAATACCTCTGAGTGCCGCTACGCAGCAAGATACGGCTGTAGTTTTCTGCACCATCTGCCCAGCCACTGACAGCGACGCGGTTTGCTACCATCGAGTCCTTCCAGACACATCTCCAGCATACCATTTATCGGTGCTATTTGCCGATTAGGCTGCGAAGTTCAATTCAGTTGTGTTGTATTAGGT
CL10083.Contig1_All	1880	gi|291244309|ref|XP_002742040.1|	689.9	0	PREDICTED: Cdc20-like [Saccoglossus kowalevskii]	gi|354481014|ref|XM_003502650.1|	69.9	4.00E-08	PREDICTED: Cricetulus griseus cell division cycle protein 20 homolog (LOC100767761), mRNA	sp|Q12834|CDC20_HUMAN	571	2.00E-162	Cell division cycle protein 20 homolog OS=Homo sapiens GN=CDC20 PE=1 SV=2	SPAC144.13c	337	4.00E-92	COG2319	FOG: WD40 repeat	K03363	0	676	spu:576371	cell division cycle 20, cofactor of APC complex	0	0	0	CAGAAAGGGGGGAAAAAATAGACTTACAAGGTTTTCCGTGGGTTAGTTTTATTAAAAGGCCTCAGCAGGACAAAATATGCTTTTATCAGTGGATTTAGAAGTATAAATATTTCTAATGATTATTCAAACATGAATGGTTTCATTAAAACTCGAGAGTCATTCTAAATTCCAATCGGCCATCAACTATTGCACAGCACAAATATCACATGAAGCAACTGTCCACACCATCATCGGATCATTGTTTTCAATGAAGAACCAGCATCACTGCCAGAAGACTTGGCTTTGGTCTTTTTCTTTTCGTGGTCCACTGCAAAGCACTTCCATAAGCGAAGGGTCTCGTCTGCGGCAGCTGAGACCACCGTCTCTCCATCAGGGGACATGGCCATATGAAGAACACGG…
CL10083.Contig2_All	489	gi|115910737|ref|XP_781780.2|	84	2.00E-15	PREDICTED: cell division cycle protein 20 homolog [Strongylocentrotus purpuratus]	gi|167527016|ref|XM_001747789.1|	61.9	3.00E-06	Monosiga brevicollis MX1 predicted protein MONBRDRAFT_10098 mRNA, complete cds	sp|Q5H7C0|CDC20_PIG	69.3	4.00E-12	Cell division cycle protein 20 homolog OS=Sus scrofa GN=CDC20 PE=2 SV=1	SPAC144.13c	56.2	2.00E-08	COG2319	FOG: WD40 repeat	K03363	4.00E-16	84	spu:576371	cell division cycle 20, cofactor of APC complex	0	0	0	CAGAAAGGGGGGAAAAAATAGACTTACAAGGTTTTCCGTGGGTTAGTTTTATTAAAAGGCCTCAGCAGGACAAAATATGCTTTTATCAGTGGATTTAGAAGTATAAATATTTCTAATGATTATTCAAACATGAATGGTTTCATTAAAACTCGAGAGTCATTCTAAATTCCAATCGGCCATCAACTATTGCACAGCACAAATATCACATGAAGCAACTGTCCACACCATCATCGGATCATTGTTTTCAATGAAGAACCAGCATCACTGCCAGAAGACTTGGCTTTGGTCTTTTTCTTTTCGTGGTCCACTGCAAAGCACTTCCATAAGCGAAGGGTCTCGTCTGCGGCAGCTGAGACCACCGTCTCTCCATCAGGGGACATGGCCATATGAAGAACACGG…
CL10083.Contig3_All	1464	gi|291244309|ref|XP_002742040.1|	594	6.00E-168	PREDICTED: Cdc20-like [Saccoglossus kowalevskii]	gi|354481014|ref|XM_003502650.1|	69.9	3.00E-08	PREDICTED: Cricetulus griseus cell division cycle protein 20 homolog (LOC100767761), mRNA	sp|Q9JJ66|CDC20_MOUSE	514	2.00E-145	Cell division cycle protein 20 homolog OS=Mus musculus GN=Cdc20 PE=1 SV=2	SPAC144.13c	338	2.00E-92	COG2319	FOG: WD40 repeat	K03363	5.00E-166	584	spu:576371	cell division cycle 20, cofactor of APC complex	GO:0051437//positive regulation of ubiquitin-protein ligase activity involved in mitotic cell cycle;GO:0090129//positive regulation of synapse maturation;GO:0000236//mitotic prometaphase;GO:0031915//positive regulation of synaptic plasticity;GO:0051436//negative regulation of ubiquitin-protein ligase activity involved in mitotic cell cycle;GO:0008284//positive regulation of cell proliferation;GO:…	GO:0008022//protein C-terminus binding;GO:0019899//enzyme binding	GO:0005654//nucleoplasm;GO:0005680//anaphase-promoting complex;GO:0005829//cytosol;GO:0005819//spindle;GO:0005813//centrosome;GO:0048471//perinuclear region of cytoplasm	CAGAAAGGGGGGAAAAAATAGACTTACAAGGTTTTCCGTGGGTTAGTTTTATTAAAAGGCCTCAGCAGGACAAAATATGCTTTTATCAGTGGATTTAGAAGTATAAATATTTCTAATGATTATTCAAACATGAATGGTTTCATTAAAACTCGAGAGTCATTCTAAATTCCAATCGGCCATCAACTATTGCACAGCACAAATATCACATGAAGCAACTGTCCACACCATCATCGGATCATTGTTTTCAATGAAGAACCAGCATCACTGCCAGAAGACTTGGCTTTGGTCTTTTTCTTTTCGTGGTCCACTGCAAAGCACTTCCATAAGCGAAGGGTCTCGTCTGCGGCAGCTGAGACCACCGTCTCTCCATCAGGGGACATGGCCATATGAAGAACACGG…
CL10084.Contig1_All	266	--	--	--	--	--	--	--	--	sp|Q54WH2|FORA_DICDI	47.8	6.00E-06	Formin-A OS=Dictyostelium discoideum GN=forA PE=1 SV=1	--	--	--	--	--	K05747	4.00E-06	50.1	ecb:100147507	Wiskott-Aldrich syndrome protein	0	0	0	GGGAGGGACGGAGGGGCAGGGGCCGCTCCCGACCCCCCATCTACCGCGACTGGAGGAACCGGGGTTCCTCCGCCACCCCCTCCGGCCAGGAGAGCGACATGAGCCCCTACTGAGCGAGACCCGGAAGTCGGAACACCCCCTCCTCCTCCCTCCCTACAGGCTCTTTGTTTCATTGTTTACGAGGTGTGAACAGTTTCTTTGTCCCGGCCTGCTTTGTTGGTGACGTCATACAAGGCACTTCCTCCCCATCCCTCCGCCTCCATCAC
CL10085.Contig1_All	366	--	--	--	--	--	--	--	--	--	--	--	--	--	--	--	--	--	--	--	--	--	--	0	0	0	GTTCTTTTATGAAACTAGGCCCAGCCCTGAGAGCATGGCAGGGAGACAGATCGCGGCTCAAATCCCGCGTCAGCAGTTAGCTGATGTAGAAACAAAAAAATTATGATTTTTTTTCCTCCCTTGCACGATATCACTATAGGTTGGCCTGGTGTCAGTATGACGTGAATGGTTCGGACGACGCCAGTGTTGCGCAGAATCGATTCTTGTGTGGCATGCACGTTAACCAGTCACGGTATAACACGGCCCTCGACATGTACCTCGGCCTTAGTGGGATATTATCAACCAGTAGCTACAAACAAAAGGGCAGGTCGAGTTTTTTAGCCGGTGGCTATGCCAGAGAGGGCTGCCTTGTACATGTGTGGCGCG
CL10085.Contig2_All	413	--	--	--	--	--	--	--	--	--	--	--	--	--	--	--	--	--	--	--	--	--	--	0	0	0	CAAACAGCTTCAGCTTAAGTCAATATTAAAATCTTTCATGAAACTAGGCCCAGCCCAGCCCTGAGAGCACGGCAGGGAGACAGATCGCGGTTCAAATCCCGCGTCAGCAGGTCTCTGATGTAGAAACGAAAAATGTAAGATTTTTTTCCCTCCCTGCACGATATTAGTATTAGTTGGCCTGGTGTCAGTTTAACGTGACTGATTCGGACGACGCCAGTGTTGGCATGCGCAGAATCGATTCTTGTGTGGCATGCACGTTAATCAATCTCGGTATAACACGGCCCTCGACATGTACCTCGGCCTTATCAACCAGTAGCTACAAACAAAAGGGCAGGTCGAGTTTTTTAGCCGGTGGCTATGCCAGAGAGGGCTACCTTGTACATGTGTGGCGCGTCGCTG…
CL10086.Contig1_All	708	gi|449669500|ref|XP_004207047.1|	65.1	3.00E-09	PREDICTED: uncharacterized protein LOC101236104 [Hydra magnipapillata]	--	--	--	--	--	--	--	--	--	--	--	--	--	--	--	--	--	--	0	0	0	TTTTCCAAATTTTATTTATTTATTTAGTTTTTACATTAACAACTATTACTTTTAATTAGATCATCATATTAACATTTATTATACAACAATAATAGGATTCAACTCCAAAAATAACATCAACAATGGAAAATGTTAAGATGGACAAGAAAAAGCCGTTTTGTTTTAAGCCTGGACTGGATTCCAACCCTGGCACACTTACTTGCCAGTCCGACGCGCTACCACTGCGACAGCCGGGCCACCCATCTGTTGCAGAATTATATGCTTTGTAAAGCAATGAAGACAATCAAGCCAATACTGCCTGCTCAGCAACAAAAGCCCCAGGAACTTTTTCAATATCTTGCTTGTAATAATAGATCTACTGCATTCCCTTGTTCATGGCCATGAGAAATATTCTCCGTG…
CL10086.Contig2_All	773	--	--	--	--	--	--	--	--	--	--	--	--	--	--	--	--	--	--	--	--	--	--	0	0	0	CCGGTGGATTGGCGGATCCTTGCTCAGGGTTATGATATATGAGAGGCTGGTGTTTGGCCCGGTGTAATAATAGTGTGCTTTGCGGTAAATGTGGCAGCACGTATAATCATGTCATGACAACACCGTCCCTAAGTGGTAATAAGTGTACTTACTGGGAAGTTCAGCAACCACTAAATATACACTGAGACACGCACATACATCAAAGCACACATGCACACACAAATAATAAATCAATGCATTGGGTGATTTTGACAAAGCAAACCAAATAAATTACATGTTCACATAATTATTAATCTGAGATATAAACAAAATACATAAAACATGACAATATATTAAAGAGACAAAAAATAAAGTTGCATAAACCATACAGAGGTGTTCCGTCGATGCAGGGCCAGCCTT…
CL10089.Contig1_All	628	--	--	--	--	--	--	--	--	--	--	--	--	--	--	--	--	--	--	--	--	--	--	0	0	0	GAACCAAAGTGATACTGGACACCGGCTGATTGCATCAGTTCCCAGTTGATAATTTTGGCAACCCAATTTTTTCTCAATTTTTTATCCCGATCTCAGACAGAACATAGAACAGCGTTTTGCTCAAGCAGACCTGAAGATCTTGTTGTGAATGTGGGTGATCTTGTGTCATGGTTCTGTGACAAGCTTCCAATTTCCACATCAGCATTCCACACTCAAACACAATCCCGCACACATCACTAATGTATTTTTGGCTGATGCTTTCATCCGACCGAGCCTGAACTCATGACAAAACCCCTTGTTGTCCCGGCTTCAGTGTTTGCGAACACCAGAGATCTTGCCGGGTTCCTATACCTCACTCGTACATGCGCCAAGGTGTCCAGTCACGTTGATCTCGGTGCG…
CL10089.Contig2_All	629	--	--	--	--	--	--	--	--	--	--	--	--	--	--	--	--	--	--	--	--	--	--	0	0	0	GAACCAAAGTGATACTGGACACCGGCTGATTGCATCAGTTCCCAGTTGATAATTTTGGCAACCCAATTTTTTCTCAATTTTTTATCCCGATCTCAGACAGAACATAGAACAGCGTTTTGCTCAAGCAGACCTGAAGATCTTGTTGTGAATGTGGGTGATCTTGTGTCATGGTTCTGTGACAAGCTTCCAATTTCCACATCAGCATTCCACACTCAAACACAATCCCGCACACATCACTAATGTATTTTTGGCTGATGCTTTCATCCGACCGAGCCTGAACTCATGACAAAACCCCTTGTTGTCCCGGCTTCAGTGTTTGCGAACACCAGAGATCTTGCCGGGTTCCTATACCTCACTCGTACATGCGCCAAGGTGTCCAGTCACGTTGATCTCGGTGCG…
CL1009.Contig1_All	762	gi|358335624|dbj|GAA54278.1|	389.4	9.00E-107	proteasome activator subunit 3 [Crassostrea gigas]	gi|308194331|gb|HQ235026.1|	75.8	3.00E-10	Schistosoma mansoni proteasome activator PA28-gamma (PA28-gamma) mRNA, complete cds	sp|Q5RFD3|PSME3_PONAB	173	3.00E-43	Proteasome activator complex subunit 3 OS=Pongo abelii GN=PSME3 PE=2 SV=1	--	--	--	--	--	K06698	2.00E-84	312	smm:Smp_017660	proteasome activator subunit 3 (PA28 gamma)	0	0	GO:0008537//proteasome activator complex	GTTTGAAATGGAGGAAGTTCTATCTTCGGAGTTGTTTGCTTTGGATCCCAAACAAGTTTATTCCGAAATTAATATTCCGTATCAACCGTGCGTGCTGGGTCGATCGAAGGCCCTCACTTCTGTTGGTGATGTCAACTGCATGTCTGTGACTCAAACTCAACCGAATGCTGCATCGATGGCGGTCGATAAGCCAAGTGAGGTACCTAATCATATGCCCTATCCTGCAGCCGTTCTTTATGGTTCTGTCCCGTATAATCGGCAGATTAAGGCTATGATTGAAAAAACGAAACCGTGCCTGACCCAGCTCATGATGGAGGCCCAATTAGTACGGTTATGGGTGCAGTACAACATACCCCGGATAGAGGACGGGAACAATTTCGGTGTTGGTATCCAAGAGGA…
CL1009.Contig2_All	887	gi|358335624|dbj|GAA54278.1|	511.1	2.00E-143	proteasome activator subunit 3 [Crassostrea gigas]	gi|260323728|dbj|AK317841.1|	67.9	8.00E-08	Toxoplasma gondii cDNA, clone: XTG01617.2, full cDNA, XTG Sugano cDNA library	sp|P61291|PSME3_PIG	199	7.00E-51	Proteasome activator complex subunit 3 OS=Sus scrofa GN=PSME3 PE=2 SV=1	--	--	--	--	--	K06698	3.00E-96	352	smm:Smp_017660	proteasome activator subunit 3 (PA28 gamma)	GO:0000209//protein polyubiquitination;GO:0006521//regulation of cellular amino acid metabolic process;GO:0051437//positive regulation of ubiquitin-protein ligase activity involved in mitotic cell cycle;GO:0042981//regulation of apoptotic process;GO:0010467//gene expression;GO:0016032//viral reproduction;GO:0051436//negative regulation of ubiquitin-protein ligase activity involved in mitotic cell…	GO:0002039//p53 binding;GO:0097371//MDM2/MDM4 family protein binding;GO:0061133//endopeptidase activator activity	GO:0005654//nucleoplasm;GO:0008537//proteasome activator complex;GO:0005829//cytosol	TGCACAATTTGGGGTTGGGTATACAGTATTGATAAAGCCCCCGCAAAAGTACACAGAGGTAAATGTGACCGGTCGCGTGGGATCTAGTACATGGTGACGGCATTGTTTGAACGAGGCATTTTGATACGGTCAATATTCTTCAGGATGATGTCATGGAGAGTAGCGTAATGGTTCCGTATCTCCATTATGATGTAACGCATTGTGATCGCCTGTTTTTCATCCATATCCCGAATGCACTCGCGGTAGTCATCAATGTGAGGAAACTTCGCCACTTTGCCGATGAGTTTTCCTCGTGACGCAAAGTATCTGGTGATCTGGTCCAAGAAGGTACACGCATCACGTTCGATGCTGGACGCTTCGGACAATACTTCTTCTTGGATGCCCACACCAAAATTGTTG…
CL10090.Contig1_All	365	gi|405971463|gb|EKC36298.1|	52.8	6.00E-06	hypothetical protein CGI_10027195 [Crassostrea gigas]	--	--	--	--	--	--	--	--	--	--	--	--	--	--	--	--	--	--	0	0	0	GGTATTCCGTGTACTCGTGACGCGACACGCGGCCGTCGTGGTTGGCGTCATAGTAGGCGTAGAATGTCGTCATTTCCGTCATGTGCAGGATGCCGTCGCTGTCCGTGTCGGCGAACTGGAAGTTGCCGCGCGCGCCGCTGGTCGGGGAGTAGCACTGTTGTTGCCCTTCAACCGTTGAAATAGCGACCGCCAGCAAACACACAGCCTGAAATATCATCTTGTCACGGTGAACTACGACGTCAGGCCGGGGCAGGTGTTGCTGAGTGTGGACGCCGTAGAGACAACGGTACTGTGAGATGTTTGACAACGATACTGTCAGATTTATGACAGTGAGTACCTACTCGCAGCGCACTTTTGCCTATCTG
CL10091.Contig1_All	921	gi|443731451|gb|ELU16575.1|	134	9.00E-30	hypothetical protein CAPTEDRAFT_159424 [Capitella teleta]	gi|94447992|emb|BX901879.18|	61.9	5.00E-06	Zebrafish DNA sequence from clone CH211-226N2 in linkage group 7, complete sequence	sp|A8WJ42|APOP1_CAEBR	120	5.00E-27	APOPT family protein CBG23705, mitochondrial OS=Caenorhabditis briggsae GN=CBG23705 PE=3 SV=1	--	--	--	--	--	--	--	--	--	--	0	0	0	CTTCCCTTTAAATTTTGTTTACTGCTTTGGGTGAGAGATCCGAGATTTGTATCCATACCAGTCCCACTGAACTGGTGGGAAAAATAATTTTAAAGTAAAATTTAAAATTAGGCGGCAATTAAACAATAGTACCAAAATCCACGTAATTTGCCTGCTAAAGATACTATGCCCTATTAAGTACTACTACTACAAGTACTAGTAATAGTAATACTAGTAATAGTATGTAATCTTACACGGCTACGCCTACAGTACAAACGAAACCTCTGAGTCTGACTTGTCTTATCCTTATGCCGTTGTGGTATGGGCCTACGAGGCTACGTCTTCACTACTTCAATCTTGAAAAATAGTTAATCTATGATCTGTGATTACGAAAAAAATCGAAAATGGCAATAACTAATA…
CL10091.Contig2_All	542	gi|443731451|gb|ELU16575.1|	133.7	4.00E-30	hypothetical protein CAPTEDRAFT_159424 [Capitella teleta]	--	--	--	--	sp|A8WJ42|APOP1_CAEBR	120	2.00E-27	APOPT family protein CBG23705, mitochondrial OS=Caenorhabditis briggsae GN=CBG23705 PE=3 SV=1	--	--	--	--	--	--	--	--	--	--	GO:0042981//regulation of apoptotic process	0	0	CTTCCCTTTAAATTTTGTTTACTGCTTTGGACGTCAGCTCTGCGCATCTTGTAGGCCTACTAGCCGACTGTGTTCAACAAGACATAAAGAGAATAAAATAAAGATAGAAGCGGAGCCACCAGAGTCAGGAAGAAGAAATTGGGTTGGACCACCAGATCCAGTCTCCAACATTCGCCCCATCAAATTCTACAGGCATTCTGAAGAGACAGACACAGAGAAGAACTTGCGGCAGTCACTTGAGGAAACAGTGCAATGGAATCATCACTTCTGGAAACAACACAACTCTAAGTTTTTCACGGAGAAAGAGGAATTTCTGGAGGAGAAGATGCGGATAACAGGGCAAAAACCTTCTGTGGATGACCTGGCTGGCTTCTACCGGAACTTCCTCGACAACAACAG…
CL10092.Contig1_All	592	--	--	--	--	--	--	--	--	--	--	--	--	--	--	--	--	--	--	--	--	--	--	0	0	0	GTTACTGGCAGGGTCGACAGAGTTCTTTCCCTTGACAGATTCTCCTTTCTGGGAGTTGACCTCGGGACTGATCGAGACCGCTTCCAACTGCCCTGCCCGCGGCAAGGGAACAGAATCCGTGACAGATCCTTGACCCGGGCTTTGACCTTGCGGCGCGGCGAGGTCGTTCATGATATGCAGCGTGATGGTCTGGACGAGGGCTTCGGTGATGTTGCGCTGGGGGTTCGAACCTCCGGCCAGCAGCGTCTGCAGCACGGCCCTCACTACCTCCGCCACCTGCTGCCGGTCCGCCTGCGTCCTGCCGCCCCCCGTGCTCGGGGTGCTGGGGGGGTTGGAGGGCTGGAGAGGGGGAAGGATGATGTTGGTGGAGGGGGCGACTTGGGACGAGGCGACTCCCAG…
CL10092.Contig2_All	573	--	--	--	--	--	--	--	--	--	--	--	--	--	--	--	--	--	--	--	--	--	--	0	0	0	GTTACTGGCAGGGTCGACAGAGTTCTTTCCCTTGACAGATTCTCCTTTCTGGGAGTTGACCTCGGGACTGATCGAGACCGCTTCCAACTGCCCTGCCCGCGGCAAGGGAACAGAATCCGTGACAGATCCTTGACCCGGGCTTTGACCTTGCGGCGCGGCGAGGTCGTTCATGATATGCAGCGTGATGGTCTGGACGAGGGCTTCGGTGATGTTGCGCTGGGGGTTCGAACCTCCGGCCAGCAGCGTCTGCAGCACGGCCCTCACTACCTCCGCCACCTGCTGCCGGTCCGCCTGCGTCCTGCCGCCCCCCGTGCTCGGGGTGCTGGGGGGGTTGGAGGGCTGGAGAGGGGGAAGGATGATGTTGGTGGAGGGGGCGACTTGGGACGAGGCGACTCCCAG…
CL10093.Contig1_All	548	--	--	--	--	--	--	--	--	--	--	--	--	--	--	--	--	--	--	--	--	--	--	0	0	0	AATAAAACAATAAAGCAAAGAAGTTTGTAAAGTATTGTGGTGTATGTGTGAGTAAAGAAAAAGTGTGCATAATGAGTGAGTTCATTTCTGTAGTTACTGCCTTAGGGGCAACGTGCAAGCTGACAAATGTCCATCAGCATCTTGCCGGCAACTTCACCCAACGCTCTGTGGTCTCCGGCTCGCTAGTGTAGTGGGATGAAGCGATGTAGGGTTTCGTATTTCTAATCTTTTGTATATTTCACGACCCTTGTGAAAGTGATCTACAAAACGCTAGGGATACGAATCCCTCTTTCATTTCCTGCCGGGTTTTGATTAGCGGGTGAAAAAAAAATCATAACGCGTTGTTTAAGAGGGTTTACGCATATAACTGACGTTAATTACCTACACTGATAATCTCTA…
CL10094.Contig1_All	596	--	--	--	--	--	--	--	--	--	--	--	--	--	--	--	--	--	--	--	--	--	--	0	0	0	TTTGCTAAGCCAGGTTTAGGTCTGAGTAACTAAACAAACAAGTTTAGGCTTCCTCAATGTCTTGTTAAGCGAGGTTTAGGTTTCAGTAATGAAACAAACAAGTTTAGGTTTCCAGCTTTACACCTCAGTAAGTAAAAAAACAAGTTTAGGTTTCCTCAATGTCTAGCTCAGCCAGGTTTAGGTTTCAGTAAGGAATCAAGTTTAAAGCTACTCAGTGTCCTGCTACAGTTTCTGTCCAGTCTGCCTTCTGTTTGCTAGCTCCGGAGTCGTGTTTTTGGGCAAAAGTGTAAAGTGTTTTGATGAGTCCGATGACGTAGCTTCGCCAGCAGCCGGCCTCAGTGACGTCACCTGCTGGGACTGTTGACTGAAGGATGCGCCTGCAAGTCACTGCCAGCTACC…
CL10094.Contig2_All	569	--	--	--	--	--	--	--	--	--	--	--	--	--	--	--	--	--	--	--	--	--	--	0	0	0	GAGGAGCAAAAAAAGCACTACAATATGACAACAAATAACAGCGTATCGCTGCTACATGACTACAGTCCCCTGTAAATCTACACGTCACGACAGACAGCTGCACGGCTGTGGACCGGCATAGACCGTCCTGCTACACCAACATGCATGCGGGTCCATGATTTGGTGATAAAGATTCCAAGCTTCGAATGGGTGCCAAGGCATAGGACAAAGGCAGGTCGTGGCTCCACAGCCGGGAGACTGGTGTTCCACTGGTAGTAGTCGGAGATGGTGTTGCCAGGTCCTTGCTGATGGTGATGGCTGCGGGTAGCTGGCAGTGACTTGCAGGCGCATCCTTCAGTCAACAGTCCCAGCAGGTGACGTCACTGAGGCCGGCTGCTGGCGAAGCTACGTCATCGGACT…
CL10095.Contig1_All	279	--	--	--	--	--	--	--	--	--	--	--	--	--	--	--	--	--	--	--	--	--	--	0	0	0	AAAAAAAAACGGTACAAGGCAAGGAATGATTATTTTAGAGTACAAACAAAATAATAACAAGTTACGGCAAGGACGAAAACGCTGTTTCTTTCAATGGCCGCCAAGAAGTAAAGAAACACGTTAATTAATATTTTTGTTAGTAAGGCAAAACGTAAGACAGAACGATTAACAATATGAGAGATTAGAACATGTTTCGGTGTTCCGCTGTTCAGGCTGGGCTATCATGAGACTAGACTACGAGTAGCCTGGCCATGCCTGTACAGGCTGGGCTATCATGTC
CL10095.Contig2_All	295	--	--	--	--	--	--	--	--	--	--	--	--	--	--	--	--	--	--	--	--	--	--	0	0	0	AAAAAAAAACGGTACAAGGCAAGGAATGATTATTTTAGAGTACAAACAAAATAATAACAAGTTACGGCAAGGACGAAAACGCTGTTTCTTTCAATGGCCGCCAAGAAGTAAAGAAACACGTTAATTAATATTTTTGTTAGTAAGGCAAAACGTAAGACAGAACGATTAACAATATGAGAGATTAGAACATGTTTCGGTGTTCCGCTGTTCAGGCTGGGCTATCATGAGACTAGACTATCATGTCACTAGACTACGAGTAGCCTGGCCATGCCTGTACAGGCTGGGCTATCATGTC
CL10096.Contig1_All	816	--	--	--	--	--	--	--	--	--	--	--	--	--	--	--	--	--	--	--	--	--	--	0	0	0	GATGTTGTTACTTTCAATTTGTTTCAAGAGGCACATATCCAAATGACCAGTCAGAAAGCTTTATTGGATAACCTTTACATTTCACATAAAAATGTTTTCATGACGATGTATAAGTGATGCAAAATGGCAGTGACGCTTTAAGTATTTACGCAATAAAAGTTCAAAGGTCAGTCATCAGGAATACAGCTGAGCTTGGCAGTAACCACCGTTAATTTATCCCAATGGAATTTTTGTCGCTTTGTTTTGAAAGTAATATCGTCAACAGATGCTGCCAGCATTCTGCGTGTTTGTTTGTTTTTCAAAATGGAGGCCACTGTTGTTTGGAAAGGTTTGTTTTTATTGCAAGGCATATGCATTGGTACCGTTTGTACTTACTAATTATTTTACACATGGGTTTTC…
CL10096.Contig2_All	332	--	--	--	--	--	--	--	--	--	--	--	--	--	--	--	--	--	--	--	--	--	--	0	0	0	AAAAAAACTAACACAAATCATCCTTCTCAGAATACAGGGGTGGAGAGCGTGAACGTTCTTAAACTCAGTTTTTTTCGTAAATGTGTTTGTAAAGGTACGAACCTTTTCAAACATCAGTTGCCTCCATTTTGAAAAACAAACAAACATGCAGAATGCTGGTAGCATCTGTTGATGATATTACTTTTAAAAGAAAGCAACAAAAATTCCACTGGGATAAAATAACAGTGGTTACTGCCAAGTTCAGCAGTATTCCTGATGATTGACTTTCGAACTTTATTGTGGACATACTTAAAGCTTCATTGCCATTTTGAATTTGAGTCACTTATATATCG
CL10096.Contig3_All	281	--	--	--	--	--	--	--	--	--	--	--	--	--	--	--	--	--	--	--	--	--	--	0	0	0	CTTGGCAGTAACCACTGTTATTTTATCCCAGTGGAATTTTTGTTGCTTTCTTTTAAAAGTAATATCATCAACAGATGCTACCAGCATTCTGCATGTTTGTTTGTTTTTCAAAATGTAGGCCACTGTTGTTTGGAAAGGCTTGTTTTTATTGCAGGGCATGCGCATTGATGCCGTTTGTACTTACTAATTATTTTACACACAGAGGGGTCCACCCGTAAAGTTACAGAGACACTTACGTGAGTACAACATTTTAAGAACGGCTACGAACGCCTATGCACGCA
CL10097.Contig1_All	246	--	--	--	--	--	--	--	--	--	--	--	--	--	--	--	--	--	--	--	--	--	--	0	0	0	AATAAATAAAGGATTTTTTAGTAAATTATGATAATTTCAAAGTTACTTGATACCAAGTTGTCGGTAATGATCTAGGGCACACTAGAGTACACAGCTTCTCTTGTTAGCATACATGTCATATTTAAACATTTTTAAAAATTAACAAGATGAGGCCCAGATCAATTACTCAGCTAGGGAAATTCTAACATATTCTAACTGTGTTGCAGTTAAATATAAATTGTTAGTTAAACTGAAATCTAAACCCAT
CL10097.Contig2_All	751	--	--	--	--	--	--	--	--	--	--	--	--	--	--	--	--	--	--	--	--	--	--	0	0	0	GTTTGGTGACCTGTAACTGTAAGAGTAATAAATTTTATGTTATTTGATGATCATTTTACTTTCCTTAAAGGCTTTTTTGTGTTTCAGTAGTGGATTTTCCTTTTGAGTTTAAAATGTCAAACTCACAGTTCGTATTAAATAAATAAAGCAGTTTTTATAGAATAATTTAAATTTTAAGTAAATTATGATAATTTCAAAGTTACTTGATACCAAGTAGTTGGTAATGATCTAGGGCACACTAGAGTACACAGCTTCTCTTGTTAGGATGTCATATTTAAACATTTTTAAAAATTAACAAGATGAGGGCCAGATCAATTACTCCGCTAGGGAAATTCTAACATATATTCTAACCTGTGTTGCAGTTACATATTTATTGTTAGTTAAACTGAAATCTAAACC…
CL10098.Contig1_All	238	gi|358337274|dbj|GAA34716.2|	82	9.00E-15	histone acetyltransferase MYST1 [Crassostrea gigas]	--	--	--	--	--	--	--	--	--	--	--	--	--	--	--	--	--	--	0	0	0	GGTAGTGGTGATTTTGGAGGTGGGGTCCAGCGTAAACAGGAAACGTCAAATTCTACGTAACCTCCATTGGGTTTACGACGAGTGTTATTATTCAATTTGGAAACTGTTCTTTGGCTACTTTCAGAGAGCTGTTGAAGATAGTTCTTCAGATGTTCTGCTTTAATAAAAGCATGGCGTCCTGAACGCCATAATTGAACACCACGCTGGCATCGAAGAGTCCACAGGATATCATCCACCG
CL10098.Contig2_All	403	gi|358337274|dbj|GAA34716.2|	155.6	6.00E-37	histone acetyltransferase MYST1 [Crassostrea gigas]	--	--	--	--	sp|Q810T5|KAT7_RAT	48.9	3.00E-06	Histone acetyltransferase KAT7 OS=Rattus norvegicus GN=Kat7 PE=2 SV=1	--	--	--	--	--	K11308	1.00E-17	88.6	smm:Smp_194520	histone acetyltransferase MYST1 [EC:2.3.1.48]	0	0	0	AGCTACCGGAGTTATTGGGAAGACGTAATATTCCACTATCTTTCCGAGCATCCGAGCTGCTCTCTAGGGGAGCTTAGCTCGTTCACCTGTATTGCAGTAGATGACATCCTTTGGACACTTCGATGTCAACGTGGCGTACAATTATGGCGCTCTGGTCGTCACGCCTACATGAAGGCAGAACACCTAAAAGAGTATCTTCAGCAGCTCTCCGAAAGTAGCCAAAGAACGTTTGCCAAGTTGAATAGTAGCACTCGGCGAAAACCTAATGGAAGCTATGTTGAATTCGATGTCTCCTGTTTAAATTGGGCTCCACCGCCCAAATCATCTTTATCGTCTGGCAAACGTTTTTAAATTGTTTTGTACAAACCCCTTATGTTAATCGTTTCCTGATACTTATCA…
CL10099.Contig1_All	4109	gi|443694980|gb|ELT95988.1|	334.3	3.00E-89	hypothetical protein CAPTEDRAFT_223239 [Capitella teleta]	gi|31376410|gb|AC096051.7|	71.9	2.00E-08	Rattus norvegicus 10 BAC CH230-21G1 (Children's Hospital Oakland Research Institute) complete sequence	sp|Q8N2E2|VWDE_HUMAN	206	3.00E-52	von Willebrand factor D and EGF domain-containing protein OS=Homo sapiens GN=VWDE PE=2 SV=4	DR2133	54.7	1.00E-06	COG4372	Uncharacterized protein conserved in bacteria with the myosin-like domain	K10955	2.00E-39	165	tgu:100220116	intestinal mucin-2	0	0	0	TTTAAAAACCTGTGACAAGAGCCAAGACTGATAGTGATAATTTATGCTATATGTAAATTGCGGGGCCCCTGTCAGGCGCGGGGCGATTTTTGGAGCAATCGGTCAAATTGGCCTAAGGCCGGCCCTGTACACACCTTATACATCAACAGCATAAAATTAAATTGAAAAAAAATCAGATAGGGGACAGAAAAAGAAAGATGAAAACATAATTTGTTTGTTAAGGGATATATATATATATATAGGCCCTATGTAACCGAGCGAAGCTGAGGCCAGTATTTGACTGGTTGTCTCAGTCACTCATACACGAGGCATGGTGCAAGCTCAAGCAGACGACAAGTGCAACGTTAACCCTTGGAGCAAAGGGTTTTAAAAATATGCTCCAGCACACTGACCGAAGCC…
CL10099.Contig2_All	207	--	--	--	--	--	--	--	--	--	--	--	--	--	--	--	--	--	--	--	--	--	--	0	0	0	ATGTAAATTGCGGGGCCCCTGTCAGGCGCGGAGCCCAATTTGGAGCAATCGGTTAAAACGGCCTGAGGCCGGCCCTGTGAGCAACAATACACCTTAATATACATCAACAGCATAAAATTAAATTGAAAAAAAATCAGATAGGGGACAGAAAAAAGAGAGATGAAAACATGATTAATTTGTTTTTTCTTCTTCGTTTTCTTTGTTTGT
CL10099.Contig3_All	350	--	--	--	--	--	--	--	--	--	--	--	--	--	--	--	--	--	--	--	--	--	--	0	0	0	TTCTCTCATGAAACTAGGCCCAGGTCTATGTTCAGTGAGCTCTGATATTTTGTCAAGTTTTAGGGGTTTGCTTTGAGTGACGGATAAGGGTAAAAGGGTTTTTACACTTATGGATCAAACTGAGGCCAGTCTTTGACTGGTTGTCTAAGTCACTCGTAAACGAAGCATGGTTCGAGCTCCAGCAGACGACAAGTGCTACAGTAAACCTTGGAGCAAAGGGTTTTAAAAAATATGCTCCAGCACACTGACAGAAGCCAGGTGCTGAATGGAAACGCAAAGGGATTTTGCTCACCTAGCCAAGCACCCAGTCTGAAAATTCACCGGTGTGCTGTGACCAGGAAAGGTTATCT
CL101.Contig1_All	1345	--	--	--	--	--	--	--	--	--	--	--	--	--	--	--	--	--	--	--	--	--	--	0	0	0	CTCCCTGTTAAGCATCTATATAACTAACTGAATTTTTTTTTTCTTTTCCAATTTAGCAAGCAGTAGGCTTTATTTTGTTTGTAAAACTGGCGTTTTTTTTATAAGAGGGGGGTATTGTCACGGAAATGAAAATTGTTTTGTAAATGTAAACATACTATTTTGTTATTATAGTAAATTTCATTTCAGTGTTTATGTTTTACATCATTGTTTATATTACGTCAATAAATGACGTCAATTATTAACAACTGTAGACTGAGGTCGTCGCCATTCTTGTTGAGTACAAGAAAGATCATAACCCGAGGCCGGTGATTTCAACGTGCTGCAACTTGTGTTCCGAGGGACTGTCTTCTCACAGTGTGCAGCAAGACCCTTCGAGGACACTACCCCTAACCAGCCGCG…
CL101.Contig2_All	548	--	--	--	--	--	--	--	--	--	--	--	--	--	--	--	--	--	--	--	--	--	--	0	0	0	AAATTCATCATCCGTCAAGAATCATCTGTATTTGTCCAGTGTTCCAACCTATCATCTATATTCGTCAATAATCTAACCAGTCAGCGTCGTAAGCTAACTATTTATTTATCAGATTCTTCGTTTATAAACTGTAATAACTTTGAAGTATCTGAGATATAGTAACGTTGAAAACGTGGAACTGGAAATCTCTACTCGTCAGCTTCGCGAGTGTATTGACTGTGAACATTGAAGCGTATATATATAATATAACGTAAATGTCTGTTAATCTTAATGTTATGGTCTATGAACCAACTAATTTCTAAATACTTTATTTTAAACTAAATATTGGTGATATAATAATACAGTGACTGTCCACTATATCTAGTCTCTGTTTGCGTGGATGAGACGCGAGAACACGCA…
CL101.Contig3_All	1258	--	--	--	--	--	--	--	--	--	--	--	--	--	--	--	--	--	--	--	--	--	--	0	0	0	TGTGTAGGGCCTATGGAATCAGCTTGCTACCATTGAATGCTTTTTGGTAAATGTTCACTATGGCACTCTATGACAATTTTTTGAAGTTTAGGCATTTTTTTGTTAATATAGGTGTCACGGAAATGAAATTTTTTTTGTGAATGTAAACATACTATTTTTTTTATTATAGTAAATTTCATTTTAGTGTTTGTGTTTTACATCATTGTTTATATTACGTCAATAAATGACGTCAATTACTAACAACTGTAGACTGAGGTCTTCGCCATTCTTGTTGTGTACAAGATTCGAGGACACTACCCCTAACCAGCCGCGGCAGGTAGCTGGGCCCAGACTGATTATATTCGGCGTTCTGCAGAAGTTTTCAGTCCGGCTACTCTGCCGCGCGAAACGGCCGTTGTC…
CL1010.Contig1_All	444	gi|358332257|dbj|GAA50935.1|	228	1.00E-58	hypothetical protein CLF_105255 [Crassostrea gigas]	--	--	--	--	--	--	--	--	--	--	--	--	--	--	--	--	--	--	0	0	0	TGTGGAGGAAATGCAACAGTGGTGTGTGCTGGTCGAAGCAAGTCAACAAACGTGACCTGAGAGTTCGAGGAAATGTTATAATGCATAGGGGAAATTTAGTTCAAGTCGAACATCGATCCACACGATTGCGTAACAGCAAACCAAGAAACTGTACACGCCGAATACGGCAGATGCAACTGAACTGGCAAGGAAAAGATAGAGCAAACAAAACAAACTGAGACCATAGGCGGAACAAGTTATGGATGCACATACATGACTCAGACCATGGGCAATTAAGGGAGTCCAGGATTGAAACTTGCTATTGGGTAAAATCCAATGGACTATTTGCAAAGTCGACGCTTTTGCCAGATGCATGAGAAAGAGCACATGGACGGGGATGAGTGAAAGCGTAAGCAGCAC…
CL1010.Contig2_All	406	gi|358332257|dbj|GAA50935.1|	84.7	1.00E-47	hypothetical protein CLF_105255 [Crassostrea gigas]	--	--	--	--	--	--	--	--	--	--	--	--	--	--	--	--	--	--	0	0	0	TGTGGAGGAAATGCAACAGTGGTGTGTGCTGGTCGAAGCAAGTCAACAAACGTGACCTGAGAGTTCGAGGAAATGTTATAATGCATAGGGGAAATTTAGTTCAAGTCGAACATCGATCCACACGATTGCGTAACAGCAAACCAAGAAACTGTACACGCCGAATACGGCAGATGCAACTGAACTGGCAAGGAAAAGATAGAGCAAACAAAACAAAATGACTCAGACCATGGGCAATTAAGGGAGTCCAGGATTGAAACTTGCTATTGGGTAAAATCCAATGGACTATTTGCAAAGTCGACGCTTTTGCCAGATGCATGAGAAAGAGCACATGGACGGGGATGAGTGAAAGCGTAAGCAGCACTTCACCCCAACGCAACCATGGCGAGTAGGAGGCTCGGA…
CL10100.Contig1_All	407	gi|358337395|dbj|GAA55754.1|	243.8	1.00E-63	hypothetical protein CLF_108933, partial [Crassostrea gigas]	--	--	--	--	sp|B0BNA9|CB029_RAT	70.1	1.00E-12	UPF0760 protein C2orf29 homolog OS=Rattus norvegicus PE=2 SV=1	--	--	--	--	--	--	--	--	--	--	GO:0000288//nuclear-transcribed mRNA catabolic process, deadenylation-dependent decay;GO:0010467//gene expression	GO:0005515//protein binding	GO:0030014//CCR4-NOT complex	GGTTGGGAAAGTATGGTATGAAACACCAAGACAGCAGACCAAGGAAGTTTGGACATAGTATCATCTTGCAAGTAAGAGACGAGAAATCCCAAAAAAGGATTCAAGTAGCGTGGGTCTGATTTATACATGTCCCAAATGATATAAAGAGCGGTGAAACGGGATTGTGCATCGTAGAGGAAGTCATGGTGCAATAAAAACATCAAAACACGGCATATCTTGAAGTGATCCGTCTTGCCAAAGTGGTTTTGGACTAGCGTAGAGATGTTCTCGAGATTTTGTTGTCCAACTCGTTCGGGCAGAAGCAAATTTGAGAGGACCTGTAGATCCTTGTGACTCACTGACATTGGATTGACGATTCGCTGCTTGACAGGGGTTCGACAGAGTAATCATGCACTAATT…
CL10101.Contig1_All	519	--	--	--	--	--	--	--	--	--	--	--	--	--	--	--	--	--	--	--	--	--	--	0	0	0	GCGCTACTTAATTTTGTCAGCAGATTTTGTTCTTTCCTTCGTTTTGTGAGCTGTGACTCAGACCACTGTTAAAATTAATAATAATAAAAACACTTCTGCAATTTACAGACTGCAATTTATGGACATAAAGCATTAAAAGTACTCCGTAAACATATTATTATTAATGATCAAACATCAGTGACAAACATAATTTGCACAGTCTAGTCCAACAGAAATGCTTTATTGTCACAAACAAATCTGTTTCACTTTAAGTTACTAGCCTACTACGTCTACTACTAGTCTACTACCAGGGCCGGCGCTAGGAGATTGGAGGCCCCAGGCAAAATCGAGTGGGGGCCCCTGCCATTTGCGTATCGTTCGGCGAGTTAAATAAATAAATTAATATATATATTCTCAAAA…
CL10102.Contig1_All	322	--	--	--	--	--	--	--	--	--	--	--	--	--	--	--	--	--	--	--	--	--	--	0	0	0	TAAACAGTTGCTTTTATCAGTGTGTTCACTTTTTATTATCGAGGATTACAAGAATTGTGTATACATACCAGAAATCTTTCCATGCATCACCTCTGTCAAAACAGAAATGGCTGGAAGTAGCTTTTCTTGTGGATTCTTGTTGTTTCTCGTTGATTAAAATACGTAGGCATGACGAAAAGAGCCAGAAAAGCTTTATGGTAACGTATCTGTTGGTAACGTATCTGTTGCACCAAAACTATTTCACACTATGCTGGGCAAACCAGGTGCTGGACACCGAAAAGTAACTGCTAAACACCTCGGCAAGGGATGCCATCACTGTGTG
CL10102.Contig2_All	337	--	--	--	--	--	--	--	--	--	--	--	--	--	--	--	--	--	--	--	--	--	--	0	0	0	TAAACAGTTGCTTTTATCAGTGTGTTCACTTTTTATTATCGAGGATTACAAGAATTGTGTATACATACCAGAAATCTTTCCATGCATCACCTCTGTCAAAACAGAAATGGCTGGAAGTAGCTTTTCTTGTGGATTCTTGTTGTTTCTCGTTGATTAAAATACGTAGGCATGACGAAAAGAGCCAGAAAAGCTTTATGGTAACGTATCTGTTGGTAACGTATCTGTTGGTAACGAATCTGTTGCACCAAAACTATTTCACACTATGCTGGGCAAACCAGGTGCTGGACACCGAAAAGTAACTGCTAAACACCTCGGCAAGGGATGCCATCACTGTGTG
CL10103.Contig1_All	796	gi|358337829|dbj|GAA56150.1|	327.4	4.00E-88	symplekin, partial [Crassostrea gigas]	--	--	--	--	--	--	--	--	--	--	--	--	--	K06100	4.00E-12	72.4	smm:Smp_163560	symplekin	0	0	0	GCCAGCCAAAGGCGCTTCCACAACAGGTGCGGTGCCCAAGGCGGATGAAGTGCTTGAAATTTCTGGGTCTCATCCACCTAGTCCATTATCTTCAGGCCCGGGAACTCCTACTAGGGACGAGATTCCGCACCAAGATCTATCTGCTGCTTTGGCTGTTGCGGTGGCAATGCTTGGAAACAACACTGCACCGAACCAAGCTGGATCGGTTCAACAACAGTCCTATAATCTGATGCCAACTAATTTTGGAACCGATCCACATCAAACTCAGGCACCTCCGCCTCTCACGTTCAGTCCAAACGGCGATCAATCTGAACGTGAACCGGGAACTACCGATTCTGTGACACGATCTCCATTTGAAAGTGAATTATACCTGGCGAATACAACAACATTTAGCACTCT…
CL10103.Contig2_All	929	gi|358337829|dbj|GAA56150.1|	575.1	1.00E-162	symplekin, partial [Crassostrea gigas]	--	--	--	--	sp|Q80X82|SYMPK_MOUSE	87.8	3.00E-17	Symplekin OS=Mus musculus GN=Sympk PE=1 SV=1	--	--	--	--	--	K06100	1.00E-45	183	smm:Smp_163560	symplekin	GO:0044238//primary metabolic process;GO:0044260	0	GO:0005634//nucleus	GGAAAAGTGAGAAACTTTGGGACGGATTCATCCGGTGCTGCGTCAAGACGCGACCGCAAAGCTATCAGGTCCTGCTCCAGTTACCACCGGAACGATTAGAGGATGTGTTTCGGCGTGAACCGGCTATGCGCACCCAGGTTCGACGTTATGTGGAGAACTTTTCATCTGCTCAGCGTATACACATCTCCAAATCAATCGTAGAGGTTCTTGAACGAGTCCCGACACCACCACCACAACCAACCAAAGGCGCTGCTACGGCAGACATGGGATCAAAGGCAGAGGAGGCGCTTGAAATATCGGCATCTCCTCCACCCAGTCCGTTATCTTCCGGCCCTGGAACGCCTACCAGGGACGAAATTCCGCACCAAGATATCTCTGCTGCTGCCTTGGCTGTTGCGG…
CL10104.Contig1_All	654	gi|358337808|dbj|GAA56132.1|	325.9	9.00E-88	universal stress protein in QAH/OAS sulfhydrylase 3&apos;region [Crassostrea gigas]	--	--	--	--	--	--	--	--	all0634	57.4	2.00E-08	COG0589	Universal stress protein UspA and related nucleotide-binding proteins	--	--	--	--	--	0	0	0	AAAATGTGTGCAGGTAGGCAGGCCAGTGTTTCAACCATGAGCACGGAAAAGCGGATGTCGATGTCCATGGTTAATGCTACTCGCAGAATTTGCTTGCCTGTCGATGGAAGTGCACATTCAAACAAAGCCGTAGAGTGGTATTTGTCTGAGTTATATCGTCCTGGAGATTTTATTATTTTCGTACACTCACTTGAGGCACCCAATCTACCGACAGTAACAGTTGGTGCTGGTCTGGCCCTGCCAATTGATAGCTGGACAAAAGCATTACAGGAGAACATTGATCAAACAAACAAAATCAGAAACGAATATGGATACTTGTGTGAATCCAGAAGGATCCCACATGACTTTGCTGTGATGAATGGATCCCGTCCTGGTGATGGGATAATTCAAGCAGTCCAG…
CL10104.Contig2_All	597	gi|358337808|dbj|GAA56132.1|	333.2	4.00E-90	universal stress protein in QAH/OAS sulfhydrylase 3&apos;region [Crassostrea gigas]	gi|156388002|ref|XM_001634441.1|	63.9	8.00E-07	Nematostella vectensis predicted protein (NEMVEDRAFT_v1g242155) partial mRNA	--	--	--	--	all0634	57	2.00E-08	COG0589	Universal stress protein UspA and related nucleotide-binding proteins	--	--	--	--	--	0	0	0	GTCTCAGACATGAGCACGGAAAAGCGTATGTCAGTGTCTGTGACCAATGCTGCCCGGAGGATTTGCCTACCAGTAGACGGAAGTGCGCATTCAAGCAAAGCCGTAGAGTGGTATTTGGCAGAGCTATACAAACCTGGAGACTTTATAATATTTGTGCATTCACTTGAGGCACCAAACCTACCAACGGTAACCGTTGGTGCTGGACTGTCTCTCCCGATTGATAGCTGGACAAAAGCCTTGCAAGAAAACATTGATCAAACGAATAAACTCAGGAACGAATATGGATACTTATGTGAATCCAGACGGATCCCGCATGATTTTGCCGTGATGAATGGATCGCGTCCCGGAGATGGGATCATCCAAGCCGCTGAGCAGTATAATGCCAATATGATCGTAATG…
CL10105.Contig1_All	721	gi|322790861|gb|EFZ15546.1|	236.5	9.00E-61	hypothetical protein SINV_12532 [Solenopsis invicta]	gi|346713241|dbj|AK386327.1|	107	7.00E-20	Bombyx mori mRNA, clone: fprW02N18	sp|Q6XIM8|RS15A_DROYA	236	5.00E-62	40S ribosomal protein S15a OS=Drosophila yakuba GN=RpS15Aa PE=2 SV=3	YJL190c	205	5.00E-53	COG0096	Ribosomal protein S8	K02957	2.00E-61	236	dvi:Dvir_GJ15828	small subunit ribosomal protein S15Ae	GO:0000022//mitotic spindle elongation;GO:0006412//translation;GO:0051726//regulation of cell cycle;GO:0007420//brain development;GO:0009790//embryo development	GO:0003735//structural constituent of ribosome	GO:0022627//cytosolic small ribosomal subunit;GO:0005811//lipid particle	CTTTGATATTACTACGCGACAAATTTCTTTTCCTTGTAACGGAATTTAAACGACAATAATCAAATTCACTCCCTTATTGGAATCGAACACTTCCGTTTCCTTTTTATGTCTGGACGCCAAAACAAGGTGATGTGGGCGATAGTTATAGTCTTTATCAAAATACATCGTGTGATATACAATAATTGTTAGCAAGGCCCCCAACAACAATTAAAATGGTGCGTATGAATGTGTTGGCTGATGCTCTTCAGAACATCTCCCGTGCAGAGCAAGGTGGCAAGCGGCAAGTATTGATTCGGCCTTGTAGCAAAGTCATTGTGAAGTTTTTGACTGTGATGATGAAGCATGGCTACATTGGAGAGTTTGAGATTGTTGATGACCATAGATCTGGCAAGATTGTTG…
CL10105.Contig2_All	640	gi|322790861|gb|EFZ15546.1|	236.5	7.00E-61	hypothetical protein SINV_12532 [Solenopsis invicta]	gi|346713241|dbj|AK386327.1|	107	7.00E-20	Bombyx mori mRNA, clone: fprW02N18	sp|Q6XIM8|RS15A_DROYA	236	4.00E-62	40S ribosomal protein S15a OS=Drosophila yakuba GN=RpS15Aa PE=2 SV=3	YJL190c	205	4.00E-53	COG0096	Ribosomal protein S8	K02957	1.00E-61	236	dvi:Dvir_GJ15828	small subunit ribosomal protein S15Ae	GO:0000022//mitotic spindle elongation;GO:0006412//translation;GO:0051726//regulation of cell cycle;GO:0007420//brain development;GO:0009790//embryo development	GO:0003735//structural constituent of ribosome	GO:0022627//cytosolic small ribosomal subunit;GO:0005811//lipid particle	CTTTGATATTACTACGCGACAAATTTCTTTTCCTTGTAACGGAATTTAAACGACAATAATCAAATTCACTCCCTTATTGGAATCGAACACTTCCGTTTCCTTTTTATGTCTGGACGCCAAAACAAGTTAAAATGGTGCGTATGAATGTGTTGGCTGATGCTCTTCAGAACATCTCCCGTGCAGAGCAAGGTGGCAAGCGGCAAGTATTGATTCGGCCTTGTAGCAAAGTCATTGTGAAGTTTTTGACTGTGATGATGAAGCATGGCTACATTGGAGAGTTTGAGATTGTTGATGACCATAGATCTGGCAAGATTGTTGTAAATCTAACTGGACGCCTGAATAAGTGCGCTGTTATTTCCCCGAGATTTGACATCTCTATTGGTGATTTGGAAGCATGGA…
CL10106.Contig1_All	232	--	--	--	--	--	--	--	--	--	--	--	--	--	--	--	--	--	--	--	--	--	--	0	0	0	GGGTAATCTTTAGTTAGTTAGGGGTGATTAAATTAGCATGTCAAGGCCTGAGTTGAGCTACAGGCTGTAGACAATAGGGTAGTGCCCTGACAGGCGTTAACCTGGATGTGTTCAGGGAACTTGTTCGCAGTGCTGACTCTCTTGCTCAAAGCAGTACTTCCGTTCCTGCGTGTGATCAAGTGTTGATGAGTGACGAAAGTGAAACTAAATCTTCTAATAGCTGATCTTAGCA
CL10106.Contig2_All	279	--	--	--	--	--	--	--	--	--	--	--	--	--	--	--	--	--	--	--	--	--	--	0	0	0	ATTCTGGGTTTTAATTAATTAGGGATAATCTTTAGTTAGTTAGGGGTGATTAAATTAGCATGTCAAGGCCTGAGTTGAGCTACAGGCCATAGACAATAGGGTAGGGCCTTGACAGGCGCTAACCTGGATGTGTTCAGGGAACTTGTTCGCAGTGCTGACTCTCTCAGTCTCTGGCTCTGGCAGTATTTCCATTCCTGCGTGTGATCAAGTGTTGATGAGTGATGAAAGTGAAACTAAATCTTCTCATAGCTGATCTTAGCAGACTGCTTGGGGTTTCAC
CL10107.Contig1_All	232	--	--	--	--	--	--	--	--	--	--	--	--	--	--	--	--	--	--	--	--	--	--	0	0	0	TGCCGCAGATACAGTAAACAGGGATTTTCACACGTCCAGGATCGAAATTAGATGGCTGTGACAGCCATATTGTGAGAATGCGTAGGTTCAGTAGTCCACTACACCGATCCGAATGCAGTAACTGGCTGTGAGAGGAAAATATTCACTCGTCGAGATTTCCTGCAGATGGCTCCGTGTGAGTGATATATTCCACGGTAGGAAAATTATTCACGGCATGCACTAATTTACACGG
CL10108.Contig1_All	302	gi|358335171|dbj|GAA53664.1|	134.4	1.00E-30	retinol dehydrogenase 13 [Crassostrea gigas]	--	--	--	--	--	--	--	--	--	--	--	--	--	--	--	--	--	--	0	0	0	GAGGACTAGGAGATAACGGAATTTGGGAGAGGTTTATTATCAGTTGCACCCGCTGGATTTCTGGATACTTCAAGGCGCTTTGGGAGTGGTAACGGTTCGGGATTTGTATCCAGACGTGTCCATTTTTCACTCACAGCCCAAAGAAGAGCAGCGGCTGTATGGCAATCTTCTTTTGCCTTGGATGACTGAAAGGAGGAGGAAATGAGCCGAAGATCTTGGTACACAGGAGCACTGAGCACGTCTACTGGATTCTGAGGCGCATCCACAGGTTCAATTTTTTCTCCATTTCCGGTCAGTTCGAG
CL10109.Contig1_All	386	gi|358336856|dbj|GAA37891.2|	56.6	4.00E-07	cysteine-rich with EGF-like domain protein 2-B [Crassostrea gigas]	--	--	--	--	sp|Q2KIT5|CREL2_BOVIN	114	4.00E-26	Cysteine-rich with EGF-like domain protein 2 OS=Bos taurus GN=CRELD2 PE=2 SV=1	--	--	--	--	--	K08023	2.00E-16	84.3	dre:100333499	latent transforming growth factor beta binding protein	0	0	0	GACTGTACGGGTTGTGCTGCAGGATGGACGTGGATTGAGGAAGAAGAATCTCGAGCTGCCTGTAAAGACGTGGATGAATGTCAACACGACCCATGTGAGCGTTCGACAGAATACTGCTTGAACACTGCAGGATCTTACGAGTGTCATCGTTGCTCAGTTTCGTGCGATGGTTGCCACGGACCATCGGCTCATGATTGTGCCAGATGCCGCCAAGGTTACCATTTGGTCGATGGAAAGTGTGAGGACGTTGATGAATGTTCGCGAAAACCTTCCCCATGCCAGGGCGATGGTGAAACTTGTAGAAACACCCCAGGATCATACGTGTGCGAGTGTTACCCACACCTCGAAAGACGTGATGGTCGATGTACAGCAAAACAGAGTGGTAA
CL10109.Contig2_All	349	gi|358336856|dbj|GAA37891.2|	60.8	2.00E-08	cysteine-rich with EGF-like domain protein 2-B [Crassostrea gigas]	--	--	--	--	sp|Q2KIT5|CREL2_BOVIN	106	1.00E-23	Cysteine-rich with EGF-like domain protein 2 OS=Bos taurus GN=CRELD2 PE=2 SV=1	--	--	--	--	--	K08023	1.00E-15	81.6	dre:100333499	latent transforming growth factor beta binding protein	0	0	0	TGGATGAAGAGGAGACTCCCGCTGTCTGCAAGGACGTGGACGAGTGTCAGCACGAGCCATGCGAGCTATCGACCGAATACTGTTTGAATACAGCAGGCTCCTATGAATGTCATCGTTGCTCAGTTTCATGTGACGGTTGCCACGGTCCCTCAGCATATGATTGCACTAAATGCCGTGGAGGTTATCATCTAGTCGATGGAAAATGTGAGGACATTGACGAGTGTTCACAAGAACCATCTCCATGTCAGGGTGAAGGCGAAACCTGCCGGAACACTCCCGGATCATACGCATGTGAATGCCATCCACATCTCGAAAGGCGCGACGGCCGGTGTATGGCAAAGCAGAGTGA
CL1011.Contig1_All	903	gi|358339035|dbj|GAA47167.1|	56.6	1.00E-06	splicing factor arginine/serine-rich 12 [Crassostrea gigas]	gi|353228410|emb|HE601624.1|	63.9	1.00E-06	Schistosoma mansoni strain Puerto Rico chromosome 1, complete genome	sp|Q8WXA9|SREK1_HUMAN	147	4.00E-35	Splicing regulatory glutamine/lysine-rich protein 1 OS=Homo sapiens GN=SREK1 PE=1 SV=1	PA2976	62.8	8.00E-10	COG1530	Ribonucleases G and E	K13165	9.00E-77	287	smm:Smp_035310	splicing factor, arginine/serine-rich 12	0	0	GO:0005730//nucleolus;GO:0005739//mitochondrion	ATTCCGTGAAGGTAACTAGCAGGTTACCTCAGTTCTAGTGCTAATTGTCCGCTTTCTCTAATCTGATTGATATTTTTCTTATCCATGTTAGCTCGCAAACCTTAGGCCTATCTTACTGGCGCTTTCGCTTTAGGTTTTAGAGTTCTTCAATAAGCACGCGGAAGTAAGGTGCGTGCGGATGGCGGGAACGGAATTCGACAGAGCCGCCTATGTGGAGTTCACGCAACAACCGTCCATCATCAAAGCGTTCGGCCTTATGGGTGCAACGCTTAATGGTCGTCAGATAATGGTCCAACACTCCAACTGCGCTATCATCAAGCCAGCCAGTAATTTCCCTTACTTTGATGAGGCCAGCAAGGCCGCCGCCGCGGCAGATGCCAAAACAGACCACCGCCGAGG…
CL1011.Contig2_All	1081	gi|358339035|dbj|GAA47167.1|	56.6	2.00E-06	splicing factor arginine/serine-rich 12 [Crassostrea gigas]	gi|353228410|emb|HE601624.1|	63.9	2.00E-06	Schistosoma mansoni strain Puerto Rico chromosome 1, complete genome	sp|Q8WXA9|SREK1_HUMAN	187	3.00E-47	Splicing regulatory glutamine/lysine-rich protein 1 OS=Homo sapiens GN=SREK1 PE=1 SV=1	PA2976	62.8	1.00E-09	COG1530	Ribonucleases G and E	K13165	1.00E-132	473	smm:Smp_035310	splicing factor, arginine/serine-rich 12	0	0	GO:0044428//nuclear part	CTTTGATTGTCCTCCCTCTTGTGGATGGCTTGGAGGCGATTCCCGACGAGAAGTATGCGAATCTCGTCAGGGCTCCTCCGAACACTGCCGCCGGTGTATTGCCCAGAACGGCTGATTGGCCCCTAGATGTCATCAGTATGGTAGTTGGTCGCCCTGGGGAACAAGTCATACATACCATTGAGCCTAGATTGTCCACTCTCGTTTTTCCTCTCTACCCCCCTCTCCCTGCAACGACAGACGGCAATCGCATCGAGGAGATTCGGCGCACCATTCTGGTTACTAACCTTGATCCCAAAACCACCGGAGACCAAGTTTTAGAGTTCTTCAATAAGCACGCGGAAGTAAGGTGCGTGCGGATGGCGGGAACGGAATTCGACAGAGCCGCCTATGTGGAGTTCA…
CL1011.Contig3_All	241	gi|358339035|dbj|GAA47167.1|	165.2	8.00E-40	splicing factor arginine/serine-rich 12 [Crassostrea gigas]	gi|353228410|emb|HE601624.1|	73.8	3.00E-10	Schistosoma mansoni strain Puerto Rico chromosome 1, complete genome	sp|Q9JKL7|SREK1_RAT	62.8	2.00E-10	Splicing regulatory glutamine/lysine-rich protein 1 OS=Rattus norvegicus GN=Srek1 PE=1 SV=1	--	--	--	--	--	K13165	3.00E-36	150	smm:Smp_035310	splicing factor, arginine/serine-rich 12	0	0	0	AACCACCGGAGACCAAGTTTTAGAATTCTTTAACAAGCACGCGGAAGTGAGGTGTGTGCGCATGGCGGGAACTGAATTTGACAGAGCCGCTTATGTCGAGTTCACGCAACAGCCGTCCATCATTAAGGCATTTGGCCTTATGGGCGCAACGCTTAACGGCCGCCAAATAATGGTTCAACACTCTAATTGTGCTATCATCAAGCCGGCGAGTAATTTTCCTTACTTTGATGAGGCCAGCAAG
CL10110.Contig1_All	1536	gi|126342809|ref|XP_001371216.1|	55.5	9.00E-06	PREDICTED: properdin [Monodelphis domestica]	--	--	--	--	sp|P11680|PROP_MOUSE	82	3.00E-15	Properdin OS=Mus musculus GN=Cfp PE=2 SV=2	--	--	--	--	--	K15412	2.00E-16	87.8	mdo:100017759	complement factor properdin	0	0	0	ACATAACAGGACTGAGACTGAGAACAAGTAATTTCATAATTTAAACGCGTTATTTTCTTTACGATTAACAGACAATTTATAAGGGGAAAGTGCGTCGTACGTATGACAAGTTGGATGTGGTACGTATTACGGGTTGTTACTGTCCAGCGCGGCCACAAAACGGCCCAGGGTGTCGGGGTGGCACGTGGTGGAAACCTTCCTGCACTTCTTGGCCTTGTCGTCCCACAGCCTGTCGTTGACACAGCGACGGTGGCGCGCCTTGTGTCCGGGCTGACACTTGACGTAGTGCTGGCAGCTCTTGCACGACTGGTACTGCCCTTCCGTGGCGTTACGGCAGTCCATCAGACAGGTGAACTTGTCCTTTGTTGTCCCCAGGTCGTTGTTGACCCGCTGGCTCTT…
CL10110.Contig2_All	379	--	--	--	--	--	--	--	--	--	--	--	--	--	--	--	--	--	--	--	--	--	--	0	0	0	GGAATCCTGGTGCCCGTGCGACTGCCGGTTGGGCGTCATTTCCCGGCGCCGTCTGTGCGAGGAGGTGGGCGAGGATGGGCGTCGCAGGCCCACGGACCTCAGCCGCTGCAGGGATGGCGTGGCACGGGAGACCCAGCCCTGCGACGTCCGTGAACGCTGCCCTGAATGCTTGTCCGACTGTAGAGGCCGAAAAGATGGCGACCACCCTTCTTGCAGCAGCTGCAGAGATTACTTGCTCTGCAATTCCGGACAGAAACAAGAGTATTCGTGCCAAAACAACTACGAGTGGGACGCCTTCATCCGGAAGTGCGTTGACAATCCGTCTCCGTCCTGCACGCTAGTGAGCCCCGTCACTTCCTGCCACAACCGCCAGGACGGC
CL10111.Contig1_All	1211	gi|358255447|dbj|GAA57149.1|	587.8	3.00E-166	zinc finger CCCH domain-containing protein 15 [Crassostrea gigas]	gi|226479969|emb|FN317550.1|	103	2.00E-18	Schistosoma japonicum isolate Anhui full length mRNA clone SJFCE1429|FSE001-P00008-I11, complete sequence	sp|A4IGY3|ZC3HF_XENTR	385	1.00E-106	Zinc finger CCCH domain-containing protein 15 OS=Xenopus tropicalis GN=zc3h15 PE=2 SV=1	YOR091w	215	1.00E-55	COG5252	Uncharacterized conserved protein, contains CCCH-type Zn-finger protein	--	--	--	--	--	0	GO:0005488//binding	0	CCGTGTAAATTAGTGCATGGCAATCCGGTAACACTCAATTTTCGCCAGAATGCCGCCGAAGAAAGCAGATGTATCCAAAAAAGCAGTCGAAAAACAAAAACAGAGGGTCATTGAAGATAAGACCTTCGGTTTGAAGAACAAGAAGGGAGCGAAGCAACAGAAGTTCATCCAGCAGGTGCAAAAGCAGGTTACTCATGGCAACAAATCAGCCAAAGAGCTGGACCGCCTTGGACAGGAGAAATTGGCACGAAAGGAGGATAAATTGCGAGAGAAGGCGGAATTAAATGAACTTTTCAAACCCGTTGCCGAATTGCAAAAGTGTGCGAAGGGCGTAAACCCAAAATCGGTGCTGTGTGCATTTTTCAAACAAGGCCAGTGTCTAAAAGGCGACAAGTGCAA…
CL10111.Contig2_All	240	gi|358255447|dbj|GAA57149.1|	164.1	1.00E-39	zinc finger CCCH domain-containing protein 15 [Crassostrea gigas]	gi|353228410|emb|HE601624.1|	60	5.00E-06	Schistosoma mansoni strain Puerto Rico chromosome 1, complete genome	sp|Q5H7N8|ZC3HF_CHICK	116	1.00E-26	Zinc finger CCCH domain-containing protein 15 OS=Gallus gallus GN=ZC3H15 PE=1 SV=1	YOR091w	75.9	2.00E-14	COG5252	Uncharacterized conserved protein, contains CCCH-type Zn-finger protein	--	--	--	--	--	GO:0019221//cytokine-mediated signaling pathway	GO:0003676//nucleic acid binding;GO:0008270//zinc ion binding	GO:0005737//cytoplasm;GO:0005730//nucleolus	AGTATTTGCAAACGATTGTGGATGGCGGTAAACCTTTGTTCGCTGCATCGTGTTTCTTCGAAACAACCTCCTCCAATTTAGCAATATCCCAGTCATCCATTGATTCTTCAACAAGATCCTCATCAGCGTATATGCCACGCTTCTCTGCCTTCCTTTCCACAGTAAGATCATGAGAGAACTTGCACTTATCACCTTTCAAACACTGACCTTGTTTGAAAAACGCACAGAGCACAGATTTAG
CL10112.Contig1_All	837	gi|405974512|gb|EKC39151.1|	76.6	1.00E-12	Basic leucine zipper transcriptional factor ATF-like 3 [Crassostrea gigas]	gi|347968720|ref|XM_001688306.2|	63.9	1.00E-06	Anopheles gambiae str. PEST AGAP002875-PA (AgaP_AGAP002875) mRNA, complete cds	--	--	--	--	--	--	--	--	--	--	--	--	--	--	0	0	0	AGCGCACTCAGCACTGTGATGTAATTGGAAGAAAATCAAACGTGTATCTGAACTTCGAGAAGATTCGCTATGTAATGAAAACTTCGTCTGATGTAATTTAACCGTTGTCTCGTCCCGTCATGTGCAGTGAGAGACTGCAGGGGCCTGGAAACCATGTCGCCAGTGTTGGAATGCCAACTCCATGGAGGAAACACAGTCTCCGATTTTGCAAGCATCTACGAGGATGAAACCATAAAGGAGGCCGCCGAGAAAGCAGATAAGGAAGGGTGCATACGGCCGCTCATTCTGCACGAGCTGAAGACCAAGATCCAGCTGACTCGAGTCCAGCAGGGCAAGAAAGAGCTGGTGCTGGAGCCAGAGCCGCCCAAAGTTTACGAGTTGACGGAGGAAGAGAGAATA…
CL10112.Contig2_All	1068	gi|405974512|gb|EKC39151.1|	76.6	2.00E-12	Basic leucine zipper transcriptional factor ATF-like 3 [Crassostrea gigas]	--	--	--	--	sp|Q4KMP7|TB10B_HUMAN	61.2	4.00E-09	TBC1 domain family member 10B OS=Homo sapiens GN=TBC1D10B PE=1 SV=3	--	--	--	--	--	K09397	4.00E-06	53.1	mdo:100619340	forkhead box protein D	0	0	0	ATCGTAACAGACTACACATGTCTCCTGTGGAAGTGAGAGACTGCAGGGGCCTGGAAACCATGTCGCCAGTGTTGGAATGCCAACTCCATGGAGGAAACACAGTCTCCGATTTTGCAAGCATCTACGAGGATGAAACCATAAAGGAGGCCGCCGAGAAAGCAGATAAGGAAGGGTGCATACGGCCGCTCATTCTGCACGAGCTGAAGACCAAGATCCAGCTGACTCGAGTCCAGCAGGGCAAGAAAGAGCTGGTGCTGGAGCCAGAGCCGCCCAAAGTTTACGAGTTGACGGAGGAAGAGAGAATAAAACAGGATAAAAGAAAGAAACGCAACAGGCATGCTGCCAAAGTGAGCAGGATGAAGAAAAAAGATCAACATGCTCAGTTACAACAGGAAAATA…
CL10113.Contig1_All	2720	gi|347921826|ref|NP_001006461.2|	569.7	2.00E-160	LETM1 and EF-hand domain-containing protein 1, mitochondrial [Gallus gallus]	gi|410958011|ref|XM_003985568.1|	63.9	4.00E-06	PREDICTED: Felis catus leucine zipper-EF-hand containing transmembrane protein 1 (LETM1), mRNA	sp|Q5ZK33|LETM1_CHICK	569	1.00E-161	LETM1 and EF-hand domain-containing protein 1, mitochondrial OS=Gallus gallus GN=LETM1 PE=2 SV=1	aq_1006	71.6	7.00E-12	COG0419	ATPase involved in DNA repair	K00907	3.00E-14	81.6	dan:Dana_GF13333	myosin-light-chain kinase [EC:2.7.11.18]	0	0	GO:0016020//membrane	CTCCAATGATAAATGTTCAGTCAGGTTAGCTTTAGAGCAAATATTCACACCTATAACCAGTTTTCAAGGGCAAACAAAAACCTGGCCAACGTCCCAAGACCTAGAGAATTGCACACACACGCGCTCACACACACACAAATATCACATCACTACTGCTCAGCCTTTTCCTTCTGTTGTTCTGGCGGCGCGGGCTGCTTGTCGGCATCGGGCTTTTGCACGGCCTTCACTATCTTCTCCTTCATCTTCTCCTCCTCCTCCAGCTCCATCTCGGCCTTGAGCAGGTTGATCATCTCCACCACCTGCACCTTGTTCAGCTTGACGTTCTCCTGCCCCAGCACCTCCAGTACCTTGAGGGCCAGGTTGATGTTAATGTTGCCATCATGATCATCGTCCAGAACC…
CL10113.Contig2_All	620	gi|405977599|gb|EKC42041.1|	98.6	2.00E-19	LETM1 and EF-hand domain-containing protein 1, mitochondrial [Crassostrea gigas]	--	--	--	--	sp|Q0VA06|LETM1_XENTR	82.8	5.00E-16	LETM1 and EF-hand domain-containing protein 1, mitochondrial OS=Xenopus tropicalis GN=letm1 PE=2 SV=1	--	--	--	--	--	--	--	--	--	--	0	0	0	CTCCAATGATAAATGTTCAGTCAGGTTAGCTTTAGAGCAAATATTCACACCTATAACCAGTTTTCAAGGGCAAACAAAAACCTGGCCAACGTCCCAAGACCTAGAGAATTGCACACACACGCGCTCACACACACACAAATATCACATCACTACTGCTCAGCCTTTTCCTTCTGTTGTTCTGGCGGCGCGGGCTGCTTGTCGGCATCGGGCTTTTGCACGGCCTTCACGATCTTCTCCTTCATCTTCTCCTCCTCCTCCAGCTCCATCTCGGCCTTGAGCAGGTTGATCATCTCCACCACCTGCACCTTGTTCAGCTTGACGTTCTCCTGCCCCAGCACCTCCAGTACCTTGAGGGCCAGGTTGATGTTAATGTTGCCATCATGATCATCGTCCAGAACC…
CL10114.Contig1_All	543	gi|358254098|dbj|GAA54133.1|	321.2	1.00E-86	epidermal growth factor receptor substrate 15 [Crassostrea gigas]	--	--	--	--	--	--	--	--	--	--	--	--	--	--	--	--	--	--	0	0	0	ACAGCACGCGCAGACTTGGACACAGCGAGATCCATGTCCTTCTTCGATTTATTCCCGCTGCGGACTCTGGAAAGAAGACTGGACTTGTGCGGTAAAGTGGACGAGGAATTATTTCCAATTGAGCGGAATGGGGGTGGAGAGGTGGATTTCAATTTGTGGGACGAATAATTGAAGTCTGGCAGACTGGCCACAGATGTCTTCGGGTATTCGTTCGGCTTTGATTCTCTGTTTCCTGTGGTGGCACCAGGCTGGGTAGTGGGTCTGGGTGGTGGGGACTTTTTCTGCCCTGTTGTATCCGTTTGCGCCGTAGCAACCTGCTCCAAACAGGAAAAGGGATCTGCTCCGAAAGGATCCGTCGGACTAGAATCAGCATTCGGTGCACCGAAAACTGCATCGAAG…
CL10114.Contig2_All	456	gi|358254098|dbj|GAA54133.1|	248.1	9.00E-65	epidermal growth factor receptor substrate 15 [Crassostrea gigas]	--	--	--	--	--	--	--	--	--	--	--	--	--	--	--	--	--	--	0	0	0	ATCGGTATCTTTTTTCGATTTGTTCCCGCTTCTGACCCTGGAAAGAAGATTGGATTTATGTGGTAGAGTAGAAGATGAGTTATTGCCCATTGAGTGGAATGGTGGTGGAGAGGATGACTTCCATGTGTGCGACGAATAATTGAAGTCCGGCAGACTGACCACAGAAGTCTTTGGGTGCTCGTTGTGCTTAGTTTCTCGGATTCCTGTCGCGGCACCAGGCTGAGTGGTAGGTCTTGGTGGCGGGGACTTTTTGCATCCAGATGCATCAGTTGGTGCCGAGGCGACCTGCTCCAAACAGGAAAAAGGATCGGCTCCGAAAGGATCAGCCTGACTCGGTTCAGTATTGGGTGAACCGAAAACTGCATCAAAGTCAACTCCCGTAAATGATGCCTGGGGTGC…
CL10115.Contig1_All	306	--	--	--	--	--	--	--	--	--	--	--	--	--	--	--	--	--	--	--	--	--	--	0	0	0	ACATTAGTATAAAAAAAGTTTTGTACATGTTCAGGTTAGTATATAGTGAATATACTATTTGGCTGAATAAATACAAGGAGAGGACTTGGCTGGCTGGTTTCATAAGGCTGAAGAGGCATAACACTACTTTCCTGCTGCATGCCCAATAATGAAAGTGGATACACTGGACTAGCTGAATTAAAAATGGTTAAGAAAATATGCTTGTAAAAGAAATGAGATCATACACATTTCACTCAACGGTAAAACAAACAGCAAACAGAAACAAATATAACCTTCCAAGTTAAATAGGCAGAAAAATTTACATCG
CL10115.Contig2_All	281	--	--	--	--	--	--	--	--	--	--	--	--	--	--	--	--	--	--	--	--	--	--	0	0	0	TGGGCTGAATAAATAAAAGGAGAGGACCTGGCTGGCTGGTTTCATAAGGCTGAAGACTCTTAGCTACAGTTAAGTGTTGTAAATGAAGAGGCATAACACTACTTTCCTGCTGCATGCCCAATAATGAAAGTGGATACACTGGACTAGCTGAATTAAAAATGGTTAAGAAAATATGCTTGTAAAAGAAATGAGATCATACACATTTCACTCAACGGTAAAACAAACAGCAAACAGAAACAAATATAACCTTCCAAGTTAAATAGGCAGAAAAATTTACATCG
CL10116.Contig1_All	509	gi|256073970|ref|XP_002573300.1|	72	1.00E-11	hypothetical protein [Schistosoma mansoni] >gi|360042734|emb|CCD78144.1| putative wd-repeat protein [Schistosoma mansoni]	--	--	--	--	--	--	--	--	--	--	--	--	--	--	--	--	--	--	0	0	0	TCTCCTTAGTGTTCTTTCTACGTTGTACGGCTGTGAAGCAGCTAAACTATAAAGTTAGCTTGATAATTTTACCGATCCATGTTCACTGGTTTCGGAGGAGGACACTCAGTGGGGAGCCAAGCTTGGCGTCCACTGGATGACGAGACAGACGTGGCACGTGTGTCTGGTTGGCGGTAGGGAATCGGTTCTTGTGATCCACTGGCTGCAGGTTGAAAAGAGGAACTACGGCGGCGTCCTGCACCTTGGGAGTTATGCTGTCTCAACCACTTCGGACCATCTAACACAGAGTCGTCGAGAAGCGAACAATTTCCAAAAACCCCGACAGGGAGGGATGAATCCAAGTCAATGTTGAGCCCACTAGGGAATGTGGTCTGACGTGGTGGCCGCCATAACGGTTTG…
CL10116.Contig2_All	510	gi|256073970|ref|XP_002573300.1|	72	1.00E-11	hypothetical protein [Schistosoma mansoni] >gi|360042734|emb|CCD78144.1| putative wd-repeat protein [Schistosoma mansoni]	--	--	--	--	--	--	--	--	--	--	--	--	--	--	--	--	--	--	0	0	0	CAACGTAGAAAGAACACTAAGGAGAGGACGGCTGTGAAGCAGCTAAACTATAAAGTTAGCTTGATAATTTTACCGATCCATGTTCACTGGTTTCGGAGGAGGACACTCAGTGGGGAGCCAAGCTTGGCGTCCACTGGATGACGAGACAGACGTGGCACGTGTGTCTGGTTGGCGGTAGGGAATCGGTTCTTGTGATCCACTGGCTGCAGGTTGAAAAGAGGAACTACGGCGGCGTCCTGCACCTTGGGAGTTATGCTGTCTCAACCACTTCGGACCATCTAACACAGAGTCGTCGAGAAGCGAACAATTTCCAAAAACCCCGACAGGGAGGGATGAATCCAAGTCAATGTTGAGCCCACTAGGGAATGTGGTCTGACGTGGTGGCCGCCATAACGGTTT…
CL10117.Contig1_All	677	gi|358334557|dbj|GAA53025.1|	449.1	7.00E-125	Rac GTPase-activating protein 1 [Crassostrea gigas]	--	--	--	--	sp|Q9WVM1|RGAP1_MOUSE	69.7	5.00E-12	Rac GTPase-activating protein 1 OS=Mus musculus GN=Racgap1 PE=2 SV=1	--	--	--	--	--	--	--	--	--	--	GO:0000226//microtubule cytoskeleton organization;GO:0032506;GO:0022607//cellular component assembly;GO:0009790//embryo development;GO:0050794//regulation of cellular process;GO:0033205//cell cycle cytokinesis;GO:0006811//ion transport	GO:0015631//tubulin binding	GO:0072686//mitotic spindle	AGATTCAGGTTTCGTGCTCCAAACCGATGTGTCAAAGTTGGGCTAGAAGGAGTCGGGGGATTACCACGCGAGTATGGCGTTACAGGCATGTTTGCAGCGCGCTTGGGTGAGGTTGCCGGGGTACGTCCATTAAATGAGGACAACGGAGTTCGTGGTGTATTCGGAGGGATGCACGTTTGTATTAACTGTGATTTGCAGTCGGGATGGACAACTAATCGACAGACAACACATCTCAGTGCGGACCTTCCGAAAGTGATACGCCGACCACAATAACCGCACAACTCCATACGAAGCACCGGTTTGGAAGTGAAACTGTGGGGCCGATTGAGGCGACTGAATGAGGCAGATTGCGGTGTGGTGGCGTTGTTTGTGTTCTGTTGCCGGCCGATACGAGACCTA…
CL10117.Contig2_All	370	gi|358334557|dbj|GAA53025.1|	236.5	2.00E-61	Rac GTPase-activating protein 1 [Crassostrea gigas]	--	--	--	--	sp|Q9WVM1|RGAP1_MOUSE	66.2	2.00E-11	Rac GTPase-activating protein 1 OS=Mus musculus GN=Racgap1 PE=2 SV=1	--	--	--	--	--	K08282	9.00E-06	48.9	spu:579556	non-specific serine/threonine protein kinase [EC:2.7.11.1]	GO:0009790//embryo development;GO:0006811//ion transport;GO:0019219;GO:0022607//cellular component assembly;GO:0033205//cell cycle cytokinesis;GO:0000226//microtubule cytoskeleton organization;GO:0032506	GO:0015631//tubulin binding	GO:0072686//mitotic spindle	TTGGGCATAATTCGGATAGATTCAAGTTTCGGGCTCCAAACCGATGTATCAGAGTCGGACTAGAAGGTGTCGGGGGATTTCCACGCGAATATGGTGTGACGGAACCGTTCGCTGTTCGTTTGGGTGATGTTGCTGGGGTATGTCCGTTGTACGGAGCCAAAGGAGTTCGTAATGTGTTTGGCGGGATACAAGTTTGTATCAACTGTGGCTTGCAGTCAGGATGCACAACTAGCCGACAAACAGCGCACCTCAACGCAGACCTTCCGAAGGTGATGCGTCGACCACAGTAACCGCACAATTCCATCCGCAGGACCGGTTTGGAAGTGAAATTGTGAGGTCGATTGAGACGATTGAATGAGGTAGATTGCGG
CL10118.Contig1_All	1279	gi|358335607|dbj|GAA54242.1|	478.4	3.00E-133	transmembrane protein 161B [Crassostrea gigas]	--	--	--	--	sp|Q7SY10|T161B_DANRE	145	2.00E-34	Transmembrane protein 161B OS=Danio rerio GN=tmem161b PE=2 SV=1	--	--	--	--	--	--	--	--	--	--	0	0	0	GCGAATTCCGGTGAGTGGTTCCTGGTTATTGTTACAGGATTCTGTTTCCTCATATTGACTGGATTTTTTATGGCACTGGATGGTCGGTACTTCGAGTTCGAACTTCATCCTGCGTACGCCAATCTCACAATGAATACGACAGTTTCACCTGGCGTACCTTTGATTAGCTGGGGTGCGTTCAATGCTATATTGGCATTCACCTGCGCATCGATCGGAGCGCTTTTTGTTTACCCAGGAATGAAGTTTGGAAGGACCTACTTGGATGCTGTCTCCAAAGGTCAAACTTCTGTCTACCGGCGACTTTTGTTCCATTTGACTTTCATCATGCCGCTGTTCTCCCTCTTGCTCTGGATCAAACCCATCACGGATCATTTGCTCCGTTCGCTAACCACACTCAGC…
CL10118.Contig2_All	854	gi|358335607|dbj|GAA54242.1|	292.4	1.00E-77	transmembrane protein 161B [Crassostrea gigas]	--	--	--	--	sp|Q8C2L6|T161B_MOUSE	93.2	6.00E-19	Transmembrane protein 161B OS=Mus musculus GN=Tmem161b PE=2 SV=1	--	--	--	--	--	--	--	--	--	--	0	0	0	GCGGGATCTAGTAAGTAGAAGGCACATAAAGAACAATCAAGTCTTAGTAAGCAGAAAGGTGAGTGGTCGGAGTAACAGTTCCTTTTCACACAACGGCTTTCAGTCCTTCTACTTTGGCCAGACAATCTACAAAAAAGCGAAGTAACAGAGCAATAACTATAAAGTAAAAAACGACAAACAAAGAAGATATGAATAGGGGGAAATAAGTGTGTAAAACGGTAACTGGTCAGTACGAAGTACCAAAAAACTAAGAGAATGACTGACCAAGGGGTTGCATGTTGTACAATGTTGAGTCTGGTCACAAATTTGTTGTGCTAATGATCAGAAGTGAAACGATGATAAGCTAATCCAAGCAAACTGACGGATTGCAAGGCGAAAAGACACCACCAAACAAGAAAT…
CL10119.Contig1_All	445	--	--	--	--	--	--	--	--	--	--	--	--	--	--	--	--	--	--	--	--	--	--	0	0	0	GCTGTTTATAGCCTACCTGTACAGGTGTTCATGTCCAGGTGTTAGGGTATAGAAGCCTTCAGCCCTGTTCCGTGAATAGAAGAGCAAAGGTGTTGTGTCCTGGACGTGAATGCCTATTTCAATACTGTCACTATGTCCGCTCCTTGGCTGAGAGCTTATTTGGGGCAGTCTTTGTCTGAGTGCTGTCTGGGAGCAGTCCTTGGCCACGTTTTGCACGTGCAGATCAGCAAGGCCACCGGGGAGAGGTTCGAGGAGTCTCTGCGGACCTCCGCCTCCAGCAACATCGTGGTGCAGGGTCGCAAGAAGTACATCGCCAGCGTCGTCATGGAGGAGAGAGCGCTGCTCGTTGACTTCAAGGTTGGTGGAAATATCGTCACTTCCGTTTTCTATTTGAATAAA…
CL10119.Contig2_All	267	--	--	--	--	--	--	--	--	--	--	--	--	--	--	--	--	--	--	--	--	--	--	0	0	0	CTTGGCTGAGAGCTTATTTGGGGCAGTCTTTGTCTGAGTGCTGTCTGGGAGCAGTCCTTGGCCACGTTTTGCACGTGCAGATCAGCAAGGCCACCGGGGAGAGGTTCGAGGAGTCTCTGCGGACCTCCGCCTCCAGTAACATTGTGGTGCAGGGTCGCAAGAAGTACATCGCCAGCGTCGTCATGGAGGAGAGAGCGCTGCTCGTTGACTTCAAGGTGATAGTGGAGATGTCCATGCCGGCCAAAAAGGCCCCCACTTACATCACCG
CL1012.Contig1_All	271	--	--	--	--	--	--	--	--	--	--	--	--	--	--	--	--	--	--	--	--	--	--	0	0	0	CTGAACAGTTGTGAGGGGTGGAAACATGCGAACATGCAGGCCGCACATTGGGAAACTGGGTAAAGATTGTTGTCGAGTGTGCGATTTTAGCCATGTTCTGACACTTTGATTTTCTTTTTCAGCCAAGCCCTGCTCTGTCATGTGGCTCGATTAATGTTGCCTGATCAAAACTCCACTTAAAGGAGCACATAGACAAAAAACTCCACTTAAAAGGGGCACATAGAAAAAAAAATTATCTAAGAAACACATAATTTGGGTAATTCACATGTAC
CL1012.Contig2_All	231	--	--	--	--	--	--	--	--	--	--	--	--	--	--	--	--	--	--	--	--	--	--	0	0	0	AATTGGGCAGATTTTGGATGTTGATAGTGTTTTGTCGTTGATTGCTCACGTAATGATTTCAGGGATGAAAACAGTTCCGTCTTTTTTATTTTTAAATCTCGGTCTTCACAAAAACGTTTCTGCCAAAAGCAAATTCCAGAGAAAAGTTAACTACACACATTGTTGTAATGTGCGTAAATATTTTTTTCCCAGATATCTTAGTTAATTAATTAATCTTAAAATAAAAAAAAA
CL1012.Contig3_All	1484	--	--	--	--	gi|218156322|ref|NG_009162.1|	65.9	5.00E-07	Homo sapiens megalencephalic leukoencephalopathy with subcortical cysts 1 (MLC1), RefSeqGene on chromosome 22	--	--	--	--	--	--	--	--	--	--	--	--	--	--	0	0	0	TTTTTTTTTATTTTAAGATTAATTAATTAACTAAGATATCTGGGAAAAAAATATTTACGCACATTACAACAATGTGTGTAGTTAACTTTTCTCTGGAATTTGCTTTTGGCAGAAACGTTTTTGTGAAGACCGAGATTTAAAAATAAAAAAGACGGAACTGTTTTCATCCCTGTTATAAGATCTTCTCTGAGCCCCAGCCCCTTCTAGGCTAGCAGTCGAGAGGGATGAAAACGGGCCTTTTAAAATTCACTTAGGTTAAAAAATAAATAAATAAAATAAATAAAACAATGAAAAGTGACCCACATAACAAGGTATATCTGAATTATAGCTGAAAATTACCAAATTTATCATTCTCACAAAGTGACTAAAGCATTCATACTCAAAAAAAAGTTTTTTCTT…
CL1012.Contig4_All	351	--	--	--	--	--	--	--	--	--	--	--	--	--	--	--	--	--	--	--	--	--	--	0	0	0	GTGGGGTTGGAGAGGTGTTTATAAAGATTCTTTTTTTTTTCCTGCTAAGAGGGGAGTGCCTAAATTTATTTCACATTTTTAGATCCTCATTGTCACTTTTAAAATATGAAATTATTACCTGCTTATTTTGATTTCTTTTTTGACATGCTGTTTGAATGTTGTAAGCTGGTGCAATTTTTTTTTTATGCATGTACAAATTTGGGGTGAATTGCATACGACACAGCCACAGCGTTGAATTTTTAATACATGTGTTTCTAAATCTCCTGTCAGACATTTCCATTGTATGTACGAGTGCTGATTTCTTTATTTGATGTTTGGTTGCTTAAAATTTGAGTTAAACAACATTCTGG
CL1012.Contig5_All	307	--	--	--	--	--	--	--	--	--	--	--	--	--	--	--	--	--	--	--	--	--	--	0	0	0	GCTTGGAGGAAGAGGAAGAGCTGTGTCATAGTGGATGGGGTGGTGGCAGATATCGATAAAAATAAAATAAATAAATAAAACAATGAAAAGTGACCCACATAACAAGGTATATCTGAATTATAGCTGAAAATTACCAAATTTATCATTCTCACAAAGTGTCTAAAGCATTCATACTCTAAAAAGTTTTTTCTTTCCTCATTCTTAGCAAAACCATCTCATGCATGCATGTCTCGGCTTTTTCCCTACTGAATCATGAAAAGTTAAAAGTTGTTAAAAATTTGTATCAAAAAGTCATTTTCATGTAAAT
CL10120.Contig1_All	587	--	--	--	--	--	--	--	--	--	--	--	--	--	--	--	--	--	--	--	--	--	--	0	0	0	TGATGATGATGATGATGACGATGAAAACAACAGCACTAATAACAGCGGTGATAACATCTCATCAACTATCGACAACATCTCTTCCATTGCATTGGAAAACTCTATCCACTCTTGTGCAAACCTAGAGAGAGAAGAGATTCATGGAAGCGACGTTTTAAATGCTGCACCAAATAACAAAATCGTGAACACCATCAGCAACCTTCCATGCGCTGACGACAACGTCGAAGGGGCCACTGCTGCCCCGCCTAGACCGGATGCTGTAGTTACCGACTTACAACCAAATTTGGCTAAGATTTTGTCCGGCAAAGATGGATACCTTCTGGCTCCACGGCAATCCTTCCCGAATTCCCAAACCACGGTCAATCATGCACAGCAGTTGGTTCCACGGCAAACCGGACT…
CL10120.Contig2_All	731	--	--	--	--	--	--	--	--	--	--	--	--	--	--	--	--	--	--	--	--	--	--	0	0	0	TGATGATGATGATGATGACGATGAAAACAACAGCACTAATAACAGCGGTGATAACATCTCATCAACTATCGACAACATCTCTTCCATTGCATTGGAAAACTCTATCCACTCTTGTGCAAACCTAGAGAGAGAAGAGATTCATGGAAGCGACGTTTTAAATGCTGCACCAAATAACAAAATCGTGAACACCATCAGCAACCTTCCATGCGCTGACGACAACGTCGAAGGGGCCACTGCTGCCCCGCCTAGACCGGATGCTGTAGTTACCGACTTACAACCAAATTTGGCTAAGATTTTGTCCGGCAAAGACGGAAATCTTCTGGCTCCAGGGCCTGATTTCCCTACTAACCACACCAGGGTTATTATTGTCAATCATGCACAACGACGGCAAACCGGACT…
CL10120.Contig3_All	725	gi|124806828|ref|XP_001350842.1|	53.9	8.00E-06	kinesin, putative [Plasmodium falciparum 3D7] >gi|23496971|gb|AAN36522.1| kinesin, putative [Plasmodium falciparum 3D7]	--	--	--	--	--	--	--	--	--	--	--	--	--	--	--	--	--	--	0	0	0	TGATGATGATGATGATGACGATGAAAACAACAGCACTAATAACAGCGGTGATAACATCTCATCAACTATCGACAACATCTCTTCCATTGCATTGGAAAACTCTATCCACTCTTGTGCAAACCTAGAGAGAGAAGAGATTCATGGAAGCGACGTTTTAAATGCTGCACCAAATAACAAAATCGTGAACACCATCAGCAACCTTCCATGCGCTGACGACAACGTCGAAGGGGCCACTGCTGCCCCGCCTAGACCGGATGCTGTAGTTACCGACTTACAACCAAATTTGGCTAAGATTTTGTCCGGCAAAGATGGATACCTTCTGGCTCCACGGCAATCCTTCCCGAATGATCAAACCACGGTTATTAGTGTCAATCATGCACAGCGGTTGGTTCGACGGCA…
CL10121.Contig1_All	218	--	--	--	--	--	--	--	--	--	--	--	--	--	--	--	--	--	--	--	--	--	--	0	0	0	GTGGTGCTCTTGGTGGTGGTAGTGGTGGGGGTCTGTGTGGTGCTAGCGAGTGTGGTTGGTTAGGCCAGTCTCGGCGATGGAGGATAAGATCCCAGAGTTGGCCGAGGTCATCTCAGTCTTAAAGCGGGCGGCTTCGATCACAGGTGGTCACTAACGTACAGGACCACGAAAACCGTCAGGTCAGCGGTCCTCAGTAGATGTCCGTCCGAACATAAAAC
CL10121.Contig2_All	237	--	--	--	--	--	--	--	--	--	--	--	--	--	--	--	--	--	--	--	--	--	--	0	0	0	GGTGTTGGAGGTCGTGGTGGTTCTGGTGATGGTGGGGGTCTGTGTGGTGCCGGCTGGGGTTGGGGTCTGTGCGGTGGGTTAGGCCAGTCTCGGCGATGGAGGATAAGATCCCAGAGTTGGCCGAGGTCATCTCAGTCTTAAAGCGGGCGGCTTCGATCACAGGTGGTCACTAACGTACAGGACCACGAAAACCGTCAGGTCAGCGGTCCTCAGTAGATGTCCGTCCGAACATAAAAC
CL10122.Contig1_All	227	--	--	--	--	--	--	--	--	--	--	--	--	--	--	--	--	--	--	--	--	--	--	0	0	0	AAAAAAAAAGGGGGGTCTTTAACATGATCTGTTTTACTGGCAACTCAACTCACATTTTTTGTTTTTCTTCTAAGACATGAAATTTGAAACCTGAAGTCGATTCTAATAGATATCATAGTCTTTATTTATTGCTTGTGCCAAATCTTAGCCATAATTATTATACTGTAAATTGTGTTCGCAATTATTTATACACAGGAGCTGTAAATATACATTAACCTTTCACCCCA
CL10122.Contig2_All	276	--	--	--	--	--	--	--	--	--	--	--	--	--	--	--	--	--	--	--	--	--	--	0	0	0	AAAAAAAAAGGGGGGTCTTTAACATGATCTGTTTTACTGGCAACTCAACTCACATTTTTTGTTTTTCTCTTCTGATTATCACATAAAATGTTTATACTCCCCAGATTGTGTAAAAAATGTAAGACATGAAATTTGAAACCTGAAGTCGATTCTAATAGATATCATAGTCTTTATTTATTGCTTGTGCCAAATCTTAGCCATAATTATTATACTGTAAATTGTGTTCGCAATTATTTATACACAGGAGCTGTAAATATACATTAACCTTTCACCCCA
CL10123.Contig1_All	239	--	--	--	--	gi|328677272|gb|JF784168.1|	111	1.00E-21	Bithynia funiculata RAPD marker BF-KKU genomic sequence	--	--	--	--	--	--	--	--	--	--	--	--	--	--	0	0	0	CTTTGATAATACTGATTTTTTTTTTTTTTTAAGCTTGAAATTGTGTGTATGAGTTGAGTGCCATAATTATTATAAGATAAGTGTATTATAAATACAGCTATTATTATTATTATTTCTTGTTGTAATACTAAGTGCCATGGTCCAGTGTCTAAGACCGCGGGTTTCCACTTAGGAGTCCTGGGTTCGAATCCCTGTGGGGGCGATTCACTCGGAGCCGAATATTTCGGGACGGCCCCTAC
CL10124.Contig1_All	4179	gi|405969171|gb|EKC34162.1|	2262.3	0	Splicing factor 3B subunit 1 [Crassostrea gigas]	gi|348537677|ref|XM_003456272.1|	1003	0	PREDICTED: Oreochromis niloticus splicing factor 3B subunit 1-like (LOC100696218), mRNA	sp|O57683|SF3B1_XENLA	2094	0	Splicing factor 3B subunit 1 OS=Xenopus laevis GN=sf3b1 PE=2 SV=1	SPAC27F1.09c	1246	0	COG5181	U2 snRNP spliceosome subunit	K12828	0	2125	phu:Phum_PHUM257230	splicing factor 3B subunit 1	0	0	0	AACTTGTGGAACATCTCACAGTATTTTAATTTTTATAGCTACAAAAAGAACTTATAACATGGCCACTTGTCAAAATGTCTCAAAAGTTCCCTTCAAATCTCACCAGCAACACGAATAGAAGAAAAAATTCTGAGGGTTGAAAAATAAGACTATAATGCATAATCCAGCTCATATCGAACAAACTGGTTCTTGGCATCATTGGGAACTCTGGGATAAGCAGGAATCATACCGTCTTGGGCACCAATGTAAACAGTATTGTAAACCTTCCAGTAAACATCACGGACTTTTCGTGCAGGATGAAATAAACCCTGTAATGTGTACTGCAGTATCTTGGAGGGCCCTACCGCTACACGCAGGCCTTCTATGGCCCCCATGAAAGCCTGTACAACATGCGGGGAA…
CL10125.Contig1_All	240	--	--	--	--	--	--	--	--	--	--	--	--	--	--	--	--	--	--	--	--	--	--	0	0	0	GGTCGGTAGGCCTATAGCCTGCTACTGTGTGTACAATCACTGAAAACATTTTGTTTTAAGGCAAATCCACAGGGGTAGTAACATTCTCAGTAAAGGTAACAGCCACACTAAAACTTCACACACACACACACAAAACACGATAATAATCATACAAATGATAAACGAACAAATATAGTATGGACGAGTTGGCCTGGCGTCAGTGTAATGTGACTGGGAGGGACGATGCCAGTGTTGCGGCAA
CL10125.Contig2_All	836	--	--	--	--	--	--	--	--	--	--	--	--	--	--	--	--	--	--	--	--	--	--	0	0	0	GTTATCAGCTCTTGACTGCAATCAGTGGCATTTGTTAAGTTTTATTGGTTGCTTAACAACCCAGCAATACTGAGAATAGGGACGGTGTTGCATTGTCAAGTTAAGGTGCTGACATTCAATGGCCATAATTTGCATCATCCCACCCAGTCACATTACACTGACGCCGGGCCAACTCGTCCATACTATTTTTGTTTATCATTTTTATGATTATTATCATGGTTTTCTTTTGTTTAATTTTAGTATGGCTGTTTTTTACCTTTACTGAGAATGTCACTACCCCTGTGGATTTGCCTTTGAAATTGTTTTCAATGATTGCACACACAGTAACAGGCTATTGGCCTACCGAACTGTACAATGGTGTACTTGGTTTTCTGGTCTGATAAGAAAGAAACATTCGCT…
CL10126.Contig1_All	833	--	--	--	--	--	--	--	--	--	--	--	--	--	--	--	--	--	--	--	--	--	--	0	0	0	GTTAAAAGTTAATAAGGCAAATGTAGAGGCAAAACATTGTACAGAGTATGTGCCAACCTACTGAGTTGCTGGCAGCTGCAAGACTGAATTACGGTTGTATGGAATTATATCAATGGCTAACAAGTTGTGTATACATACCAAAGATTATATTTGTTAAGGCAGTCTAATGGGTAGGTAATTTAATTCTTTACTTAACAGTTTAGAATTTATTTTTGTTAATTGGGTCTCAGGTATTTTGGGTATGTGTTCCTTGGGTGTCCTTGTTTTGATCATCTGTAATAACTTTGTTTGAGAGGGCGAGCAATTTCTTTTTCTTTTTTTTTTTAATTGATTCATTTTGCCAGTCCACAACCCAGTTTCTCGGCCGCTTTGTCTTCTAATCGCTTCTCTTGTGCAAAT…
CL10127.Contig1_All	548	gi|358338749|dbj|GAA29358.2|	306.6	3.00E-82	anamorsin homolog [Crassostrea gigas]	gi|460057902|gb|GAGD01001693.1|	61.9	3.00E-06	TSA: Amblyomma americanum Contig1103 transcribed RNA sequence	sp|C4PYP8|DRE2_SCHMA	156	3.00E-38	Anamorsin homolog OS=Schistosoma mansoni GN=Smp_207000 PE=3 SV=2	SPBC337.10c	83.6	2.00E-16	COG5636	Uncharacterized conserved protein, contains Zn-ribbon-like motif	--	--	--	--	--	GO:0006915//apoptotic process	0	0	GTGGGATTCTATTTCGCACATAGTAGTGTACAGAAGTGAAATGATTATCAGGTGGTGTCCTAGGATGTGCATGTGCCACAGCGGTCACAAGTCTGCTTCAAGGAAGGAATCTGGTAATTTGACCTGTTCTCCTGGTTTGAACGGGGGTAATCCACGATAGGGACACGTTGAGCACCGGAATGCATCACCCAGGTAGCAATTGCCACAAGAAGACTTTGCAGCCGCTGAGTTCGCTGACTTTTCTACTGCATCTGCTTTTGCTTCCTCTTCAGCTAGTCCGCAAGTGCAATTTTTACACGCTCGCTTCTTCGGCTGTCCAGCTACATTCGCAGTTGCTTGGCCACAAGGAGTTGGTTTCGCCAAGTCTGTCGGTTTCAATAGGGAGTCCGTATTGATCAT…
CL10127.Contig2_All	331	gi|358338749|dbj|GAA29358.2|	173.3	3.00E-42	anamorsin homolog [Crassostrea gigas]	--	--	--	--	sp|C4PYP8|DRE2_SCHMA	111	3.00E-25	Anamorsin homolog OS=Schistosoma mansoni GN=Smp_207000 PE=3 SV=2	SPBC337.10c	81.6	3.00E-16	COG5636	Uncharacterized conserved protein, contains Zn-ribbon-like motif	--	--	--	--	--	GO:0043066//negative regulation of apoptotic process	0	GO:0005737//cytoplasm	ACCAGTTCCCTGTGGCCTAGTAACTACGAGCGTAGCTGGACGACCAAATAAGCGAGCATGTAAAAATTGCACTTGTGGACTCGCGGAAGAGGAGGCAAAAGCGGAAGCAGCAGGAAAGTCGTTAGATTCAGCGGCTGCAAAATCATCGTGTGGTAACTGCTATCTTGGCGATGCATTCCGATGTTCAACTTGTCCTTATCGTGGACTTCCTCCGTTCAAACCAGGGGAGCAGGTCAAATTGCCAGATTCCTTCCTACAAGCGGACTTATAACCGGTATGGCAATGAACAACACCGTTCGACAATCCGTTTCTTTTCCGCATACGATCCTTG
CL10128.Contig1_All	494	gi|358342537|dbj|GAA49980.1|	238.4	9.00E-62	tegument antigen [Crassostrea gigas]	--	--	--	--	sp|P14202|TEGU_SCHMA	69.7	3.00E-12	Tegument antigen OS=Schistosoma mansoni PE=2 SV=1	--	--	--	--	--	--	--	--	--	--	0	0	0	CGAAAGTAACGAGGAGCGACATAATATTATCTCTGATCTTGTGAATCGCTTTAATAAGAAAACAACCCAATGGGCGCCAGGGGAAATTCGGACATCATTGCGATTGACACTGATGAAGAGGAAATTATCACATTCCGAGATCTGGAATCATATGCAGATCGACACAACTTGGATCGTGTAATGGTGAAGAAATGGCGTGACTTGCTTGACCGGGATAATACTGGCGTTGTCACATTGAATGAGTTCTGCCAAACGCTTGGACTGAGGCCAGCCTCCATCCATCCTCAGCGTCAAATGCTGGTCAGACAAGTACCCCTAAACCGTTCCCAAATTCGTGTAGTTATGGCCACTATGTCGAGAGCCATGCAAGAGCAGATTGGTGAAGATGTCTGCTGGATG…
CL10128.Contig2_All	407	gi|358342537|dbj|GAA49980.1|	182.6	5.00E-45	tegument antigen [Crassostrea gigas]	--	--	--	--	sp|P14202|TEGU_SCHMA	52.4	3.00E-07	Tegument antigen OS=Schistosoma mansoni PE=2 SV=1	--	--	--	--	--	--	--	--	--	--	0	0	0	CGAAAGTAACGAGGAGCGACATAATATTATCTCTGATCTTGTGAATCGCTTTAATAAGAAAACAACCCAATGGGCGCCAGGGGAAATTCGGACATCATTGCGAAATGGCGTGACTTGCTTGACCGGGATAATACTGGCGTTGTCACATTGAATGAGTTCTGCCAAACGCTTGGACTGAGGCCAGCCTCCATCCATCCTCAGCGTCAAATGCTGGTCAGACAAGTACCCCTAAACCGTTCCCAAATTCGTGTAGTTATGGCCACTATGTCGAGAGCCATGCAAGAGCAGATTGGTGAAGATGTCTGCTGGATGACAAGGGATTGCAAAACTAGTAATGAACAACTTGCGGATCGAATAAAGAAGCATTTGGACAAGCGATTTGGGCGCACCTGGCAAGTT…
CL10129.Contig1_All	206	gi|358336288|dbj|GAA54835.1|	132.5	6.00E-30	ATP-binding cassette sub-family B member 6 mitochondrial [Crassostrea gigas]	--	--	--	--	sp|Q08D64|ABCB6_XENTR	84.7	4.00E-17	ATP-binding cassette sub-family B member 6, mitochondrial OS=Xenopus tropicalis GN=abcb6 PE=2 SV=1	YPO2588	83.2	1.00E-16	COG5265	ABC-type transport system involved in Fe-S cluster assembly, permease and ATPase components	K05661	2.00E-17	87.8	bfo:BRAFLDRAFT_76408	ATP-binding cassette, subfamily B (MDR/TAP), member 6	GO:0071585//detoxification of cadmium ion;GO:0070574//cadmium ion transmembrane transport;GO:0015886//heme transport;GO:0006200//ATP catabolic process	GO:0015086//cadmium ion transmembrane transporter activity;GO:0015232//heme transporter activity;GO:0042626//ATPase activity, coupled to transmembrane movement of substances;GO:0005524//ATP binding	GO:0005774//vacuolar membrane;GO:0043190//ATP-binding cassette (ABC) transporter complex;GO:0005743//mitochondrial inner membrane;GO:0016021//integral to membrane;GO:0005794//Golgi apparatus;GO:0005741//mitochondrial outer membrane;GO:0005783//endoplasmic reticulum;GO:0005886//plasma membrane	CTGCCACAGTTTCGCATAACGTCCGTCCGGTAGCGCTAACAGTTGGCTATGGGTGCCGCGCTCAACGATCTCACCCTGATGCATCATAATGATTTCGTCGGCATTCACGATGGTGGAAAGGCGATGGGCCACTACCAGTGTGGTACGATTCTGGGCCATTTTGAACAAACTTGATTGGATGATTCGCTCGGTGGTCGTATCTAGAG
CL10129.Contig2_All	594	gi|358336288|dbj|GAA54835.1|	317.8	2.00E-85	ATP-binding cassette sub-family B member 6 mitochondrial [Crassostrea gigas]	--	--	--	--	sp|Q08D64|ABCB6_XENTR	209	3.00E-54	ATP-binding cassette sub-family B member 6, mitochondrial OS=Xenopus tropicalis GN=abcb6 PE=2 SV=1	YPO2588	192	3.00E-49	COG5265	ABC-type transport system involved in Fe-S cluster assembly, permease and ATPase components	K05661	2.00E-54	211	tad:TRIADDRAFT_20003	ATP-binding cassette, subfamily B (MDR/TAP), member 6	GO:0055085//transmembrane transport;GO:0006200//ATP catabolic process	GO:0042626//ATPase activity, coupled to transmembrane movement of substances;GO:0005524//ATP binding	GO:0005739//mitochondrion;GO:0016021//integral to membrane	GCTGGGGTGTGGACTAAAATGATCATCAATGCCTGGTAGGTGTGACAAAGGATACATGGGAACTAGTCATGCATACCGTAATTGTCATAGGACAGGACGGCTATCAATTCTGTCGATCGAATTCTGTCCCGTCTCGCTCTGTGCCTGCCACAGTTTCGCATACCGCCCGTCCGGTATCGCTAAGAGTTGGTGATGAGTTCCTCGCTCGACAATCTCGCCCTGGTGCATCATAATGATCTCGTCGGCATTCACGATGGTCGACAGGCGGTGAGCTACGACCAGTGTTGTTCGATTCTGGGCCATTTTGTACAGACTTGATTGAATGATCCGTTCGGTTGTCGTGTCCAGAGCAGAGGTGGCCTCATCCAGCAGCATGATGTACGGATTCTTCAGCACGTT…
CL1013.Contig1_All	408	--	--	--	--	--	--	--	--	--	--	--	--	--	--	--	--	--	--	--	--	--	--	0	0	0	AAAAAAAAAAAAAAAAAACTATATGCGTATGTATCAAGGCTACTTTAATGTCAAACAGTGGGTCAAACCTACTCTCCCAGAAGTTGAGCATAATTTATAATGATATATCACTTTGTCAGTGGGATAGCCAATGTTCCCAATAATTTTCAAAAGGCTGTCGGTGTTGGGTTGTAAAGTGTGTGCATGCTTTTCATTAATTCTAACAAAATACTGATTATTTATCTGCTGAACTGTTGTACATGGGAAAACAGGGGGTAGTATTGTTCTGATAGTGATACTACAGACATTTACAACAGATGTTCTTGCCTACTGCCTAGCGAGTCAGCTTTATCCACTGCTGAATACATTTTAAACTAGCAAAGCAAAAAATATATTTAAATGTTTTAATGTTCTAAGTTT…
CL1013.Contig2_All	234	--	--	--	--	--	--	--	--	--	--	--	--	--	--	--	--	--	--	--	--	--	--	0	0	0	TAATTTTCAAAAGGCTGTCGGTGTTGGGTTGTAAAGTGTGTGCATGCTTTTCATTAATTCTAACAAAATAATAATGATTATTTAAAACAGGGGCTAGTATTTTTCCGATCGGATAGTGATAATGATACTACAGACATTTACAACAGATGTTCTTGCCTACTGCCTAGCGAGTCAGCTTTATCCACTGCTGAATACATTTTAAACTAGCAAAGCAAAAAATATATTTAAATGTTT
CL10130.Contig1_All	706	gi|358341144|dbj|GAA48892.1|	362.1	1.00E-98	small nuclear ribonucleoprotein B and B&apos; [Crassostrea gigas]	gi|226472871|emb|FN315390.1|	77.8	7.00E-11	Schistosoma japonicum isolate Anhui full length mRNA clone SJFCA3671.003|FSA001-P00008-C04, complete sequence	sp|P27048|RSMB_MOUSE	182	5.00E-46	Small nuclear ribonucleoprotein-associated protein B OS=Mus musculus GN=Snrpb PE=1 SV=1	SPAC26A3.08	106	3.00E-23	COG1958	Small nuclear ribonucleoprotein (snRNP) homolog	K11086	7.00E-86	317	smm:Smp_026770	small nuclear ribonucleoprotein B and B'	GO:0006369//termination of RNA polymerase II transcription;GO:0000387//spliceosomal snRNP assembly;GO:0008334//histone mRNA metabolic process;GO:0034660//ncRNA metabolic process	GO:0071208//histone pre-mRNA DCP binding;GO:0005515//protein binding	GO:0005829//cytosol;GO:0005683//U7 snRNP;GO:0071204//histone pre-mRNA 3'end processing complex;GO:0071013//catalytic step 2 spliceosome;GO:0005654//nucleoplasm;GO:0005689//U12-type spliceosomal complex	TAAGCGCGCGCTTATTCATTTTTCGACAATCTCGGGAATGCCAGTCAGTAAGAATGCCAAAATCAGCCAGCATATTAACTACCGTATCCGATGTACAATGCAAGACGGCAGACAACTCGTGGGTACATTCAAAGCATTTGACCGTCATATGAATCTGGTACTGTGTGATTGTGATGAATTTCGGCATGTGAAAGTCAAAGGATCGAAGCAAGAAAAAGAAAAACAAGAGAAGCGAGCTTTGGGTTTAGTGCTTCTTCGTGGTGAACATGTGGTCAGTGTGAACGTTGACGGCCCACCACCGCCAGAAGATACTGCGCGAGTACCTCTTCCTGGTGCAGGTGCCTGGGCAGGTGCGGGCATCAAACCAATGACCGGGGTTGCCGTTGGTCGCGGAATGCC…
CL10130.Contig2_All	696	gi|358341144|dbj|GAA48892.1|	375.6	1.00E-102	small nuclear ribonucleoprotein B and B&apos; [Crassostrea gigas]	gi|353232888|emb|HE601629.1|	91.7	4.00E-15	Schistosoma mansoni strain Puerto Rico chromosome 6, complete genome	sp|P27048|RSMB_MOUSE	185	7.00E-47	Small nuclear ribonucleoprotein-associated protein B OS=Mus musculus GN=Snrpb PE=1 SV=1	SPAC26A3.08	107	2.00E-23	COG1958	Small nuclear ribonucleoprotein (snRNP) homolog	K11086	3.00E-88	324	smm:Smp_026770	small nuclear ribonucleoprotein B and B'	GO:0006369//termination of RNA polymerase II transcription;GO:0000387//spliceosomal snRNP assembly;GO:0008334//histone mRNA metabolic process;GO:0034660//ncRNA metabolic process	GO:0071208//histone pre-mRNA DCP binding;GO:0005515//protein binding	GO:0005829//cytosol;GO:0005683//U7 snRNP;GO:0071204//histone pre-mRNA 3'end processing complex;GO:0071013//catalytic step 2 spliceosome;GO:0005654//nucleoplasm;GO:0005689//U12-type spliceosomal complex	CGTCATCGCGCCCCCGTTGAATTCTCGCAGTCAGGATGCCTGTTAGCAAGAATGCAAAGATCAGTCAACATATCAATTACCGTATCCGATGCACAATGCAGGATGGCAGGCAACTAGTAGGCACGTTTAAAGCTTTCGATCGTCATATGAACCTTGTTCTCTGTGATTGTGATGAGTTCCGGCATGTGAAAGTCAAGGGGTCAAAACAAGAGAAGGAAAAACAAGAGAAGCGGGCGCTTGGATTGGTCCTTTTACGCGGTGAACATGTGGTTAGTGTGAATGTCGACGGACCCCCACCACCAGAGGACACTGCACGAGTACCTCTGCCCGGTGCAGGTGCCTGGGCAGGTGCAGGTATCAAACCAATGGCCGGAGTTGCTGTCGGTCGTGGAATGCCTC…
CL10131.Contig1_All	255	gi|405957913|gb|EKC24090.1|	53.9	2.00E-06	Calmodulin-like protein 12 [Crassostrea gigas]	--	--	--	--	--	--	--	--	--	--	--	--	--	--	--	--	--	--	0	0	0	ACCGCGACAAGACCGGCAGCCTCAGCCTGACGGAGCTGCAGCAAGTCCTGTGCACTATCGGGGAACCCCTCAGCCTGCAGGAGACGGCGCTGGTCCTCAAGGCCATGGACACCAACCAGGACGGCAAGGCCGACGTGGAGGAGTTTGTGAACTTTTTGTGTGACAAGGTCTAGCGAATGGACAGAGGCAGATGGTACCACCAGACATGCAGAAACTACCAGAAACTACCAGATACTACCAGATACTACCAGATAA
CL10131.Contig2_All	822	gi|405957913|gb|EKC24090.1|	63.2	1.00E-08	Calmodulin-like protein 12 [Crassostrea gigas]	gi|462125837|gb|GAGB010762084.1|	63.9	1.00E-06	TSA: Anolis carolinensis k46:8659499 transcribed RNA sequence	sp|O97341|CALM_SUBDO	122	1.00E-27	Calmodulin OS=Suberites domuncula PE=2 SV=3	SPAC3A12.14	110	2.00E-24	COG5126	Ca2+-binding protein (EF-Hand superfamily)	K02183	9.00E-27	120	hmg:100200547	calmodulin	0	0	0	CAGAGCTGAGGGAAGCGTTCTCGCTGTTCGACAAGAACGGCGACCAGACCATCAGCCGGGACGAGCTGGGGGCGGTGCTGCGCGCCCTGGGCAGGAACCCCACCCAGCGCGACGTGGAGGAGATGATGAAGGAGGCCGACACAGACAGGTCGGGGGGCCTGAGCTACGAGGAGTACGTGCAGGTCATCGCCAAGCACATGACGCCACTGGAGGACGTCAAGGCAGGCCTCAGACAGGCATTCCAGGTGTTTGACCGCGACAAGACCGGCAGCCTCAGCCTGACGGAGCTGCAGCAAGTCCTGTGCACTATCGGGGAACCCCTCAGCCTGCAGGAGACGGCGCTGGTCCTCAAGGCCATGGACACCAACCAGGACGGCAAGGCCGACGTGGAGGAGTTTG…
CL10132.Contig1_All	534	--	--	--	--	--	--	--	--	--	--	--	--	--	--	--	--	--	--	--	--	--	--	0	0	0	GTAACAATAAGTTTTATTTGAAGAAATTGAAAACATACAAATCCTAAAAATACAGATGTGTTGGAAGCAATAATGTTTTTATTTGAGAACTCTACGACGCACCATTCACAACTACTGTCATATAACACTAACAAATTTGGTGCCATAATCATGTCATTTGCAAATGTGGGATGTTGGTTACACAAAAATGTCCTTTTTTCCATGGAGTAGATTAGTAACTGATAATGGTACTGGTCTTGCCACACCTTCCTCTGACAGTACAACACTTGCTTTGAAGAGGCATGATGACAAATTCCACTGGCCATCCAGAATCGATGATGTCATATATAATCTTTTCCGAAACGTAGTGTATCGCCTCAAAAGTTTTAAAAATGGCCGCCCGGTAACGTGCATTTCAGG…
CL10132.Contig2_All	264	--	--	--	--	--	--	--	--	--	--	--	--	--	--	--	--	--	--	--	--	--	--	0	0	0	GTATTTATCAACACAAAAATGTATAAATTTGCTTACCAGAATCGATGATGTCATATATAATCTTTTCCGAAACGTAGTGTATCGCCTCAAAAGTTTTAAAAATGGCCGCCCGGTAACGTGCATTTCAGGTGAAAACATGTGTGACACCGCACATATTTATGAGCACTACGTCACATATATCATTAGAATATACCGGACAACGTCACCAAATTGTGTGTTTTTTTACAGACTAAAAGAAAATTCCATCACGCATGCAGACGGAAA
CL10133.Contig1_All	1265	gi|358341194|dbj|GAA36861.2|	581.3	3.00E-164	ribosomal protein S6 kinase alpha-6 [Crassostrea gigas]	gi|226468493|emb|FN314191.1|	71.9	7.00E-09	Schistosoma japonicum isolate Anhui full length mRNA clone SJFCA2632.001|FSA001-P00035-J22, complete sequence	sp|P10666|KS6AB_XENLA	108	3.00E-23	Ribosomal protein S6 kinase 2 beta OS=Xenopus laevis PE=2 SV=1	ECU01g1320	82	2.00E-15	COG0515	Serine/threonine protein kinase	K04345	5.00E-24	112	api:100163418	protein kinase A [EC:2.7.11.11]	GO:0009987//cellular process	GO:0005488//binding;GO:0016301//kinase activity	0	GGTGGTTGCAACAGAAATAGTATTCGCTGTAGCCTGGGGTACATGTGTGAAAAAACAGCAAATAGTGAAATGTGGCCTGGTGTGCTAGGCATGTGGTCTGAGGGCATACAAAAATCAAACAAAGAGAGAATTGCTTCGTGTATCCCGAAACATGAATAGATATCTGCCATGGGTATCCATGTGTGAAAATCGGAAGACAGTGCCAAAGCACGGTACATACTTTCATATAGTCAATCCCCAATTGAAAGACCTCGCTTCCGCGTTCTTCGGAAAACCGAAGGAGATGCAGGCTCATCGAGTTCTGTTATTCTCAATTTGTCCTCGAAAAGAGCATCAAGATCGTCCTGAGGTAGCACCGGAAGCTCGGTGTGTAGAAGCTCCGGGTTTGTCATATTGCTT…
CL10133.Contig2_All	1293	gi|358341194|dbj|GAA36861.2|	677.6	0	ribosomal protein S6 kinase alpha-6 [Crassostrea gigas]	--	--	--	--	sp|Q15835|RK_HUMAN	108	3.00E-23	Rhodopsin kinase OS=Homo sapiens GN=GRK1 PE=1 SV=1	YAR019c	82.8	1.00E-15	COG0515	Serine/threonine protein kinase	K00909	1.00E-23	111	mdo:100016174	rhodopsin kinase [EC:2.7.11.14]	GO:0016056//rhodopsin mediated signaling pathway;GO:0006468//protein phosphorylation;GO:0008277//regulation of G-protein coupled receptor protein signaling pathway	GO:0004672//protein kinase activity;GO:0005488//binding	0	TGGCTGTAACAGAAATAGTATTCGCTGCACCATCGGATACAAGCGCGAGAAAGCAGCAACGAATACAACGCGGTTTGTTGCCACAGAGCTGTAGCCTCGGGTCATATAAAAATCAAACATAGAGAAAAACTCTCCGTGGGTCCAGAAATACAAATAGTTCTCCGCCATGGGCTTCCATGTATGGAAAACGGAAGACAATGTTACAGTGTGAGAGATGGCTTTATATAGTCAATCCCCAATCGAAAGACCACGCTTCCGTGTTCTTCGGAAGAGTGAAGGGGATGACGGTTCTTCGAGACCCATTATTTTCAGTTTGTCGCCGAAGAGTGTATCAAGATCGTCTTGCGACAAAGCTGGCAACTTAGTACTTTGGCTCTCCGGCTTGGCCGTATTATAGTT…
CL10134.Contig1_All	230	--	--	--	--	--	--	--	--	--	--	--	--	--	--	--	--	--	--	--	--	--	--	0	0	0	GTCCGTTTTATTTTATAGGCTTTTTATTTAATTTATTATTGACTGTGTGTGAGTGTGTTTAGCACCAAAGAGACATCAAGGCAGACCTCATATCGTCGGCGAAGGTTTCTAACCGTCTAACTCCGAAATTTTCCAATGTCGTTTTTTGTTCCTAAAATAAACGGTGTCACCCAAGCTATGTTATATCAAAAGATTGCCCAATCAAAATCATTGAAAAAATATTATTATAC
CL10135.Contig1_All	398	gi|358336661|dbj|GAA34330.2|	232.3	5.00E-60	synaptobrevin homolog YKT6 [Crassostrea gigas]	gi|226486673|emb|FN318686.1|	60	8.00E-06	Schistosoma japonicum isolate Anhui full length mRNA clone SJFCE2838.003|FSE001-P00027-N20, complete sequence	sp|Q6P816|YKT6_XENTR	119	2.00E-27	Synaptobrevin homolog YKT6 OS=Xenopus tropicalis GN=ykt6 PE=2 SV=1	SPBC13G1.11	95.1	3.00E-20	COG5143	Synaptobrevin/VAMP-like protein	K08516	4.00E-43	172	smm:Smp_047450	synaptobrevin homolog YKT6	GO:0006810//transport	0	GO:0016020//membrane	GCCGTGTAAATTAGTGCATGAAGTCATCAGCTAACAGAAAATGAAGTTATTCTCTTTGCAAATACTTTTCAAAACGGGGGACCAGTGCAAGCTGCTTCAAGCCTCACATGAATTATCCACTTTTCGTTATTTCCATCGGAGCAGTGTCAAAGAATTTATGGTATTCACAGGCAAACTCGTTGGTGAGAAAACCGAGCGCTGTCAGCGTGGATTGGTTAAGGAACAAGAATACATATGTCACGTATTTGTTCGACATGATAATCTTTGTGGTGTCCTCATCGCCGACCAAGAGTATCCACAACGCGTGGCACAAACACTACTGACAAAAGCTACAGAAGATTTTGCAGCTGAATATCCAAGTAATACATGGGCTATGATGGCAGAAGAATCTGCCGGCT
CL10136.Contig1_All	471	gi|358336572|dbj|GAA30426.2|	195.7	5.00E-49	hypothetical protein CLF_106546 [Crassostrea gigas]	--	--	--	--	sp|Q4V7D3|MACOI_RAT	58.2	7.00E-09	Macoilin OS=Rattus norvegicus GN=Tmem57 PE=2 SV=1	--	--	--	--	--	--	--	--	--	--	0	0	0	ACCATTAGAAATGCGCTTCGGTGCAGCCCCATCTGCCACAGTCGACGTTACAGGGCCTGTTCCATTGTTTAATGAGTGCGACGTACTGCTACATTCCCTGTCCAACAGCGCCGGATGCAACGATGTCCACTGGCAAAGTCTGGTACAGAAGGATTTGCTGAGTTGTTGTAACAAGAATACTGACCAGGGCAGTGGATTACTTGTGGTGTCTGAGTTGTAGCTATCGTCATTGGCCTCGGCCAAATCGGGAATGTCATCCGGAAGATAGATTGATGTGTAGGCGGCACCTGAACCATTAGTTATTGCAGACAGAGGCAACGCATCGCGTAGTATCCGAAAATACAAACAGTTCTGTCGTCTAACGTCCATCTTTTTAAACTTTCTATGACGTATGTCCAG…
CL10137.Contig1_All	1097	gi|405971455|gb|EKC36291.1|	100.5	1.00E-19	Caprin-2 [Crassostrea gigas]	--	--	--	--	sp|Q8CFR0|C1QL2_MOUSE	67.4	5.00E-11	Complement C1q-like protein 2 OS=Mus musculus GN=C1ql2 PE=1 SV=1	--	--	--	--	--	K07296	5.00E-08	59.3	xla:444678	adiponectin	0	0	0	AAAAAAAAAAAACAAACCTCTTAATTTAAGGGGAAAAAAAGTAAGTCTTTATTTGCACATAAGCCTGCATCAGAACTGTTGGCTGCCGCCTTGCGTCAAACGCTTAAAAACTAGTGTGGGGGTGGAGGAGGGCCCCAGAAAACTGGGTGAGGGCCCCCCCCTCCAGCCACGCATTGCCGCTGCTGAACTTGCAGTACACCTGGTCCCCCACGGCCAGGCTGGCGGTGACCAGCGTACTGCCGCGGTCCCACAGGTCGCCGGATCCTTCGGCGGTGGCGACGAAGAGCTCCTCGTTGTTCTTGTAGATGCCCACCACGATGTAGGCGTACCTGTTGGTGGAGCGCATGTGGAAGGAGAAGAGGTAGTCACCTGCTACCGGAGCTGTGAAGTAGCCAGTTG…
CL10137.Contig2_All	262	--	--	--	--	--	--	--	--	--	--	--	--	--	--	--	--	--	--	--	--	--	--	0	0	0	GACCGACACAAACTGTCGAGACTGACACCAGCACACCGCCACATCTTTTTATCTTCCTCACTGCCAAGGGACGAATTGAATACTGCTGTTCACGTGCACGCACCGTCAGTCTGGACAATGCTGAAACAAGTCCTCATCGTCAGCCTCTGTTACACGGTCACGACCGTAGACGGCGCTGGTGGCCAGGGGTATCAATGCGGCAATCTCCTGGACAGCATACTGCACAGGCTGGACGTCTTGGAAAACCAGACCGCACGTCTGC
CL10138.Contig1_All	509	--	--	--	--	--	--	--	--	--	--	--	--	--	--	--	--	--	--	--	--	--	--	0	0	0	TTTGTGCACCATAATAAAAACAGTTTCCATCTTTTTTCTTCCAGATGACAGTCATGCAGAATGCACCGTGGATTAGTTTGTTTCTTTGAAAAAAGGAGAGGGGACCTTTGCGCTTTAACTTCATAAAGTAGTCTATCAAAAACAGACTCAGTCTGCTTTTGTTTGTACTGTTTTGTATGCAGAACCGATGTATTATAATAAAATAAATCATATGCAAGGATTTCTGTCACAAGCATTTCTCTTGTCTTATTTATCAATGTTTAACATGAATGTGTGGAATAAAGAGTAAGCATTGAGTTTGCTACGGTTTTCTAAGCAGGTTAGAGAAAAGGCAATTCGGCCTTAATTATTCTGCAGTCCTATTATTGAAGTACATAATAAAAAAAAAATTATAATTTT…
CL10138.Contig2_All	402	--	--	--	--	--	--	--	--	--	--	--	--	--	--	--	--	--	--	--	--	--	--	0	0	0	CTCATACCATCCGTTGAAGAAGGCAGCGGTGCCTTGAACAATTTAGAATATTTTGACACAACTCTGGGAATCAAAGACTCCTCAATATTTAACATTCCTCCTCAGTGCCAAAATGCACAGATGACAGTCATGCAGAATGCACCGTGGATTAGTTTGTTTCTTTGAAAAAAGGAGAGGGGACCTTTGCGCTTTAACTTCATAAAGTAGTCTATCAAAAACAGACTCAGTCTGCTTTTGTTTGTACTGTTTTGTATGCAGAACCGATGTATTATAATAAAATAAATCATATGCAAGGATTTCTGTCACAAGCATTTCTCTTATCTTATTTATCAATGTTTAACATGAATGTGTGGAATAAAGAGTAAGCATTGAGTTTGCTACGGTTTTCTAAGCAGGTTA…
CL10139.Contig1_All	212	--	--	--	--	--	--	--	--	--	--	--	--	--	--	--	--	--	--	--	--	--	--	0	0	0	TTCAGAAGTATTCCCGACGATTGACTTGCGAACTTTATTGCGGATGTAATAGTACTTAAAGCGTCACTGCAATATTTACGTCATTAATACATGGTGACGAAAACATTTGTATGTGAAAGGTTAAGGTTGTCCAATCAAGCTTTCTGATTGGTCATTTGGGTACAATCCTCTTGTAACGTACAAAAAATTGTAAACACAACGAGGACTGCAAG
CL1014.Contig1_All	256	--	--	--	--	--	--	--	--	--	--	--	--	--	--	--	--	--	--	--	--	--	--	0	0	0	ACTAAATATGATTGCCCGCTAGTTTACTATATAAATGTTCTCAGTAATTATCTATGCCCTATAGTTAATTGTGTGATTATCCCAAACACTTACTTATACTCTCTAGTTAGCTCTATGTTTGTCGTAACATAAGTTATGTCCTCTAAAGTTGACTGTATGCCCGCTAGGAAACTATTTGACTGCCCCAAACATTGTTTTCCCCTTAAATGTCGTTCATCTGCGTGTGCACATTTGTATTCTATTAACAATAAACGCA
CL1014.Contig2_All	822	gi|326673068|ref|XP_003199785.1|	72.8	2.00E-11	PREDICTED: si:dkey-188i13.7 [Danio rerio]	--	--	--	--	sp|Q9H2X8|I27L2_HUMAN	62.4	1.00E-09	Interferon alpha-inducible protein 27-like protein 2 OS=Homo sapiens GN=IFI27L2 PE=2 SV=1	--	--	--	--	--	--	--	--	--	--	0	0	0	GTGATACTTGCTTTTACTGTTAATACTTAATAGAGTTTAAAAAAGTGGACACGCAGATGAAGGACATTTAAGGGAAAAGAACTGTTTGGGGCAGTCAAATAGTTAACTAACGGGCATCCAGTTATCAAACAGTCAACTATAGAAGACATAACTTTCTGTTACGACAAACATAGAGCTAACTAGAGAGTATAAGTAAGTGTTTGGGATAATCACACAATTAACTATAGGGCATAGATAATTACTGAGAACATTTATATAGTAAACTAGCGGGCAATCATATTTAGTTAACTAGCGGGCAATGTTTTTCAAAGGACCAAACACGAAGAAGACAAGCGTGACGCTGTGCGAACAGAAAGGCTGGGAGAGAGCGAGAGGGTGGCCGGTTCAGTGTTGCGTGTC…
CL1014.Contig3_All	305	--	--	--	--	--	--	--	--	--	--	--	--	--	--	--	--	--	--	--	--	--	--	0	0	0	GTGATACTTGCTTTTACTGTTAACAGAATAATAATAATAATATAAAAAAAAGTGCACACGCAGATGAACGACGTTTAAGGGGAAAAAATGTTTGGGGCAGTCAATAGTTAACAAGCGGCCATACAGTTATCAAACAGTCAACTATAGAGGACATAACATACTGTTACGACAAACAGAGAGCTAACTAGAGAGTATAAGTAAGTGTTTGGGACAATCACATATAGGACATAGGTAATTACTGACAACAATTATATAGTAAACTAGCGGGCAATCATATTTAGTTAACTAGCGGGCAATCATATTTC
CL10140.Contig1_All	405	gi|410905033|ref|XP_003965996.1|	77	3.00E-13	PREDICTED: uncharacterized protein C8orf76-like [Takifugu rubripes]	--	--	--	--	sp|Q5BK24|CH076_RAT	72.4	2.00E-13	Uncharacterized protein C8orf76 homolog OS=Rattus norvegicus PE=2 SV=1	--	--	--	--	--	--	--	--	--	--	0	0	0	CTGTCCATTCACCTGCTGCCTTACAGGCTTGTGAAAGTAGCAATAAACTCTGCCTCCGTCGTGCTTCAAATTCTGAACACTGCACTTTGTTTGTGCCTGCCTAATTTGATGCAGCATCTGCACAAAGATTCTTCCACATCTTGCCTCAGTGATGTATTACTCTCAGGTATATCCTCTAGTAATATCAAGTACTTTGATGATGCCAATTCATAGTTACCATGATGAAAATTATAATCTGCACTGAATTTATTATGACAATTTTTTGTGTTTAGATCTTTATCCTCTGAAGACTCTTCAAACCACAGCGGGTTGCATATTTTCGCATTATAAGAAGTTTTTGTCGTAGCTGCGGTTTTCTCTTTATTTAGAAAATCTGCATCTTCAAAATCGAGCCCTAAA…
CL10140.Contig2_All	898	gi|443688371|gb|ELT91083.1|	110.5	1.00E-22	hypothetical protein CAPTEDRAFT_206179 [Capitella teleta]	--	--	--	--	sp|Q5BK24|CH076_RAT	78.2	2.00E-14	Uncharacterized protein C8orf76 homolog OS=Rattus norvegicus PE=2 SV=1	--	--	--	--	--	--	--	--	--	--	0	0	0	GTGATAATTTCTGTTTGATGGCCATGTTTGCAGCACAAAGCAATTTTTTTATGCCCACGAAAACCATTTTTTGTTGAAAGCTTCAAGCGAAAACTTGACTTTTGAGATTTGTACTGGTTCAACATCATCATGGTCATCATCTTTTGTTGGATTGGAGCACTCCAGATCTTGTGTGATTACCTCCATTGCTTTATTAAGGAGCTCTTGTGGAACATCCAGTTGTGCCAGCTCTGCATCAATCTGATTAATTGTTGCCTGATTTCTTTCTCGAGTGAACTGAACTGAGGTATGCTGGACTGACTGTAATAACAGCTTGCTGCGTACATAACATGTAACCATCTCCATCAGTTTGTGAAGTGCAGGATCACCACTGGACAAAGAAATCTGACGAAAGGCACG…
CL10141.Contig1_All	603	gi|256079884|ref|XP_002576214.1|	317.8	2.00E-85	hypothetical protein [Schistosoma mansoni] >gi|353231017|emb|CCD77435.1| hypothetical protein Smp_148440 [Schistosoma mansoni]	gi|226479975|emb|FN317553.1|	69.9	1.00E-08	Schistosoma japonicum isolate Anhui full length mRNA clone SJFCE1434|FSE001-P00008-L21, complete sequence	sp|Q8BFV2|PCID2_MOUSE	234	1.00E-61	PCI domain-containing protein 2 OS=Mus musculus GN=Pcid2 PE=2 SV=1	SPBC1105.07c	109	4.00E-24	COG5600	Transcription-associated recombination protein	--	--	--	--	--	0	0	0	GTCGTCATAGCTGCGGTCAGTGCGGGAAAAGCCTGTAGCTTGCTCACGACTAGCTTCTGCTGTTGGTGGGCCAGGTATCCCTTAATTTTACCTTCATAAATAAGATTTGCCAGAATGCACTCTGTCTCATCTTGGTCAATATCCTCTACCCCCATGAGACGTAGGGCTGCAGTGAACACTTCAATGGGCATCAGATGGGTTTTCATGATAGCACACACCTTCTTGAACAGGTTGCGGTAGGTTATCAATTTGAGTTTCTCCAAAATAAGATAGACTCCACAAGACAGAAAGAATTCCTCGTACTTGTTCAACTCCATATCCATTTTCTGCAAGTTGCCTGCTTTGGCGGCATCAGAGATTCCAAGAAACTCATTCAGGTTGTACTTGACCAGTAAGGAG…
CL10142.Contig1_All	589	gi|358342585|dbj|GAA50018.1|	293.9	3.00E-78	aryl hydrocarbon receptor, partial [Crassostrea gigas]	--	--	--	--	sp|Q07167|SM16_SCHMA	119	3.00E-27	16 kDa calcium-binding protein OS=Schistosoma mansoni PE=2 SV=1	YOR257w	69.3	4.00E-12	COG5126	Ca2+-binding protein (EF-Hand superfamily)	K10840	3.00E-15	82	mgp:100546510	centrin-2	0	GO:0046872//metal ion binding	0	GGAAATAGGCAGCTTTATGAACCGAATAAAGTGAAATTCATTCAGTAGAATTTGTGTTAGTACAGGAAATTCGAGAATGCACGAAGAAGAGGAGCGGCGCCTTCTGGAGAAGTTTCAACGAATGGATAAGGATAACAGTGGGTCTCTCAGTCGAAAAGAAGTAAAGCAATGTATGAAGTCTTGTGGATTTGATACCAAGTTCATTAATGAATTTATCAAAACATTCGATCTGGATGGAGATGGGCAAATAACACTCTCTGAATATCAGCGTGTTTTGAACATTCTACCAGCACATGAAAAGGAAATGGCTATGTGGCGGAGCGTGTTCAATGACGTCGATGCTGATAAATCTGGGAAAATTTCCTTCTCCGAGCTGCAGAAACTGATGATCGAAATGGG…
CL10143.Contig1_All	787	gi|358333120|dbj|GAA51690.1|	484.2	2.00E-135	elongation of very long chain fatty acids protein 7 [Crassostrea gigas]	--	--	--	--	sp|A1L3X0|ELOV7_HUMAN	249	4.00E-66	Elongation of very long chain fatty acids protein 7 OS=Homo sapiens GN=ELOVL7 PE=1 SV=1	--	--	--	--	--	K10250	8.00E-84	310	smm:Smp_010770.2	elongation of very long chain fatty acids protein 7	0	0	0	GTCAACCGCGCGTTTTTTTGTCCACTGTGGTTTCCGTGTCGCGCTTTCCGGGCGTTTGGGATTAGCTCTGTGCCCGTATCCAGCCGGATCTTCTTGCTACATTGGGAACCATGCAATTCACAGACTTTCTCCCCAAAGGTGATCCCCGTGTGGATGATTGGCCTTTGATGGACAACCCGCTACCCACCTTCATCATTGTGTGCGCCTATCTAGTAATTGTAGTCTGGTGGGGTCAGAAATTCATGGCTCGCCGACCCAACGGGTTCAGCTTGAGACCCATCCTACTCGCCTACAATTTTTTCATGGTCCTTTTCTCCGGCTGGCTGTGGTACGAATTTTGCGCATCTGGTTGGTTCGGAGGTGGATACACTTTGGGCTGTCAGCCGGTGGATCGCTCGC…
CL10143.Contig2_All	901	gi|358333120|dbj|GAA51690.1|	484.2	3.00E-135	elongation of very long chain fatty acids protein 7 [Crassostrea gigas]	--	--	--	--	sp|A1L3X0|ELOV7_HUMAN	249	4.00E-66	Elongation of very long chain fatty acids protein 7 OS=Homo sapiens GN=ELOVL7 PE=1 SV=1	--	--	--	--	--	K10250	9.00E-84	310	smm:Smp_010770.2	elongation of very long chain fatty acids protein 7	0	0	0	TCGGCGGGTGTGACAGCATTTGTTCGAAGGCGATAGCGTGCTGTTTTGGGATTTCCAAACCAAGTGCCGAAACCGCATCTATCTGCCGCTTTCCAACGCTGCAGCATTGTCATAGCTGTCGCCTCACCTAATCTGTTGGGACCCATCTCTATCGGTACACCTAAGTGTGAGATTGAGAACCCAGATTTTAACCGAATCCGGATCTTCTTGCTACATTGGGAACCATGCAATTCACAGACTTTCTCCCCAAAGGTGATCCCCGTGTGGATGATTGGCCTTTGATGGACAACCCGCTACCCACCTTCATCATTGTGTGCGCCTATCTAGTAATTGTAGTCTGGTGGGGTCAGAAATTCATGGCTCGCCGACCCAACGGGTTCAGCTTGAGACCCATCCTAC…
CL10144.Contig1_All	1736	gi|405974628|gb|EKC39257.1|	191.8	9.00E-47	Calcium-dependent protein kinase isoform 2 [Crassostrea gigas]	gi|193809560|emb|AM910992.1|	61.9	1.00E-05	Plasmodium knowlesi strain H chromosome 10, complete genome	sp|Q9NZU7|CABP1_HUMAN	72.8	2.00E-12	Calcium-binding protein 1 OS=Homo sapiens GN=CABP1 PE=1 SV=5	YBR109c	66.2	2.00E-10	COG5126	Ca2+-binding protein (EF-Hand superfamily)	K02183	2.00E-14	81.3	ssc:100516639	calmodulin	GO:0044260;GO:0090304	GO:0003824//catalytic activity	0	TAACCTCTTGATTCGGTCACTTCCTGGTAAGCTGATGAAACAAACTCGTAGCTGTTTTAGTTAAATATCCAGTCCGTTCTTGTCGAATTTTCTGACGAATAGCAAAGTATATATACATTAAAAAAAAACAAAAAGAAAAAAAGAAAACAGAAGATCGAGTAATGTCAATATTATTGTGATTGGTTCCTACCGAAAGGCGTATTTGCCCTTCAAGCACCTTGTGACATGATGAAACTTTCCAGACTGCATGGTAGCAGCGACCAGTGAGGGCAAAGCGGAAAATCGGTACAGCCTACACCCAGAAGATGCTGTCGGTACCCTGGTTTCTGGGCTGGGCCCTCAGACCTTACATTCAGATCGAGGGATCCAGCACCGGCCTCGCTGCCGACAGAACAGCGC…
CL10144.Contig2_All	1509	gi|405974628|gb|EKC39257.1|	191.4	1.00E-46	Calcium-dependent protein kinase isoform 2 [Crassostrea gigas]	--	--	--	--	sp|Q07167|SM16_SCHMA	72.8	2.00E-12	16 kDa calcium-binding protein OS=Schistosoma mansoni PE=2 SV=1	YBR109c	65.1	3.00E-10	COG5126	Ca2+-binding protein (EF-Hand superfamily)	K02183	4.00E-14	80.1	ssc:100516639	calmodulin	GO:0044260;GO:0090304	GO:0003824//catalytic activity	0	AGAGAGAGAGAGAGAGAGAGGAATCGAGAGGAGAAAGCTTGCACCCGTCCTGTAACGGTACAGGGTACAGCCTACACCCAGAAGATGCTGTCGGTACCCTGGTTTCTGGGCTGGGCCCTCAGACCTTACATTCAGATCGAGGGATCCAGCACCGGCCTCGCTGCCGACAGAACAGCGCCACCATCATCACCAGCAGCAGAAACGAATGCAACAGCCACGACTGCCGCTTCCAAACTAGCCCATCTCCCTACGATATCGCTGGAAAAAGACCACGGCAGCGCCGTAGCCAAAGCGCAGGTCGCCCAACATTCGTCCCCATCGGCAGCCCGACGCTCTACACCGAGTCCTACCAGTCCTACGGCCCCAATTACGACCGCTTCCGGGCCCTCGCAACAGCAG…
CL10145.Contig1_All	215	--	--	--	--	--	--	--	--	--	--	--	--	--	--	--	--	--	--	--	--	--	--	0	0	0	GGCCTGAAAGGAAGACGTTTCGTGCGATGAATTCAGGGTTGACGCGGGCGTTGACGTCACTAGTGGTGAGTCCGTGCCGACGAATGCTGACGAAGCTGTGACCTGCGCAGTGGACCGTGAACTGGTTTCTACGCCTGCTGGGCTTGAAGAGCTCCATGCTGCAGAGGCAAGACAAAAAAGGACTAAAGCGACGACTGTGGCCATTCTGGGGCGAG
CL10145.Contig2_All	1906	gi|405950171|gb|EKC18174.1|	380.9	1.00E-103	Pancreatic lipase-related protein 2 [Crassostrea gigas]	--	--	--	--	sp|P81139|LIPR2_CAVPO	249	2.00E-65	Pancreatic lipase-related protein 2 OS=Cavia porcellus GN=PNLIPRP2 PE=1 SV=1	--	--	--	--	--	K14075	3.00E-66	253	ecb:100033913	pancreatic lipase-related protein 2 [EC:3.1.1.3]	0	0	0	AGCGGCATCGTTTTTAATCCCATAAAAACAAAGGACAAAGGTGTAATAAAAGAAAGGAGAGTTCCCCCCATTCCGCACCCTCTAGACCGAGAAAGCCGCTGGTGGTCGCGCAGAACTGTCGAATGACGTAGAATGACAGGAAAAGAAAGAGTCAAATGATGAAAATAATGTGTTTAAAAGATTGAAGCCAGAGTCACGTTTTACAGTCACAGACAAATGGGCAGTTGTTAATAATCGTCATGCAAGTGGAGCGGGCTGTCAGCATGTTCCTGACGCCGACACGGGTATCAGCACTTCGTGATCATGGGTCAGCTGCCTCTGCTGCTCTGGTATGCACACACGTACCCTCTCCCCGCTCTCCCCGGACAGCACGTCGACGGCGTCGATCCTGACGCTGTC…
CL10146.Contig1_All	1979	gi|405961234|gb|EKC27068.1|	656.8	0	Maltase-glucoamylase, intestinal [Crassostrea gigas]	gi|363746065|ref|XM_423298.3|	67.9	2.00E-07	PREDICTED: Gallus gallus maltase-glucoamylase (alpha-glucosidase) (MGAM), mRNA	sp|O43451|MGA_HUMAN	513	8.00E-145	Maltase-glucoamylase, intestinal OS=Homo sapiens GN=MGAM PE=1 SV=5	SPAPB24D3.10c	300	6.00E-81	COG1501	Alpha-glucosidases, family 31 of glycosyl hydrolases	K12047	3.00E-156	552	spu:592667	maltase-glucoamylase [EC:3.2.1.20 3.2.1.3]	0	0	0	CCCTCCGTGTGCGCTTGATGGAACAGCGTGTACAAGTACGGTAACAGCCAGTAGCGGATTTCCAAAATCTCACGGGCGGCAGTGCCGAATTCGGTCCCAAACACTCCTGGATGCTGCTCTTTTTGGCCAATCGCATTATGGTTTCGGCTGAAAGGATAAAATGCTCCAAGCTGCATCCATCTCAGACAGAGTTCATGAGTTGTGTCCCCCATGAACCCACAGATATCAGCTCCAACGTATGGTATTCCAAATAAGTTGAATTCTAGCATACCAATTATAGATCGCCTCATGTCGGTCCACGAGGCAAAGTTGTCTCCCAGCCAATGGCCGGCGAAGTGTCCGCTACTGGGAAAGGTTGAACGTGTGATCACCATGCTTCTTTCCCCTGTTGCCGCTCTT…
CL10146.Contig2_All	490	gi|405961234|gb|EKC27068.1|	125.6	8.00E-28	Maltase-glucoamylase, intestinal [Crassostrea gigas]	--	--	--	--	sp|P14410|SUIS_HUMAN	129	3.00E-30	Sucrase-isomaltase, intestinal OS=Homo sapiens GN=SI PE=1 SV=6	SPAPB24D3.10c	58.5	5.00E-09	COG1501	Alpha-glucosidases, family 31 of glycosyl hydrolases	K12047	8.00E-32	136	cfa:475523	maltase-glucoamylase [EC:3.2.1.20 3.2.1.3]	GO:0008152//metabolic process	GO:0004558//alpha-glucosidase activity;GO:0016160//amylase activity	0	TCGCCACGTCAGCATGGGCCCTTCAGCCAGCGCGTACTCTTGGGCGTTACTGTTGAGCATGAACACCCCGTGGGTGTTGCCCTCGCCGTCCTCCACACAGGTGTAAAACGGGTGGACGCCGTACAGGTTGGTGTCGCCCCCAGGAGGCTGGTCCCTCGCGAAGGCCGGCCAGCTTTTAGGGGCAGAGAACTGGCGGCGGAAAGTGGGGTGAGAGTGCTCTCCCAGCCCGTACACGTTGGCGGAGGGCAGTTTGGAGGTCAGCTGGAGGAACTGGTCGGACAGAACCAGGCCGCCAGCCAGGCCAGAATCCAGGAGTACAGTGCCGGTCGACTTCCGGACGATCTGGAAAGAAAACCTGGATCGGTCTGGGATTTTAAACTCGTACAGCGGCTGGCTTGC…
CL10147.Contig1_All	560	--	--	--	--	--	--	--	--	--	--	--	--	--	--	--	--	--	--	--	--	--	--	0	0	0	GTTGGATTAAAACCTTAAAAACAAGTGCACAACAGAGGTGGAGACATTTAATTATGTGTGTGTGTACATCTGTCTGCATGTATGTTTGACTGTATGTGCCTGTAATACACTTGACTCATAATTAAGTATGTAAAAAAAAAAATTAAACCGTCAAAATAGTCGCAGATATTTCCATTCATTTGTAATTTTAAGCTAATGTTGCACTTGTCTTTAAACGCAAATCAAACTAAACTTGACAGGAGACAGTCCAGAAAATGCAAGCATAATAATAGGTTGGTTTAGACAGGTAGACTAGCACTAGAGAAAGACAACAGACTGATATTAAAACCGACTGTAGTGGACAATTTTTGGCAGACATTAGGTCAAGTTCATCGTCTTGCGTTTTTAGACAAAACCAGA…
CL10147.Contig2_All	236	--	--	--	--	--	--	--	--	--	--	--	--	--	--	--	--	--	--	--	--	--	--	0	0	0	GGTGGAGACATTTAATTATGTGTGTGTGTACATCTGTCTGCATGTATGTTTGACTGTATGTGCCTGTAATACACTTGACTCATAATTAAGTATGTAAAAAAAAAAATTAAACCGTCAAAATAGTCGCAGATATTTCCATTCATTTGTAATTTTAAGCTAATGTTGCACTTTGTCTTTAAACGCAAATCAAACAGTCCAGAAAATGCAAGCATAATAATAGGTTAGTTTTAGACAGG
CL10148.Contig1_All	368	--	--	--	--	--	--	--	--	--	--	--	--	--	--	--	--	--	--	--	--	--	--	0	0	0	CCCTGCATGGAGTGCCTTTATTGAAATTTGAAATGTTGAAAAACATAGTGAAATAGCCCAGTGCCTGTGATGATTTGAAATGAGTTGTTAGCTGTGATGTTGTCATTAATTATTATTATTATTATTTAAGTATTCAGCCAGCAACATGCCTCTGTCTTGGCACAGACAAATGCATCTGCACATGTATGATTATAAATGGAGCATCACCAATACCTGTGTTAGGGTATCGATAGCGGCCATCATTAAAGCGTCTTGCTCTATCACATAATCAGTTATTATGTCTACGAAACATTTCCTTTAATACATTTAGCAGTTAAGGTACTACTGTTTATTTTTAATTGCATTAGTACACTGATTAAATACATTTT
CL10149.Contig1_All	259	--	--	--	--	--	--	--	--	--	--	--	--	--	--	--	--	--	--	--	--	--	--	0	0	0	TTGTGAAATATATATATATATTTTTTTTGACAGTTGCTTTTTATAGGACATGATTGTAAAAGTCAGAGAGCACAGCTATGGTGCAGAGGGGATTTACTTGAGGGCTAAATAATAACATACAATGCTAACGTGCTTTTCTTCAGTCAAACTCAAAGCATAGTGAATGGTACCACACAGTAGGTATGTCCACCTGTAACAAACATAGATCACAAACACAGAAAAAAGTATGCAAGGCATACAAGCTGTTTAAAGGGAGTTA
CL1015.Contig1_All	627	--	--	--	--	--	--	--	--	--	--	--	--	--	--	--	--	--	--	--	--	--	--	0	0	0	TGGGGGTTATAGTATAAAATAACTGAAATATACACATTTATACATATATTACTTTTGTTAGTACACATTGCTTTCATTTACATGTTCAATATAATGTTATATTAATGGGTAACGATGAATATTCAGCAGTTTTCCAGGGATGTTCCAAGTACTGAACATGCAAGTACGAGTACAAGTACTTTAGTTGCAAGTATGTGTACGAGTACAAGTACTTAAGTTTCAAAGACGAGTACAGGTTCAAGTACTTCAGTTGCAAGAAAAATATAGCTAAGTACAGAGTACACTATCTGTCCATTGAAGTACATGCATAGGTATTTAATTAAAAAAAGTTGTACCAATTAAAGAAAAATTACTCAACATAAATTAGCTTATGGTAACAACTGATCACTGTCGTTAAGG…
CL1015.Contig2_All	472	--	--	--	--	--	--	--	--	--	--	--	--	--	--	--	--	--	--	--	--	--	--	0	0	0	AATAAAGCTGTTTTGAATTTGAATAAAAATGTCAATGTATGCCTCTTGTAAGACTTGAAGACTAGCAAGGACGAGTACAGGTTCAAGTACTTCAGTTGCAAGAAAAATATAGCTAAGTACAGAGTACACTATCTGTCCATTGAAGTACATGCATAGGTATTTAATTAAAAAAAGTTGTACCAATTAAAGAAAAATTACTCAACATAAATTAGCTTATGGTAACAACTGATCACTGTCGTTAAGGACAAATTTAGAATTAATAATAATAAAAAAGAGTTTCAGAAGAGTGAATATGCTGAGGAAGTGTATTCCAGACAGAGGATGCAGAGAAAGAATGAATTTTGGACAAAAGATAGTGCGGACGAGTGGACGGCAGAGATTAGAGGTATTCCAAATTCG…
CL10150.Contig1_All	262	--	--	--	--	--	--	--	--	--	--	--	--	--	--	--	--	--	--	--	--	--	--	0	0	0	TCATCCTGTTCACCAACATCGTGTGCGGTGATATCACCGCCTTGTTCGTTGTGAAACTGTATTTCGGCTTCGGTATTAGCTTCGGATGCTTCAGCGTCGCCTCCTGCTGCCTCGTCACTGTCCAGAAGCCTCTCTTGTTCTGCCGCCTCACTGGACATTGTGGCATTTCGTTCTTCACTATGATCGTCAAGTTCACCAACATCTTGTGCATTTCTACCGCCACCTAATTCGTTGTGGAACTGTATTTCGGCGTCGGTATTAG
CL10151.Contig1_All	447	gi|358334626|dbj|GAA53083.1|	267.3	1.00E-70	hypothetical protein CLF_109492 [Crassostrea gigas]	--	--	--	--	--	--	--	--	--	--	--	--	--	--	--	--	--	--	0	0	0	ACAAAATTGGATACGTATGCTGAAAACTTTTTGTGTTCTGGAAACTCAGACCCTGGAAACGGTCCACAAAATGATACTTTTCATGGTCTTCGTTGGCGCAATGGACCGTTTGGTCGCAGAAGTAATGGTGTGGGACGAATCGGTGTTGATCTGGCAGAATGTCAATTGTGTTCTTGTGCATTTTCAACTGCTCAACCCCATCAGTGCTCGGGCTCACCAGCACCACCTTACACGCCAGCATCTGGCTCTGTTCCCCCAACTCTACCTTCTAGTTGTTGCGTGAATTCCATCAGGATGACCATCACCATTCTGTTTGTCGTTACCAGTGCAATCTTTTGGATTGCTGTACTCGCACAAGGAACTGTTCCCGATGATTGTTTGGGCGCGTCATTATGTCAA…
CL10151.Contig2_All	689	gi|358334626|dbj|GAA53083.1|	303.1	7.00E-81	hypothetical protein CLF_109492 [Crassostrea gigas]	--	--	--	--	--	--	--	--	--	--	--	--	--	--	--	--	--	--	0	0	0	AGGGCATGTTGTAAAATGCACAGTGAGTACTAAAGTCCCACCGTTTGAAGTATGGTCTCAAAGTGAGTGTACTGGAAAAGAAACAGGTTACACCAAGCAAGCTGCCATTATTTACAAGTTATCTTTGCAGTCAAAGAACAGGAGGAAAGCGAGTTTTGGAAGCTTCAGAAGAGTTATACATGAATTATATCTACACGATCACCATTGCACAAAAGTCCAGTTTGGTAGGCTGGACGAACCGCTCCTCATTTAGTTTGTATAGACGGACGAGACAAGCTGACAAAGCGAGGCACCTAAACAAGCGTCAGGAACGGTTCCCTGTGCCAGTACGGCAATCCAAAAAATTGCACTGGTAAGAACAAACAGAACGGTGATTGCCGATCTGATGGCATTTACGCA…
CL10152.Contig1_All	378	--	--	--	--	--	--	--	--	--	--	--	--	--	--	--	--	--	--	--	--	--	--	0	0	0	TTATGTTTACTGCACAATCGTTAGTCGCTCAGTAATTAGATGCATGCCAATGGGTAACACCACTTGTAGACAGTCTGGGGTGCATGGATCCACATCAAATTTGATATGGAAAATCAGTAAACAACCTTCTCCTTCCATGTTGCATGTTAAATGAATACGCTGGTTAAGTGTAAAGATTTCATGTCATTACACCTTGTATAAGCAAAAGCATGACAACTTCTGCAAATATTCTAAGAATAGTATTCTATTATACAAAACAAGAAACAATTATTGTTAGGCTATATGTTTGTTTAATAAATCACACAGAACTGTCATGAGCTGTCTTTAACTCTTTGTGCACTGCAATTCTCTTTGATGATGACTGTAGCAAAGTCAAAG
CL10152.Contig2_All	1737	--	--	--	--	gi|328677272|gb|JF784168.1|	83.8	3.00E-12	Bithynia funiculata RAPD marker BF-KKU genomic sequence	--	--	--	--	--	--	--	--	--	--	--	--	--	--	0	0	0	TTTTTTTTTTTTTTTAATGGTTTCCAGGTTTAAACTGTTTAAATTAGAGCAAATTCAAAGCTACAATACAGTATTTGGCACTATTTCTAATACTGTCAAGGCTGTCTTTCAAGGCTGTTTAAAAAGGTTTTTGCTGTAGAGATTTTCTTGCAATTGGATAGACCTTTTATTTCTGTTTAATAATATAATTGCCTATTCACAAAGGGGGGAGGGGATTAAAATGTGAATAAATATAAAATATTGTAATAACTTGAAATGGTCTAGCCATACAGATGCATCATAATGTCTGGAAATTATTGTTCGTAGAAATGGGTCAGAGAGGGGGGGTGAGGGTGAATATGACTTTGACTTTGCTACAGTCATCATCAAAGAGAATTGCAGTGCACAAAGAGTTAAAGA…
CL10153.Contig1_All	1225	--	--	--	--	--	--	--	--	--	--	--	--	--	--	--	--	--	--	--	--	--	--	0	0	0	CATGGTTGCATAACGTAGCCTATAGACTTGACAAGAACTAATGGGCACTATCTGTACTGGTGTCTTGCGCGGCTTCAGCCATGCCTGTGTTTTCCTTGTGAGAAGTTTCACTTGAGTCTCTTGGTGCTGAGGCCAGATGTGGTTGGCAACCCGAACCCACGCTGGTATCGAGCAGTGACGCGGCTATTTCCTCATAGATCCTGTTGGACTCTGGTCTCTGAGCGTCTTGGTACAAATGGTCTACTGACCCTCTGTTTCCTGCCGAAACGTCATAAAATCTGTCACTGGGTGCAGTGACGTCAGTAGGCGGAGGAGGAAGTGATCCAAGACGCCGACCAATCGCTGACCGTTTCGTGGCGCGCTTCCTGTAGCAGACAAAGAGTAAGGCCAGGATGAGGA…
CL10153.Contig2_All	1276	--	--	--	--	--	--	--	--	--	--	--	--	--	--	--	--	--	--	--	--	--	--	0	0	0	CATGGTTGCATAACGTAGCCTATAGACTTGACAAGAACTAATGGGCACTATCTGTACTGGTGTCTTGCGCGGCTTCAGCCATGCCTGTGTTTTCCTTGTGAGAAGTTTCACTTGAGTCTCTTGGTGCTGAGGCCAGATGTGGTTGGCAACCCGAACCCACGCTGGTATCGAGCAGTGACGCGGCTATTTCCTCATAGATCCTGTTGGACTCTGGTCTCTGAGCGTCTTGGTACAAATGGTCTACTGACCCTCTGTTGGACTCTGGTCTGTGAGCGTCTTGGTACAAATGGACTACTGACCCTCTGTTTCCTGCCGAAACGTCATAAAATCTGTCACTGGGTGCAGTGACGTCAGTAGGCGGAGGAGGAAGTGATCCAAGACGCCGACCAATCGCTGACC…
CL10154.Contig1_All	585	--	--	--	--	--	--	--	--	--	--	--	--	--	--	--	--	--	--	--	--	--	--	0	0	0	TCATGATGATGCTTTTTGTGTCCGCAAGTTTTCGCTACATCGCTTTTCAAGCGGGTCTAATTTACACTTGGTTGTCTGTAGAGCGCAGTGGTATTGGATCGGGCATCCGATGTGGAATTTTGGTTACTTTCGGCAGTACGCCCAGTTACTTCAATAATAGTCTGTTGGCTACATTCAGCACGATGTCGTCCCTCGCGATGAGGAACACTTTGTGCGGGTTTTGGGCTGTCAGTCCAGATGTACTAGCGTCTAGAAGTTGTGATCTAAAGTCAGCTATAGTTACAAGGCCGCCGCAGGACGTGCTTTGCTTAATCAATGCGGGGGTGGTGAAAACGTGGCCAATTTTAGCCGCAGGATGGCCGCAACCTGCCCACAGGGAAAGAAGCCGTGTATATTTTG…
CL10154.Contig2_All	2028	gi|56752769|gb|AAW24596.1|	56.2	7.00E-06	SJCHGC09242 protein [Schistosoma japonicum]	--	--	--	--	--	--	--	--	--	--	--	--	--	K06103	8.00E-06	53.1	bfo:BRAFLDRAFT_119718	calcium/calmodulin-dependent serine protein kinase [EC:2.7.11.1]	0	0	0	GTTCGTAATGGGAGTCCTTTTCGTAACGATGTCCGAGTTACGAAAGCCTCTTAATTTGGAGTGGCTGCAACTTTGGCCGTTGAGACTGGAGCGTTTCTTTAAATCGAGAAAATGGACTTTACACGATGATGAACATGTTTACATTGAAGGATACTGTATCGTTCAGTTTGGCAGGGATAACACCTTTCGTGTCCCAGCCGCCATGAAGTCAAGGATTGTATCTGTCAATACGGAGGAGGTGGCTGAGACTCTGTGGAGAGTCAGTCAGGTGGTCCAGGAGATCAGCGTTGCTGTTACCTGCGAAGATGTTTGTCGGGCGATGGACCTGTCAGACCTCTTGAGGATTAAAGAATTTGTCATGGCCTTGGAGTTGCAGCTAGCCAGAGTTAAGAGGCTTCG…
CL10154.Contig3_All	1905	--	--	--	--	--	--	--	--	--	--	--	--	--	--	--	--	--	--	--	--	--	--	0	0	0	CGCTCCGTTGTGTACTTCTCTCTTTATTACGTTTCATTTCTTCTTATGGTTACGTTTCTCTTTTTTTCATATTATTTTTTTTAATTTGTGACAGTAACTACAGTAACAAGATAATTCAGTAGACGGTCAGCGAATTCTTTTGACCTGATTGCATCACCCGAGGCGGCTTGTCACGTGATACCACTTGGACGATCGTCTGGCGGGGCGTTGCTTGTAAGGCAGCCAGATGGCGCTGTATGCTAGTGAGGTGCTCAAGAATCTCCTTTATGGTCTTTTCCTTCTGGTAACCGTTATTGGGCGGCTCCCTCCGGCCACGAAGACTGTCAGTGTGCGTCAGTCGTCGTGTCACGTAACTGTCAATGTCGCTGTCATGACAGTCAAACTGTCTGGCGCTAAGTG…
CL10154.Contig4_All	2638	--	--	--	--	--	--	--	--	--	--	--	--	--	--	--	--	--	--	--	--	--	--	0	0	0	CTGCTCGTAATGGGAGTCCTTTTCGTAACGATGTCCGAGTTACGAAAGCCTCTTAATTTGGAGTGGCTGCAACTTTGGCCGTTGAGACTGGGGCGTTTTTTTAAATCGAGAAAATGGACTTTACACGATGATGAACATGTTTACATTGAAGGATACTGTATCGTTCAGTTTGGCAGGGATAACACCTTTCGTGTCCCAGCCGCCATGAAGGCAAGGATTGTATCTGTCAATACGGAGGAGGTGGCTGAGACTCTGTGGAGAATCAGTCAGGTGGTCCAGGAGATCAGCGCTGCTGTTACTTGCGAAGATGTTTGTCGGACGATGGACCTGTCAGACCTCTTGAGGATTAAAGAATTTGTCATGGCCTTGGAGTTGCAGCTAGCCGGAGTTAAGAGGCTT…
CL10154.Contig5_All	2183	gi|56752769|gb|AAW24596.1|	56.2	8.00E-06	SJCHGC09242 protein [Schistosoma japonicum]	--	--	--	--	--	--	--	--	--	--	--	--	--	--	--	--	--	--	0	0	0	CTGCTCGTAATGGGAGTCCTTTTCGTAACGATGTCCGAGTTACGAAAGCCTCTTAATTTGGAGTGGCTGCAACTTTGGCCGTTGAGACTGGGGCGTTTTTTTAAATCGAGAAAATGGACTTTACACGATGATGAACATGTTTACATTGAAGGATACTGTATCGTTCAGTTTGGCAGGGATAACACCTTTCGTGTCCCAGCCGCCATGAAGGCAAGGATTGTATCTGTCAATACGGAGGAGGTGGCTGAGACTCTGTGGAGAATCAGTCAGGTGGTCCAGGAGATCAGCGCTGCTGTTACTTGCGAAGATGTTTGTCGGACGATGGACCTGTCAGACCTCTTGAGGATTAAAGAATTTGTCATGGCCTTGGAGTTGCAGCTAGCCGGAGTTAAGAGGCTT…
CL10154.Contig6_All	2705	gi|56752769|gb|AAW24596.1|	58.9	1.00E-06	SJCHGC09242 protein [Schistosoma japonicum]	--	--	--	--	--	--	--	--	--	--	--	--	--	--	--	--	--	--	0	0	0	CTGCTCGTAATGGGAGTCCTTTTCGTAACGATGTCCGAGTTACGAAAGCCTCTTAATTTGGAGTGGCTGCAACTTTGGCCGTTGAGACTGGGGCGTTTTTTTAAATCGAGAAAATGGACTTTACACGATGATGAACATGTTTACATTGAAGGATACTGTATCGTTCAGTTTGGCAGGGATAACACCTTTCGTGTCCCAGCCGCCATGAAGGCAAGGATTGTATCTGTCAATACGGAGGAGGTGGCTGAGACTCTGTGGAGAATCAGTCAGGTGGTCCAGGAGATCAGCGCTGCTGTTACTTGCGAAGATGTTTGTCGGACGATGGACCTGTCAGACCTCTTGAGGATTAAAGAATTTGTCATGGCCTTGGAGTTGCAGCTAGCCGGAGTTAAGAGGCTT…
CL10154.Contig7_All	1354	gi|56752769|gb|AAW24596.1|	55.8	6.00E-06	SJCHGC09242 protein [Schistosoma japonicum]	--	--	--	--	--	--	--	--	--	--	--	--	--	--	--	--	--	--	0	0	0	TCATGATGATGCTTTTTGTGTCCGCAAGTTTTCGCTACATCGCTGTTCAAGCGGGTCTATGTTACACTTGGTTGTCCCTAGTGCGCAGTTTCATTGGATTGGGCATCCGATGTGGAATTTTGGTTACTTTCAGCAGTACGACCAGTTACTTCAATAGTAGTCTGTTGGCTAGGGGAGGCGACCCTGTCACCACATTCAGCACGACGTTGTCCCTCGTGATGAGGAACCGTTTGTGCGTGTTTTGGGCTGTCAAGCCAAATGTACTAGCTTCTAGAAGTTATGGGGTTTCCTATATAGTGATGCTAGACCCTCCGTGGCATTCGGATGAAGGTTACAATGAAGAGGTGCCGGATCCCCCGTGTCGTTGGAAGGGAGATAATACTGCCACTGCACAAAAGT…
CL10154.Contig8_All	211	--	--	--	--	--	--	--	--	--	--	--	--	--	--	--	--	--	--	--	--	--	--	0	0	0	CATCCAACAAGGACAAAACATCTCTTAGACCGACAAGAACAACATAACTCTTGGTCCAACAAAGACAGAAGACCTCTTGGGCCAGCAAGGACAAAACATCTCTTGGACCAACAAGGACAACATAGTTCTTGGCCCAGTAAGGACAGAAAATCTCTTGCACCAACAAGGACAAAAAATCTCTTGGACCGACAAGAACAACAGAGCTCTTGGG
CL10155.Contig1_All	313	--	--	--	--	--	--	--	--	--	--	--	--	--	--	--	--	--	--	--	--	--	--	0	0	0	ATGTCTAAATCACGAAAGTGTAATTGTCAATAAATCAAAGAACAACAAGGTAGTTTTAACATGGTTTTATAATTTTTTAAAACAGATCGAGGAAACAGGAACAGATCAAAAGCGCAAACCTTTATTATACTTTGATTAATTCTATTTTTATTTATATTTCTGTTACATATAATTTTTTTTATATCATAGTCATAACTTGCATGTCCTTCTTTCCCCTTATCCATGGCTATTCTAACAACCAGGAACCTATTATGGCATTAATAAAGTAACCAGGGCTGGTGGGCATATAAACGGACTACTGTAGTATGTACTA
CL10155.Contig2_All	469	--	--	--	--	--	--	--	--	--	--	--	--	--	--	--	--	--	--	--	--	--	--	0	0	0	ATGTCTAAATCACGAAAGTGTAATTGTCAATAAATCAAAGAACAACAAGGTAGTTTTAACATGGTTTTATAATTTTTTAAAACAGATCGAGGAAACAGGAACAGATCAAAAGCGCAAACCTTTATTATACTTTGATTAATTCTATTTTTATTTATATTTCTGTTACATATAATTTTTTTTATATCATAGTCATAACTTGCATGTCCTTCTTTCCCCGAATCCATCCATGGCTATTCGAACAACCAGGAACCTATTATGGCATTAATAAAGTAACCAGAATTGCAGTTGACTGCGGGAATTAAAAATTAAGTTAGTGTAAACACTGGCTTTTTGTGCACATGATAACTCTTCCAGGGAAATTAAATAAAAAATGTTTTAAGACACTTTAAAAAAATAATA…
CL10156.Contig1_All	1301	gi|358254559|dbj|GAA55807.1|	492.3	2.00E-137	lysosome-associated membrane glycoprotein [Crassostrea gigas]	--	--	--	--	sp|P14562|LAMP1_RAT	87	8.00E-17	Lysosome-associated membrane glycoprotein 1 OS=Rattus norvegicus GN=Lamp1 PE=1 SV=1	--	--	--	--	--	K06528	2.00E-21	104	dpe:Dper_GL26666	lysosomal-associated membrane protein 1/2	0	0	0	TGGCTGATGAGAACATCGCTTTAAAACGACAGGTACAAACGTTCTCAAGATACGCAAAAATCACGATGAAGTCGGCTTTCTCCATCGCCATACTGTTTCATACTGTCTACAAAGCGAATGGAGATGACATCAAGTAATGACGATCACATCAATCCGGAGTGTAGGGGACACAAAACTCGTAGTGTTGGGGAATATCGAATCAATATACAGCTTTTTGCCCAGTATAATCTCTCGCGTGCTGAGTCGATAAAACAGTGGCGATGGTGCAATGACGAGTTCGAATTGAATGATGATGTTCAATAACTACAGAGCAGATCAAGGAGCAGCGGATGAGATGTTGAGCAATCGGGGAGGGCACTGATGGAGAGAATGATGATTTTAGATCTCTTGGTAGCCACG…
CL10156.Contig2_All	798	gi|358254559|dbj|GAA55807.1|	337	6.00E-91	lysosome-associated membrane glycoprotein [Crassostrea gigas]	--	--	--	--	sp|P17046|LAMP2_RAT	58.9	1.00E-08	Lysosome-associated membrane glycoprotein 2 OS=Rattus norvegicus GN=Lamp2 PE=1 SV=2	--	--	--	--	--	K06528	5.00E-15	82	cqu:CpipJ_CPIJ011990	lysosomal-associated membrane protein 1/2	0	0	0	GAGACTTAAACGCTGGGTGTGCCCCGCAATCCGAATTCTGTTCCTCTCATGATGTACCAGAATTTCTTGTTTATCCTATGGTTTCTTCTGGACATAACAACTTCTCAAATCTCCTTGGACCCTAATAAAACAACGACAGCTGCTACGACATCAACAACAAAGGCTACACCAACCACTTCCTCATCCAGTACGCCGGTTACACCAGCGCCCACGGTCCCAGTATACACTGTCTCCAATGGAACGGATGTTTGCCTTCTTGTCCAAATGAACATCAAACTGGGAATCACTTATTTCAATAAGAAGGGTGAACCGTTGATTCGTAACTTCTACATAAACTCTACCAGGACTTATGATATCGTTGAATCTGGTAGCTGTAGTGTCGACTCAGAGTCCTTGGTG…
CL10157.Contig1_All	1020	gi|121269|sp|P02215.1|GLB_CERRH	63.2	2.00E-08	RecName: Full=Globin; AltName: Full=Myoglobin	--	--	--	--	sp|P02215|GLB_CERRH	63.2	9.00E-10	Globin OS=Cerithidea rhizophorarum PE=1 SV=1	--	--	--	--	--	--	--	--	--	--	0	0	0	CCAATGGTTACTTATAATTTATATGAAAGCACACCATGCATGATCTGCAGCAAAATAATGTAATCTCACAAAATATATCTACATCCACGCATGCTCTAAAGCCAAAGCTTGCTATTTAAAGTCAGTGTTTGTTTTTTTTGTGGTGGAAAAAAAAACCCATTAAACTTGTCCATTTCTTCACACAGGCTTTTGCGCTAAAGCATGACTGTGTCGGATAGGGAATCACTGAAAACTGAGCGGCACAAGGGCGAATCACTCTACACTGAACTGTTATTATTTTGGACACGAAGGCCATGAAATGCTGCTTACGCCGACTTTTAATAGTTGCAAATTTTAATAAATATACGAGTATAAGACTTTTTAATGACAATGTAAAATAAGAATGTGTAAAATAAAGGC…
CL10157.Contig2_All	356	--	--	--	--	--	--	--	--	--	--	--	--	--	--	--	--	--	--	--	--	--	--	0	0	0	GGTGGAAAAAAAACCCATTAAACTTGTCCATTTCTTCACACAGGCTTTTGTGCTAAAGAATGACTGTGTCGGATAGGGAATCACTGAAAACTGAGTAGCACAAGGGCGAATCACTCTACGCTGAACTGTTATTTTTAGGACACGAAGGTCGAAGGCCAAGCAATGATGCCTAGGCCGACATTACATATTTTCAAAATGTAATAAAATTTATATACGAGTATAAGACATTTTAATGACAGTGTAAAATAAGTATGTGTAAAACAAAGGCCAACGAATATACAGTTCTACCTCGAAGTAATAAGTTGCAGAAACAGAGATATCGCAGCATACAGTATTAAAATGCTCTTGATAAATCT
CL10158.Contig1_All	489	--	--	--	--	--	--	--	--	--	--	--	--	--	--	--	--	--	--	--	--	--	--	0	0	0	TGCCCCGTTCCTTATGAGTGACAAAAAAAAGTTATAGGATCTTGAATACCCGTTGCTTAATACACCATAATTAATTCAGGACGCCTTGCAATAACACTAGCTTATACACATTTTTTTTACGTTTTATATCCGTTAACGAAAATCTTCACAAAAGAACTTTGTGAGGTTTAGTCTGGTTAAGAACTGAGTTTCATTCTCTCTCTCTCTCGTCAATAATTTTTTCCTTTCCATTTTTTTTTAAACCCTGTATGATCTTTCTCGTGCTTGTTCCTCAATTTGTAGAGAGACGCGGCCATTCATGTCCACCGCTCGCCAAGCCTAAGGCCTGCAGGCGCAGATGCCCTGGGCCTAGAACGAGGCCGTTATTTGCCCAGGCTGCTGAAGCGGCCGATGATGTTG…
CL10158.Contig2_All	501	--	--	--	--	--	--	--	--	--	--	--	--	--	--	--	--	--	--	--	--	--	--	0	0	0	TGCCCCGTTCCTTATGAGTGACAAAAAAAAAGTTATAATAATTCAAAAGTTACAGTAGTGGATCTTGAATACACCATAATTAATTCAGGACGCCTTGCAATAACACTAGCTTATACACATTTTTTTTACAACGTTTTATATCCGTTAACGAAAATCTTCACAAAAGAACTTTGTGAGGTTTAGTCTGGTTAAGAACTGAGTTTCATTCTCTCTCTCTCTCGTCAATAATTTTTTCCTTTCCATTTTTTTTTAAACCCTGTATGATCTTTCTCGTGCTTGTTCCTCAATTTGTAGAGAGACGCGGCCATTCATGTCCACCGCTCGCCAAGCCTAAGGCCTGCAGGCGCAGATGCCCTGGGCCTAGAACGAGGCCGTTATTTGCCCAGGCTGCTGAAGCGG…
CL10159.Contig1_All	3041	gi|405968863|gb|EKC33892.1|	218.4	1.00E-54	Lysosomal-associated transmembrane protein 4A [Crassostrea gigas]	--	--	--	--	sp|Q6P501|LAP4A_RAT	122	6.00E-27	Lysosomal-associated transmembrane protein 4A OS=Rattus norvegicus GN=Laptm4a PE=2 SV=1	--	--	--	--	--	K12387	3.00E-29	131	phu:Phum_PHUM012540	lysosomal-associated transmembrane protein	0	0	0	TAAAATAAAATAAAAAAATAAAAGGTTTTACAGGTAAATGAAAAAAAAAACCAAGAACCCATACCCAATCCCCAAGCAATAATTTTCAAACTTGGTTGAGGGAGAGTGTGTCTGATGAATGTCTACCTCAACTATTAGTAAATCCTGTGGCCTTTGTATACTTTAGTTCTGTGTTGAAAATACCACTGAGGAGTCCATGCCTATTAACCCCCCCCCACCCCACCCCAAAAAATCCTACCCTTTACCCTTTTGATATGGATCAGTGTTCGTTACCGATTTTTTTCTGAGGGTCCTTTTAGAAATGAGTCCTTACAAATACAATCTCTGCATCACTCCAGCAAAAAATATCTGTGCGCCCCAGGGACCCTTTTGTTAAAATTCTCTGCATCACTTTCTCAT…
CL1016.Contig1_All	202	gi|358337411|dbj|GAA55773.1|	109.4	5.00E-23	phosphatidylinositol glycan class W, partial [Crassostrea gigas]	--	--	--	--	--	--	--	--	--	--	--	--	--	--	--	--	--	--	0	0	0	GCGCGTGGCAAAAATTTGCCAGAAGAAAACACAGACAGATGCACTCGTCCAAACCAACAAACTATGTTGGTTAGCTAGTGTCAATAGTAAAATCGTTGGAATTATCACACAAAGTGTATCCCAGAGTAGGCTTATAACGAAGTTACGGAATTTTAGACCCAAAAGTGACGTCAAAATATGACGGATTGAAAGAAGAGATATG
CL1016.Contig2_All	686	gi|358337411|dbj|GAA55773.1|	418.3	1.00E-115	phosphatidylinositol glycan class W, partial [Crassostrea gigas]	--	--	--	--	sp|Q8C398|PIGW_MOUSE	82.8	6.00E-16	Phosphatidylinositol-glycan biosynthesis class W protein OS=Mus musculus GN=Pigw PE=2 SV=1	YJL091c	74.3	2.00E-13	COG5062	Uncharacterized membrane protein	K14565	6.00E-23	107	smm:Smp_148990	nucleolar protein 58	0	0	0	GTGCACCATTCCTATACCACTTCTCTCAATCCGTCATATTTTGGCGTCGCTTTTTGGTTTAAAACTGCGTAATCTCATCATAAATCTACTCTGGGATGCACTGTGTGTGATTGTCCCAACGATTCTGCTATTGACCGTAGCTCATCAACACATTTTGCTGGTTTGGACGAGTACATCTGTCTCAGTTTTCTTCTGCCAACTTTTCGCCGTGCGCCCCCGAAGTAATGGACCGCCTTTAACCTTCGCTTCCCTGATTTGCGTACCGGAATTGAAATGTGTAGTCATGTTGCTCACCTGTCTGATGCTGTTGGGCATTGATCTGCCCGTATGTCCGAGACGATTTGCCAAAACGCACACTCATGGGTTCAGCCTAATGGACACCGGGACCGGTCTGGCCAT…
CL10160.Contig1_All	210	--	--	--	--	--	--	--	--	--	--	--	--	--	--	--	--	--	--	--	--	--	--	0	0	0	ACACGGTTCAAGAGCTGTTGGTCAGGTTACCAAGTCGCTGCTGGCTGTCTAGCAGGAGTCCAGGACATGGGCTGTCATGGCGGCTGTCTGTCCCCCGGTCACGGACCTCCTGGCACCCTTGTGGGTCCCTAGAGTCTGCCCAAACCTATCCAGTCATAGCCTGCCCTTACTGCCCAAACCTATCCAGCCATAGCCTGCCCTTACTGCCCA
CL10161.Contig1_All	372	--	--	--	--	--	--	--	--	--	--	--	--	--	--	--	--	--	--	--	--	--	--	0	0	0	GAGTGTTTTTAGGTAACAGAAAGGTAAATCATTTTTTGTATATTTAAATGTTGCGCCTTGTGTGTTTTACACTATATATGTACATGTGTGTATTGTTTGTCTGTATGTGTCTGATGTATGAAAGTACACATGTTGGTAAAGTATGCTTGTGGTAAGTACACGTGTGTATGATGGTAACTCCTGTTTGTAGTCTTTACACCTGTACGTATGTGAACTGCTGATATCTGTACAACTGATATTGGTGACATGAATGACAGGTGGTTGTAAAATTAACACTTTCTGGCCGACTAGGCTTGAAAGAGAAAAAATGCATGCCACCATGGTATTGTATTATTCTCGCACATATCACTATTAACATTGTTGGTATAGAAT
CL10161.Contig2_All	233	--	--	--	--	--	--	--	--	--	--	--	--	--	--	--	--	--	--	--	--	--	--	0	0	0	GCGCCTTGATTGTGTTTTACACTTTATATTTACATGCGTGTATTGTTTGTCTGTATGTGTCTGAGGTATGAAAGTACACGTGTTGCTAAAGTATGCTTGTGGTGAGTACACGTGTATATGATGGTAACTCCTGTTTGCAGTCTTTACACCTGTACGTATGTGAACTGTTGATATCTGTACAACTGATATTGGTGAATGACAGGTGGTTGTAAAATTAATACTTTCTGGCCGAC
CL10162.Contig1_All	981	--	--	--	--	gi|298880580|emb|FQ232898.1|	61.9	5.00E-06	Rattus norvegicus TL0AEA64YA10 mRNA sequence	--	--	--	--	--	--	--	--	--	--	--	--	--	--	0	0	0	ATTTTTTTTTTTTTTTTTAAATGTTTGTTTCTCTGTACAATAGTAGTCTGGGAGAACATATATTTGCAGTCTTCTATCTTATATATATGATACCTGATCCTGGTCTTGCGTGTAGATGGTCATAGTTGATAAAGTATCAGCAAATATAAACCCAGCATTGAATCAGTTGGTAAAATTACAAGCTTGCTTTCCTTCGATTCGTTATAAAGTCAGGCTAGGAATCCTAGTAGGATTATCCTAGTAGGATTATTTGGCAACCCTTAATAGTTGTCCGCTCACCTTTGTAGTTTGTCACTTCATAATTTGTTTCCTGTGGTTTTACGTCTACACCCACTATTTGTGATATTGCGTATGGGAAATACCATCCCATAATTTAAAGAAGTGTGAAGCTAATTAATA…
CL10162.Contig2_All	290	--	--	--	--	--	--	--	--	--	--	--	--	--	--	--	--	--	--	--	--	--	--	0	0	0	GTAGTCTGGGAGAACATATATTTGCAGTCTTCTACCTTATATATATGATACCTGATCCTGGTCTTGCGTTTAGATGGTCATAGTTGATAAAGTATCAGCAAATATAAACCCAGCATTGAATCAGTTGGTAAAATTACAAGCTTGCTTTCCTTCGATTCGTTATAAAGTCGGGCTAGGATTATTTGGCAACCCTTAATAGTTGTCCGCTCACCTTTGTAGTTTGTCACTTCATAATTTGTTTCCTGTGGTTTTACGTCTACACCCACTATTTGTGATATTGCATATGGGAA
CL10163.Contig1_All	416	gi|301609985|ref|XP_002934537.1|	135.2	9.00E-31	PREDICTED: hypothetical protein LOC100497892 [Xenopus (Silurana) tropicalis]	--	--	--	--	sp|Q8I7P9|POL5_DROME	91.3	6.00E-19	Retrovirus-related Pol polyprotein from transposon opus OS=Drosophila melanogaster GN=pol PE=4 SV=1	SPAC9.04	67.4	7.00E-12	COG2801	Transposase and inactivated derivatives	K04228	1.00E-16	85.1	dre:100151502	arginine vasopressin receptor 2	0	0	0	GGGTTTTGAACAGTTGGTGGGGGTCAAATTATGTCTGAAAGTAATAAAATGAGATGCATTAGGGAAGCTGCCCGTCCAATGACAAAAAAAACAGGTTAGGTCATTCTTAGGTTTGGCAAATTATTACAGGCGGTTCGTTCCCAACTTTGCCGCTATAGCCGCCCCATTGACTGATCTGACAAAGGGAACCAAGACAGGACTTGTGACTTGGACTGACCAATGCGAGACAGCATTTAATACCTTAAAGGAAAGGTTGTGTTCCGGTCCCGTGTGTTGTCTGCCTGATTTTGAACGGCCCTTTGTACTGCAAACAGACGCATCAGAAGGGGGAATTGGGGCAATCTTATGTCAGGATCAAGGGGAAGGACAGCAACCCATTGCCTGTGCCAGTAAAAAACT…
CL10163.Contig2_All	381	gi|115676939|ref|XP_001186509.1|	25.4	7.00E-18	PREDICTED: uncharacterized protein LOC754648 [Strongylocentrotus purpuratus]	--	--	--	--	sp|Q8I7P9|POL5_DROME	57	7.00E-12	Retrovirus-related Pol polyprotein from transposon opus OS=Drosophila melanogaster GN=pol PE=4 SV=1	YGR109w-b_2	36.2	2.00E-07	COG2801	Transposase and inactivated derivatives	K04228	8.00E-07	52.4	dre:100151502	arginine vasopressin receptor 2	0	0	0	GGGTTTTGAACAGTTGGTGGGGGTCAAATTATGTCTGAAAGTAATAAAATGAGATGCATTAGGGAAGCTGCCCGTCCAATGACAAAAAAAACAGGTTAGGTCATTCTTAGGTTTGGCAAATTATTACAGGCGGTTCGTTCCTAATTGACTGATCTGACAAAGGACTTGTGACTCGGACTGACCAATGCGAGACAGCATTTAATACCTTAAAGGAAAGGTTGTGTTCCGGTCCCGTGTGTTGTCTGCCTGATTTTGAACGGCCCTTTGTACTGCAAACAGACGCATCAGAAGGGGGAATTGGGGCAATCTTATGTCAGGATCAAGGGGAAGGACAGCAACCCATTGCCTGTGCCAGTAAAAAACTGTCAAACGCTGAAAGGA
CL10164.Contig1_All	247	gi|358338286|dbj|GAA29088.2|	153.7	2.00E-36	hypothetical protein CLF_111247 [Crassostrea gigas]	--	--	--	--	--	--	--	--	--	--	--	--	--	--	--	--	--	--	0	0	0	GTCGGCTTTTCCGATGTTGACACCCGTTTCATATGGTCTGCTTCTTTGACTTCCTTGACCTCCTGGTTCTGAAGGTGGATCTTACGCCTGAATCCAAGTTGGCCGACATTTTTACCTTCCAAAGGAACAAGCTGTATCAAGTCACGTTCTTGTAGCGCTTCTAGTTGAAGTTTGAGCAAACTTCGATCTGGAATCTCCAGAATTCGAACCAAGTCGTCCATAGACAATACATTGGGGTAAGCCTCCT
CL10164.Contig2_All	969	gi|358338286|dbj|GAA29088.2|	402.1	2.00E-110	hypothetical protein CLF_111247 [Crassostrea gigas]	--	--	--	--	--	--	--	--	MA3560_2	52.8	9.00E-07	COG0775	Nucleoside phosphorylase	--	--	--	--	--	0	0	0	GGCGAAATTTGCTATTGGATTGAAACGTATAAAATAGTCAATCGGTCGAAAGAAAGGAAGAACCGGGAATTCCCACAAGTTGCAACCGGGTTGCGATAGAATGATGGGGAGAGGGAAAACAAAATCAAATGAAATGAGGCCAAAAGTGTTATTGTAAGTTAGGTAAAGTTGTTGATTGTGAACGGGTGGATAAGGCTGTACATACTACTAGTAATAGTCCAACATGGTGAGCAAACGAGTAACATATAAACGGTGGGGAAATGAGGTTGAACATCCATGTCTTTGGCAAATAGCGGAGCCGAAAACAAAAAAATAAAGGCGATAGCAAATGAACTGTGCCTAACTATGGGCTATAAGACGAAGGAAGCTCGAGGATAACCGCCTTCATAAACGAGGCTG…
CL10164.Contig3_All	1702	gi|358338286|dbj|GAA29088.2|	896.3	0	hypothetical protein CLF_111247 [Crassostrea gigas]	--	--	--	--	--	--	--	--	MA3560_2	81.6	4.00E-15	COG0775	Nucleoside phosphorylase	--	--	--	--	--	GO:0046331//lateral inhibition	0	0	GGCGAAATTTGCTATTGGATTGAAACGTATAAAATAGTCAATCGGTCGAAAGAAAGGAAGAACCGGGAATTCCCACAAGTTGCAACCGGGTTGCGATAGAATGATGGGGAGAGGGAAAACAAAATCAAATGAAATGAGGCCAAAAGTGTTATTGTAAGTTAGGTAAAGTTGTTGATTGTGAACGGGTGGATAAGGCTGTACATACTACTAGTAATAGTCCAACATGGTGAGCAAACGAGTAACATATAAACGGTGGGGAAATGAGGTTGAACATCCATGTCTTTGGCAAATAGCGGAGCCGAAAACAAAAAAATAAAGGCGATAGCAAATGAACTGTGCCTAACTATGGGCTATAAGACGAAGGAAGCTCGAGGATAACCGCCTTCATAAACGAGGCTG…
CL10164.Contig4_All	292	gi|358338286|dbj|GAA29088.2|	190.3	2.00E-47	hypothetical protein CLF_111247 [Crassostrea gigas]	gi|256083592|ref|XM_002577980.1|	61.9	2.00E-06	Schistosoma mansoni expressed protein (Smp_068070) mRNA, complete cds	--	--	--	--	--	--	--	--	--	--	--	--	--	--	GO:0046331//lateral inhibition	0	0	CAACATCTCCGAGTCTCGAGTGTTTCTCAAACTCGTACACATGTGGCACGCTGCCACCAACACCGACCAGAAACACATGTTGTACCGTCTGGAATGCACCCAGAAGACGTGTGGTGATGCTCGCTGAGGATATTTTTGCCTGGAGTTCCCTTCCAACCATGGCTAGTTTTGTGGAGATAACACGATGAGGACCGATGCTGCCGATAGTGTAGACATTGGATTCCCCACCCTCTGTTTTGTAGCGCACAAAGGTGGTTTTCTGTTCAATCATAGCATCCACAGCAAGTTTTTC
CL10165.Contig1_All	490	--	--	--	--	--	--	--	--	--	--	--	--	--	--	--	--	--	--	--	--	--	--	0	0	0	GTATAATTTTTATTATGACACTTTTCTAACAGAATCTTTCTTATTAAATGAAATATTTGCAGAATATCTTTTTATTTGTTAATTTTTTTTTTATTTTCTGTTTGTGTATCATCACAGTAGACCATGGCTGTTACAGAGCTGATGTAAATACAAAGCCTTCAGTAGGCTTTGCTTGTATGTGGTTTAATTGGTTGTTTAACATCCCCAGCAGGGTAGAGGCACATATCGGGGATGGTGTTACCAAGACCTGTTTACTTGCGGCCACACAAGATACGCTACCACAGTGCTATCCAGTCACATTATACTGACACCAAGCCAGCCAGTATAAGGACATCCATGGCCATCGCATGTGTTGACTGGATGTCTGGCAGTGAAAAATCTAGAATCAGTTTAGATCAA…
CL10165.Contig2_All	470	--	--	--	--	--	--	--	--	--	--	--	--	--	--	--	--	--	--	--	--	--	--	0	0	0	GTATAATTTTTATTATGACACTTTTCTAACAGAATCTTTCTTATTAAATGAAATATTTGCAGAATATCTTTTTATTTGTTAATTTTTTTTTATTTTCTGTTTGTGTATCATCACAGTAGACCATGGCTGTTACAGAGCTGATGTAAATACAAAGCCTTCAGTAGGCTTTGCTTGTATGTGGTTTAATTGGTTGTTGAGGCACATATCGGGGATGGTGTTACCAAGACCTGTTTACTTGCGGCCACACAAGATACGCTACCACAGTGCTATCCAGTCACATTATACTGACACCAAGCCAGCCAGTATAAGGACATCCATGGCCATCGCATGTGTTGACTGGATGTCTGGCAGTGAAAAATCTAGAATCAGTTTAGATCAAGACGAAACGTATGATATTAC…
CL10166.Contig1_All	270	gi|358332153|dbj|GAA50858.1|	188	1.00E-46	exosome complex component RRP41 [Crassostrea gigas]	--	--	--	--	sp|Q921I9|EXOS4_MOUSE	56.2	2.00E-08	Exosome complex component RRP41 OS=Mus musculus GN=Exosc4 PE=2 SV=3	PH1549	55.5	2.00E-08	COG0689	RNase PH	K11600	5.00E-31	132	smm:Smp_012110	exosome complex component RRP41	0	0	0	ATTCTACAATAATCGAAGAATAGATGGTCGCCGAACTAATGAGTTACGTCGGGTGTTTTGCCAGTTTCAGACTGGCAATTCTGATGGCATCGTGCTCCTTCACCAAGGGAACACCAAGGTTATGGCATCAGTGGTTGGCCCCAGACCTTGCCGATTCAAAGGAGATATGAAGCCGGATGAAGCCACGTTGGTGTGTAAGTACAACAAGCCTCCATTTTCATCCACTTCCGGCGAAAGACGTAAAGTTTCCAACCGCGATCGTTCCACCAG
CL10168.Contig1_All	716	gi|358334065|dbj|GAA30285.2|	327.8	2.00E-88	histone H1/5 [Crassostrea gigas]	--	--	--	--	sp|P35060|H1_TIGCA	146	5.00E-35	Histone H1 OS=Tigriopus californicus PE=3 SV=1	CC3441	58.5	1.00E-08	COG2267	Lysophospholipase	K11275	2.00E-58	226	smm:Smp_003770	histone H1/5	0	0	GO:0005694//chromosome	GCTTTATCATCCACTGTGCGCTTCGCTTTTCCTGTGCTCGTTTGGCAAAATGTCCGCTGCCGTTGCACCTGCTGCACTTAAAGCCAAGAAGGTTGTGAAGAAGGCTCCATCTGCCCATCCTCCTTACTTTGACATGGTCAAGCATGCAATCAAGGAATTGAAAGAAAGGAACGGATCGAGCCGACAAGCAATTGCCAAGTACGTGAAAGCTCACTACAAAGTGGATGATAAAGCCGACAGCCACATCCGTCGGGCTTTGGTTAGTGCTTTGAAGGCGGGCAAATTAACACACACGAAGGGTATCGGAGCTTCCGGTTCCTTCAAATTGGCTGAGAAGGCTCCGAAGACCGTTGCTAAGCCTAAGGCCGCGAAGAAACCCAAGACCCCGAAGAAGGCCGC…
CL10168.Contig2_All	608	gi|358334065|dbj|GAA30285.2|	303.1	5.00E-81	histone H1/5 [Crassostrea gigas]	--	--	--	--	sp|P15870|H1D_STRPU	143	3.00E-34	Histone H1-delta OS=Strongylocentrotus purpuratus PE=3 SV=1	CC3441	53.1	3.00E-07	COG2267	Lysophospholipase	K11275	4.00E-52	204	smm:Smp_003770	histone H1/5	0	0	GO:0043229//intracellular organelle	GTTCGCGCTCCATTTTTGTCCTCGCGAGAATGTCTGCTGTTGCCCCTGCTGCACCCAAAGCCAAGAAAGTTGTGAAGAAGGTTCCGGCTGCACATCCTCCTTATTTCGACATGGTCAAGCATGCAATCAAAGAATTGAAAGAAAGGAACGGTTCTAGCCGACAAGCAATTGCAAAATACGTGAAAGCTCACTATAAAGTTGATGACAAAGCTGACAACCACATCCGCCGTGCTTTAGTCAGTGCCTTAAAGGCGGGCAAACTAACACACACCAAGGGCATTGGGGCTTCTGGTTCCTTCAAACTGGCTGAGAAGGCTGCGAAGGTCTCTGCTAAGCCTAAGGTAACAAAGAAACCCAAGACTCCAAAGAAGGCTGCGGTGAAAAAACCGAAGGCCCCCA…
CL10169.Contig1_All	1784	gi|358340751|dbj|GAA48583.1|	78.2	1.00E-12	spectrin alpha [Crassostrea gigas]	gi|353228410|emb|HE601624.1|	69.9	4.00E-08	Schistosoma mansoni strain Puerto Rico chromosome 1, complete genome	sp|P16086|SPTN1_RAT	633	0	Spectrin alpha chain, non-erythrocytic 1 OS=Rattus norvegicus GN=Sptan1 PE=1 SV=2	AF1032	58.9	3.00E-08	COG0419	ATPase involved in DNA repair	K06114	0	843	smm:Smp_170310	spectrin alpha	GO:0045162//clustering of voltage-gated sodium channels;GO:0031532//actin cytoskeleton reorganization	GO:0030507//spectrin binding;GO:0047485//protein N-terminus binding;GO:0046982//protein heterodimerization activity;GO:0032403//protein complex binding;GO:0019905//syntaxin binding	GO:0043231//intracellular membrane-bounded organelle;GO:0033270//paranode region of axon;GO:0015630//microtubule cytoskeleton;GO:0033268//node of Ranvier;GO:0008091//spectrin;GO:0005829//cytosol;GO:0016328//lateral plasma membrane;GO:0043234//protein complex;GO:0032437//cuticular plate;GO:0030018//Z disc;GO:0005916//fascia adherens	GAGGATTTCCCTGAAGATGCTTTGGTTATTGAGAAGTCGCGTGAAGTGCGTGAGGCATTGAGACGTCTTAACGACTTAGCTGACCACCGGCGTCATAAACTCTATGAGGCTCATGAGATTCAGCGCTTCTTCAGAGACACCGACAAGGCTATTTCTTGGGTTAACGAGAAGTCGATCCCGCTCTCCACAGAAGACTGTGGACGTGATTTGGCTTCCGTTCAGGCCCTCCAACGCAAACATGAAGCCCTCGAAAGAGACTTGGCGGCTTTGAAGGACAAGCTGGGACAACTGGGGAAAGATGCAGAGGACCTTGCAGAAAAGCATCCCGATTCCAAGAACACAATCCACGAAAAACATCAAACACTTCTTTCGGCCTGGGAGAAACTGAAAGCACAAGCT…
CL1017.Contig1_All	997	--	--	--	--	--	--	--	--	--	--	--	--	--	--	--	--	--	--	--	--	--	--	0	0	0	TTTGTATTTGATACGAGAGTCAATTGGAAGCCAACGAAGTGCAGCTAGATGCTAGATATAAACCCATCTTTCCCTGCGTCTTTTTCGTGATTTTATATTCAAAGGGGGTGGGGGGGAGAGAAGATTTCACTCTTCTATTTATAATTAAACAGTTTAATGTTCTGCAATAATTCTATTCAGCACATCGTCATTTCAAGAGCGTTCACAGCTTCTCTTTGAACGCTGCAGATTAACTGGGTCAGCGTCACGCTACTACCTTTACGTGATTCCATCCAAGGACAACGCGCTTTATTTTGCTGGAAATGGGGAAAATAATGTAAGACGTAACAAAAAGAACCAGCAGAACAACCATGCAGGTAATACACGCGAAAGGGATTAAAGTACACAGCATCGCAAAGA…
CL1017.Contig2_All	218	--	--	--	--	--	--	--	--	--	--	--	--	--	--	--	--	--	--	--	--	--	--	0	0	0	TGCAGATTAACTGCGTCAGCGTCACGATGCTACCTTTCCGTGATTCCCTCCAAAGATGAGGCGCTTTATTTTGCTGGAAATGGGGAAAATAATGTAAGAAGTAACAGAAAGAAACAACAGAACAACCAAACAGGTAATACACGCGAAAGGGATTAAAGTACACAGCATCGCAAAGAACAGGATCACCATGCAGAAAGGGAAGATGGCCCTTAGCAGCC
CL10170.Contig1_All	294	--	--	--	--	--	--	--	--	--	--	--	--	--	--	--	--	--	--	--	--	--	--	0	0	0	AACCATTAAAGGAATTACAGAAGTAGGAAACAAATTGACAGACTATCAGAACAATGAAAATGTTAAGAGGAGTACAGTTGTTTTATACCCATGGTGGATTCGAACCTTGCATGCTTGCTTGCTTGGGCATAGGGTAAATATAATATAGTCATTAATAAAATAAAGCATAATGCATCGTTTAAAGACAATTTATTTACGTGGTTTAATTATGGAAGGCCAATAAATGCCCTATACTACCTTTCAACTATTAAAATCAGAATCTGGATTAAATGTTTTTTTCAAAGAAAAAAAAAT
CL10170.Contig2_All	459	--	--	--	--	--	--	--	--	--	--	--	--	--	--	--	--	--	--	--	--	--	--	0	0	0	GGAAGACTAAGACGAACATGATTAAATGACTGGTAACATGAGTTCATGCATTTACTGGTATTGCACTAAATGATGGAAAACATTTGAGATGCTGGTAATTTTACTTTACATTTAGTGTTAAATGTAGATTTTTTTTTTTTAATGTTTGCACCCACCATGGGCAAAATACAGCAGAGAGGGATAACCATAGAAAAACAAATTGTCAGACTATCAGAACAATGAAAATGTTAAGAGGAGTACAGTTGTTTTATACCCATGGTGGATTCGAACCTTGCATGCTTGCTTGCTTGGGCATAGGGTAAATATAATATAGTCATTAATAAAATAAAGCATAATGCATCGTTTAAAGACAATTTATTTACGTGGTTTAATTATGGAAGGCCAATAAATGCCCTATAC…
CL10171.Contig1_All	356	--	--	--	--	gi|459307365|gb|GAFW01007388.1|	61.9	2.00E-06	TSA: Dendroctonus ponderosae Dendroctonus_ponderosae_CAP3_Contig7389 transcribed RNA sequence	--	--	--	--	--	--	--	--	--	--	--	--	--	--	0	0	0	GTCACATCTAGTTCTACTGAAAGAGGTGGGGATTCCACTGCAAAAGAGCCCGAGCTCTAGAGAACAATGCAACCCACGTCCCACGTTAAAAGCTACTGAATAGCTCTCGTATAAATATGGGATATACGACAAACGTTGGGTAGTGTTTATAAACTACTCCGGCCGCTGTTCTGTGTGTATTTTCATACACAGAGAGGGGAAAAAATTAGAAGGTAAAAGCAAGAAGGGAAACTAACCAGTTTTAAGAGTTTTCAGATTGGAAGAAAGAACAGAAGAACAGCCGAGGAATAACAACAAAAAGGAACAGAAGAAAGAAAAACATAAATTTTAATTAAAAAAAAAAAAAAAAAAAGCAA
CL10171.Contig2_All	262	--	--	--	--	gi|229892998|emb|CU463210.11|	71.9	1.00E-09	Pig DNA sequence from clone CH242-12K2 on chromosome 2, complete sequence	--	--	--	--	--	--	--	--	--	--	--	--	--	--	0	0	0	TGTTTGTTTGTTTGTTTTTTTTTGTTTGTTTTTTTTTTAAGTTTTATTATTTGTTTCTAATTATGGTTTTCTTTCTTCTTTGTCTTTTTGTTGTTATTCCTCGGCTGTTCTTCTGTTCTTTCTTCCAATCTGAAAACTCTTAAAACTGGTTAGTTTCCCTTCTTGCTTTTACCTTCTAATTTTTTCCCCTCTCTGTGTATGAAAATACACACAGAACAGCGGCCGGAGTAGTTTATAAACACCACCCATATTTATACGAGAG
CL10172.Contig1_All	1194	--	--	--	--	--	--	--	--	--	--	--	--	--	--	--	--	--	--	--	--	--	--	0	0	0	TTGGGCTATAGATGAATTAATTTGTTTAATTAATCGAACTTGGACAATTTTTTTTAAGACTTGAGATTCAAAAAAATGAAAGAAAAACAGAAAAAAGTACAACTAGTAAGACAGAAAATAAAATCACCAACATCACTGAAGAACAATTATCAACATCAGAAATCAAATCAAATTAAAAAAATATAGAACACATTGGCTGAATTGTACCTGTTCTCATTCAAAACCTTACATCCGTTATTGTACACCATTTACACAATTACTTAATTCAGTTCCAAAATATCAACACATATGCACAGCCCTACAATGTAAATAATTTTATAATCATCTCAGAATGAAATCATAATTTTTTTTCTATGCCCATGTTTTAATTATAGAGTACAGGCGGCTACTTAAAAAATC…
CL10172.Contig2_All	321	--	--	--	--	--	--	--	--	--	--	--	--	--	--	--	--	--	--	--	--	--	--	0	0	0	TTGGGCTATAGATGAATTAATTTGTTTAATTAATCGAACTTGGACAATTTTTTTTAAGACTTGAGATTCAAAAAAATGAAAGAAAAACAGAAAAAAGTACAACTAGTAAGACAGAAAATAAAATCACCAACATCACTGAAGAACAATTATCAACATCAGAAATCAAATCAAATTAAAAAAATATAGAACACATTGGCTGAATTGTACCTGTTCTCATTCAAAACCTTACATCCGTTATTGTACACCATTTACACAATTACTTAATTCAGTTCCAAAATATCAATACACAGATGTACACTATCAACACATATGCACAGTCCT
CL10173.Contig1_All	1496	gi|340717885|ref|XP_003397404.1|	214.5	1.00E-53	PREDICTED: autophagy-related protein 101-like [Bombus terrestris]	--	--	--	--	sp|A4IH75|ATGA1_XENTR	207	6.00E-53	Autophagy-related protein 101 OS=Xenopus tropicalis GN=atg101 PE=2 SV=1	--	--	--	--	--	--	--	--	--	--	0	0	0	GTTGTTCTGAATGAAAACAAACAGCAGCTGATGTACACAGATTTAGCAAGCTGTATTTTTGGAAATCTGACTGAGATATATTTAAAGCGTGACTTAATTAAGAGTCACCAAGTAATCAGTTTGACTACTGTCTGAAGTGACGTTGAAATATATACGAAACAGATGATACCCATGATATAAAATTCCAGTGCGTATGAGATGCACCACTGGCTTCGGACGTATTCTGGTTGCTTTGTTTAGTTCCTACGCAGGGATATTATGAACGCAAGGACAGAAAGGATTCATCTGGAGGTCCTAAACAGTCAGATTCCAGATACAGTCCACAGCATTTTTCACACAGTTCTTTTTCTGAGAAGTACTGGTAAGTTTAAGTACAAAGATGAATGCACATATTCCATC…
CL10173.Contig2_All	1139	gi|443717915|gb|ELU08752.1|	73.9	1.00E-11	hypothetical protein CAPTEDRAFT_144659 [Capitella teleta]	--	--	--	--	sp|A4IH75|ATGA1_XENTR	69.7	1.00E-11	Autophagy-related protein 101 OS=Xenopus tropicalis GN=atg101 PE=2 SV=1	--	--	--	--	--	--	--	--	--	--	0	0	0	TTCGGCTCATATGTAGTCAACAAAACAAGACGAATTCCAATCATAATAAAAGATCACTGTGATGTACAATAAAATACATGTAAATTAACAACAAGATCTTTTGCTTTCAAGATGGATGACAAAATGCAAATATCAAGTTCTAAGTGCATGTGCCAGTTACATGTGGTAGTGGGGAAGAGGGGGGAGGGGCAAAGGGGGCAGAATAAGCAAGGTTCACCAATACCAATAAAGACAAATTACTGTCGTTTCATGACCTCTGATGAAAGAGACAAAAATAATGCATTAATCATCTTTCTCCACTAGAATGACTTCTACCCTAGACTCATCCTGTATATTTATGATATACCACTTAACAAAGATACGTTACTGGCCAAGTCAACCCTAAAAATCATTCTTGTA…
CL10174.Contig1_All	1075	gi|358337659|dbj|GAA56005.1|	253.1	1.00E-65	lysosome membrane protein 2 [Crassostrea gigas]	--	--	--	--	--	--	--	--	--	--	--	--	--	--	--	--	--	--	0	0	0	AGCCTTCAAACGGATCCAGTTCAACATCTTCATGGAAAGCACCTATTCAGACTACTTTAAGAATATAGCAGAACCGTTCTACTTCCCTATCGCATGGATCGCCGAGATTGCTGTCGCAGACAAGCGGTCAGTGGATATGCTGGCTGATATGGTACTGGCACCGCGGAAAAAAGTGCCTCTCATCCTTACTATTGTAGGTGCCATTTCCACAATCTTAGCGGTCATGCTGGTTGTTATCCTTGTCGCATGTGTACGTACACGAAGCATCTCTCATCGTGCCAAACGCAACGGTACCGTTAGCCCCGCATCTGCAATGGTCACAACACCCACAAAAGAGAGCAAACTCGAGTCATTTACTTCGGTCACGTCACCTTGGTCTACCACAAAGCCGAAAGTTCC…
CL10174.Contig2_All	966	gi|358337659|dbj|GAA56005.1|	216.5	1.00E-54	lysosome membrane protein 2 [Crassostrea gigas]	--	--	--	--	--	--	--	--	--	--	--	--	--	--	--	--	--	--	0	0	0	AGCCTTCAAACGGATCCAGTTCAACATCTTCATGGAAAGCACCTATTCAGACTACTTTAAGAATATAGCAGAACCGTTCTACTTCCCTATCGCATGGATCGCCGAGATTGCTGTCGCAGACAAGCGGTCAGTGGATATGCTGGCTGATATGGTACTGGCACCGCGGAAAAAAGTGCCTCTCATCCTTACTATTGTAGGTGCCATTTCCACAATCTTAGCGGTCATGCTGGTTGTTATCCTTGTCGCATGTGTACGTACACGAAGCATCTCTCATCGTGCCAAACGCAACGGTACCGTTAGCCCCGCATCTGCAATGGTCACAACACCCACAAAAGAGAGCAAACTCGAGTCATTTACTTCGGTCACGTCACCTTGGTCTACCACAAAGCCGAAAGTTCC…
CL10175.Contig1_All	1361	--	--	--	--	gi|261328543|emb|FN554969.1|	65.9	5.00E-07	Trypanosoma brucei gambiense DAL972 chromosome 6, complete sequence	--	--	--	--	--	--	--	--	--	--	--	--	--	--	0	0	0	GGGACACGTGAACGGGTGGATAGACGACGGGAGTAGCCTCCTCCTCCTCCTTGTTCGGGCTCCCTTTTTTCCCACCCAGCCCAAAAGAGGAGGAGGAGGAGGAGGAGGCAGAGGAAAGAAGGATGGAAGGAGGATGTAGAGTTTGTAGACAGACAGAAGGAGCCAAAGATACGATAACAACAGAGTCGTCCGTATAACCCCAGAGGAGTCATAGTCTGTGGTGTTAACAGTTGACGTAATAACCGGCGGTCTGGACCAGCGTCACAAAAAGTCGTCATAAAGAGTCACCTGCATACACTGATCGGTGACGAAGATGATGTACAGTCCGTCACCTCAGCCAGATGATGTCTGTCGTGGTTGCGTGCCCCGGCCAACGAAGAACGATAACTGCTGACTGTC…
CL10175.Contig2_All	2177	--	--	--	--	gi|8745190|emb|AL109614.28|	69.9	5.00E-08	Human DNA sequence from clone RP11-425M5 on chromosome 20, complete sequence	--	--	--	--	--	--	--	--	--	--	--	--	--	--	0	0	0	GGGACACGTGAACGGGTGGATAGACGACGGGAGTAGCCTCCTCCTCCTCCTTGTTCGGGCTCCCTTTTTTCCCACCCAGCCCAAAAGAGGAGGAGGAGGAGGAGGAGGCAGAGGAAAGAAGGATGGAAGGAGGATGTAGAGTTTGTAGACAGACAGAAGGAGCCAAAGATACGATAACAACAGAGTCGTCCGTATAACCCCAGAGGAGTCATAGTCTGTGGTGTTAACAGTTGACGTAATAACCGGCGGTCTGGACCAGCGTCACAAAAAGTCGTCATAAAGAGTCACCTGCATACACTGATCGGTGACGAAGATGATGTACAGTCCGTCACCTCAGCCAGATGATGTCTGTCGTGGTTGCGTGCCCCGGCCAACGAAGAACGATAACTGCTGACTGTC…
CL10176.Contig1_All	809	gi|358253068|dbj|GAA51896.1|	536.2	6.00E-151	hypothetical protein CLF_106977 [Crassostrea gigas]	--	--	--	--	--	--	--	--	--	--	--	--	--	--	--	--	--	--	0	0	0	GGATCGGAAGCCTTCCAATCTGTAGGAGATCGGTCACCGTCGCCAAATGACAGTGCCAGCCAAAATGGTATCACAGAGTGTGACTCTTTAGATTCCAGTCCATCACGTGCCAACTCGGACTCCAAATCACAGGATGCTTACGTGTCTCACTTTACGGCAGTTGTCCCAGGCTCCAAAAATCGCGTAACGGTTCGCATTCGTCCGCCCATTCCTCCAGACGACCTCACATTCTCTGTACCCTCGAGTGTTGCCAGCCCTGCCAATGGTGATATGCATTCTCACTCCTCTCCTCCCCACTCGCCTGAGTCCCCGGAATCGTTTAGTGAGTTTCATTCGTCCACAGCCACGGTTGACAATCTGGACCTCAACGCTCTCTCTTCCATCCCTGGGCTTGAAGGC…
CL10177.Contig1_All	1372	gi|405953731|gb|EKC21335.1|	113.2	3.00E-23	2&apos;-5&apos;-oligoadenylate synthetase 3 [Crassostrea gigas]	--	--	--	--	sp|Q05961|OAS1A_RAT	91.7	4.00E-18	2'-5'-oligoadenylate synthase 1A OS=Rattus norvegicus GN=Oas1a PE=2 SV=1	--	--	--	--	--	K14216	9.00E-19	95.5	aml:100469118	2'-5'-oligoadenylate synthetase	0	0	0	GGCCGTCGTTGAATTCATTAAACAATTTCAACAAATGATTTCAATACTTGCCTATTTATCAGCGTTAGTTAAGGACATTAAACAAAAACTTGTATTTTTGCACAAATCCAATTAGTTTCCAATGGTCTGATATCGATAATATAAAATCTTAATCTGTATCCAGGTCAAATCTTTTTTTTTACAGCAAATTGTTATTGCATTTAATGAATGGGCTAATAATGCAATTTCCTGAAAGCGACCATGTTTCTTCTGTGGATTATTTTCAGCTGTGGAAGTCGTACATCACTGTAGTGAACACCACCACTGGCTGGCGGCGTCGTCAGCCTGGACTCCAAGGGTCTCCTGCGCAGCTCGACTTATTAGCCAGGCTTTTCTGACGTTGAGAGTGTTCTTAAAAGG…
CL10177.Contig2_All	222	--	--	--	--	--	--	--	--	--	--	--	--	--	--	--	--	--	--	--	--	--	--	0	0	0	GGCCGTCGTTGAATTCATTAAACAATTTCAACAAATGATTTCAATACTTAAGGACATTAAACAAAATCTTGTATTTTTTCACAAATCCAATTAGTTTCCAATGGTCTGATATCGAAAGTATAAAATCTTAATCTGTATCCAGGTCAAATCTTTTTTTTACAGCGAGTTGTTTAATGAATAGGCTAATAATGCAATTTCTTGAAAGCGACCGTTTCTTCTGTG
CL10178.Contig1_All	2308	gi|358341799|dbj|GAA49387.1|	121.7	1.00E-25	protein phosphatase 1B [Crassostrea gigas]	gi|291386860|ref|XM_002709899.1|	63.9	3.00E-06	PREDICTED: Oryctolagus cuniculus protein phosphatase 1B, transcript variant 2 (LOC100356616), mRNA	sp|O62829|PPM1A_BOVIN	353	7.00E-97	Protein phosphatase 1A OS=Bos taurus GN=PPM1A PE=2 SV=1	SPCC1223.11	182	2.00E-45	COG0631	Serine/threonine protein phosphatase	K04461	1.00E-96	355	dre:30672	protein phosphatase 1B (formerly 2C) [EC:3.1.3.16]	GO:0035970//peptidyl-threonine dephosphorylation;GO:0019221//cytokine-mediated signaling pathway;GO:0009967//positive regulation of signal transduction	GO:0005515//protein binding;GO:0046872//metal ion binding;GO:0004722//protein serine/threonine phosphatase activity	GO:0005829//cytosol	ATGCGGGTGCAGTTAAATCGGCTGCAAATATACAAATGTAACCGTGAGATGGGTTGCTCAAAGACAAACACCGAAAGAAACCAACAATAGGTCGAGCAAGTGCATGTACATGTGGATTGATGTTATGCAAGTTGCCAATAGGTAAGCTGTACTGTAAACAAGTTTAAAGTCCATAGAACAAAGGACCGCACAGTGAACAGACTATCTGAAGCGGAATGAAAGCCGAAAAGGCTGTTTTTGAGGAAAATGATTTTTAATTGACAGCAACTGTGAGGCCGCTGGACAATAAGAAGCCGGCGCGTTCGTTTGACCAGGCACCACAGCTGGTACACTGTGCAAAATAAAAGGCAACAATGTAAAGTGGACATCTGACGAATCGAAGGAACTGAGAGTAGTTAA…
CL10178.Contig2_All	289	gi|358341799|dbj|GAA49387.1|	193.4	2.00E-48	protein phosphatase 1B [Crassostrea gigas]	--	--	--	--	sp|P20650|PPM1A_RAT	120	7.00E-28	Protein phosphatase 1A OS=Rattus norvegicus GN=Ppm1a PE=1 SV=1	SPCC1223.11	80.5	7.00E-16	COG0631	Serine/threonine protein phosphatase	K04457	6.00E-28	122	tgu:100225828	protein phosphatase 1A (formerly 2C) [EC:3.1.3.16]	0	GO:0004721//phosphoprotein phosphatase activity;GO:0046872//metal ion binding	0	GCGAATCTCCGACGCTGGTGGTCAAGTGATGTTATCCAGGGTGAATGGATCACTCGCTGTCTCGAGATCCCTTGGCGATTTCGAGTACAAACAAGTGTACAGTCGGGGGGCTACTGAACAGCTTGTCTCTCCTGAACCGGATGTGTTTGTAGTCGAACGTAAACCCGATCGAGATCAAGTTCTCATCCTAGCCTGCGACGGAATCTGGGATGTATTCGAAAATGATACCCTTGCTACATATGTACTTCAGCGGCTACGATGTGTTCCCAATTTGGATGAAGTCTGTCAA
CL10179.Contig1_All	294	--	--	--	--	--	--	--	--	--	--	--	--	--	--	--	--	--	--	--	--	--	--	0	0	0	TGGTGGGGGGGAGGGGTTGGAGGGAGAGGCAAATTTTAGGTTATCATTTAAAGCAGGTATTAGTTAAAGCTGATTGAGAAAGGATCACTACACCACCTATAAATAACAAGAATTAGCTTTCTGCTAATGTCCTAAACATCGGAAGCAGATATTAATAATAATAATAATTTAGAAGCTTGTATTTTAAGTGCTATGAAAAGGCAGTAGCTATGAAAACTACAAATCCACTTCTACCCCTGATATATGTTTTCACAATCTTTAGTCTATAATAAAATATGTATTTACACATAATGT
CL1018.Contig1_All	1681	--	--	--	--	--	--	--	--	--	--	--	--	--	--	--	--	--	--	--	--	--	--	0	0	0	GCAGTGAGAGTTGTCCACAATCCGAGTCTGCTGGACGAAGAAAAGTATCGTTTCAAGAAAAAGATGTGGTCATTGTGCCTTATATTGACGACGAAGAAAGTATCCACAAGTCTCAAATCAACGGCGATCGTTTGCCGCTTTCAGGCGCAGCGTCGAATGCTGTTGAAAGTCAGCTTAAGTTCGACGGTTCTCTCGATCCCGATTTTTTCGAGTCAGACGAATACTTGATGTACTTCGATGATGTGCCTTTGGACTTGGACTTTTACAAGGGAGATCCCTTTCTTGACAGACCTATCGAGTACCCGGCGGACGAATGGCCTCTAGCTGAAGAACTATCGCAGGTCATAGCCGAGGGGCCTTATGAAACTTCCGTTGTCAAGAATAGTTCCTTCTTTCGGA…
CL10180.Contig1_All	917	--	--	--	--	--	--	--	--	--	--	--	--	--	--	--	--	--	--	--	--	--	--	0	0	0	AAAGCCTTGAATATCAAAATGCTTGAATGTGTTTATTTTCTAGCTAACTTCAAGTAATGCACATACTGCATTCAGTATTTAATGCAAAACACTAATAGTACATAAAGGCGAGTAGGTGTACACAGACCCATAGCCTACCAGCAGTATAGCAGTGGATCAGGCTGGTCCTAGACCAGAATAATGAGGGCATCAACGTCCACCTCTTTCATCCTGCTTTACATTCCTTAATCTTAAGACAGCAGGGTTGTGTTCACGGTCACAATTGCAGCATACACTTGAATGGGACATAGAGAAAAATAGTGTGCATGTAGCACTATGAAGTGGCATTGGGAACGTACCCCAGTACTTATTTTCAGCCAAGGCAACTGCAGACCATATTGCTTCTTTGGCACAAACTTT…
CL10182.Contig1_All	992	gi|358331790|dbj|GAA50550.1|	563.1	7.00E-159	endoplasmic reticulum resident protein 44 [Crassostrea gigas]	--	--	--	--	sp|Q3T0L2|ERP44_BOVIN	182	1.00E-45	Endoplasmic reticulum resident protein 44 OS=Bos taurus GN=ERP44 PE=2 SV=1	YCL043c	74.7	2.00E-13	COG0526	Thiol-disulfide isomerase and thioredoxins	K08056	2.00E-11	70.5	dre:445123	protein disulfide isomerase family A, member 3 [EC:5.3.4.1]	0	0	0	GTTTTGAAGCGCCAACGGCTGTGGGTGTCTGCCCTGTAGGATGAGGTTCTGGAAATCCCTCAGGATATTTCTGCTCTCGAGTCTACTACTGGCACACACCTGCTTCGCTGATGTTTTCACAATAGTCGCCGCCAACCGAACAGCCTTAGATAACTATAAACTCGTACTTATCCAGTACTATGCGACTTGGTGCCACTTCAGCCGGCAACTAATGCCTATCTTCGATGAAGCGTCAAACATATTCAGGGATGCTACAAGTTACGGGGAGGTCGCATTCGCACAAGTGAATTGTGAGGAGGCCGTCGACCTTTGTTCCGATGAGAAGATCCGTAAATATCCAACGATCAAGGTCCTTAAATATGGCATTACATCAAAAACCGAGTATCGAGGGCAGCGCAC…
CL10182.Contig2_All	993	gi|358331790|dbj|GAA50550.1|	549.3	1.00E-154	endoplasmic reticulum resident protein 44 [Crassostrea gigas]	--	--	--	--	sp|Q3T0L2|ERP44_BOVIN	179	6.00E-45	Endoplasmic reticulum resident protein 44 OS=Bos taurus GN=ERP44 PE=2 SV=1	YCL043c	71.2	3.00E-12	COG0526	Thiol-disulfide isomerase and thioredoxins	K08056	7.00E-12	72	bmy:Bm1_28935	protein disulfide isomerase family A, member 3 [EC:5.3.4.1]	0	0	0	GAAATTTTCAAGCGCCAACGGCTGTTGTGTCCCAGCCTGTTAGGATGAGGTTTTGGATTTCCCTCAGGATATTTTATCTCTCTCTACTACTGGTGCACAGCTGCCTCGCCGATGTTTTTACAATAGTCGGTAGCAATAGAACAGCTTTAGAAAATTATAAACTCGTACTTGTCCAATACTATGCCACTTGGTGCCACTTCAGTCGACAGCTAATGCCCATTTTCGATGAAGCATCAAACAAATTTCGGGACGCTGCAAGCAAAGGAGAAGTTGCGTTTGCACAAGTAAATTGTGAAGAAGCGGTCGATTTGTGTTCTGATGAGAAAATCCGTAAATATCCAACGATCAAGGTTGTCAAATACGGCATCACGCTGAAAGCGGAGTATCGAGGGCAGCGCA…
CL10183.Contig1_All	273	--	--	--	--	gi|328677272|gb|JF784168.1|	91.7	2.00E-15	Bithynia funiculata RAPD marker BF-KKU genomic sequence	--	--	--	--	--	--	--	--	--	--	--	--	--	--	0	0	0	TGAATTTACTGTCTTGATTAATACCGTGGTCTATTGGATAAAACTGCGGTTTGTCCACCTGGGATACCAGGGTTCGAATCCTACCGAGGGTTATAGTATGAGAGTTTGGAGGCCACCCGACCGACTGATTGCCCCAATGTCAGGATAATACGACTGGGTGGGACACTGCTAGTATAGAGGCAAGTGATCCCAATGTGGCAGCACGTAAATACGTCATTGGCTACACCATCTTTGAAATGCACTAATTGTAAGGAAGGGACTCTTAACAAACCG
CL10183.Contig2_All	275	--	--	--	--	gi|328677272|gb|JF784168.1|	97.6	3.00E-17	Bithynia funiculata RAPD marker BF-KKU genomic sequence	--	--	--	--	--	--	--	--	--	--	--	--	--	--	0	0	0	TGAATTTACTGTCTTGATTAATACCGTGGTCTATTGGATAAAACTGCGGTTTGTCCACCTGGGATACCAGGGTTCGAATCCTACCGAGGGTTATAGTATGAGAGTTTGGAGGCCACCCGACCGACTGATTGCCCCAATGTCAGGATAATACGACTGGGTGGGACACTGCTAGTATAGAGGCAAGTGATCCCAATGTGGCAGCACGTAAACAGATCGTGACAACACCGTCCCTCAGCATCTACAAAAACAATCAAACAGCAAACAAAGAAACCAGG
CL10184.Contig1_All	849	gi|405968424|gb|EKC33497.1|	136	2.00E-30	B-box type zinc finger protein ncl-1 [Crassostrea gigas]	--	--	--	--	--	--	--	--	--	--	--	--	--	--	--	--	--	--	0	0	0	GCGCTGTCGGTGACATAGCAAGAATGCTGCGAATTGTATCTTCAGAAGGCTGACCGTGTGACATAGGGGTGATGGTGCGACTCACAGGGCCACTGCTCACACTGCTGGGGCTGGAACGACTGATGCCACCCATGCTGCTACCTAAGATGGCTTGGCTTCCTAAAACACTTGTTGTGAGTTTGGCCATGGCAGCTGCATTCTGTATCATGGTCGCACTATTGTTGCTATTGGTGGAGGCATTGTCAACAGAGATGCCACTATCAGAGAGAGCTGGGGATACAGAACTGCGTGAAATAGAGGAGTCCAGGTGGGCAATCACTGGCTGAGCATTAGCTAAGGAAGAGGCCACATGGGTCAGATTAGCCAAGCTTTCCAGATTCCCTCCAGTCAGAGCTGCAA…
CL10184.Contig2_All	390	gi|405968424|gb|EKC33497.1|	83.2	4.00E-15	B-box type zinc finger protein ncl-1 [Crassostrea gigas]	--	--	--	--	--	--	--	--	--	--	--	--	--	--	--	--	--	--	0	0	0	CTAAATATCATGATAAACTATTTAATTTACCTGCAGCCAGCTGACTGTAATTTGCTTCTGTTTCAAATGAAGAGTGGGCAGATGCTAGAGGCAATCCTGCAGGGTGCTTTGCTTTGGGTTCATCCGTAACCCACCATCCAAAATTCTGCCTCACAGCAGCTTCAAATGCTTGGGGGTCAGTTTTAAATTCTATGTGAAACTTGAAATCAGTCTTGGGAGGCTTTGTTAAAAGAGAAATCAGCTGGGAACGAATCATCCTGCTGAACATTGCTGCATAAGTTGGACAATCATGCTTCAAAAGTCGATCAGCAAAACTGCAAGCAGATTCCAGTCTAGTTTCATGAACATCTAACAAGTGAAATGTATCCATAAGTTGCAGTTCTATTTTGT
CL10185.Contig1_All	815	gi|291190327|ref|NP_001167358.1|	40.8	3.00E-34	cardiolipin synthase [Salmo salar] >gi|223649404|gb|ACN11460.1| Cardiolipin synthetase [Salmo salar]	--	--	--	--	sp|Q80ZM8|CRLS1_MOUSE	114	3.00E-29	Cardiolipin synthase OS=Mus musculus GN=Crls1 PE=2 SV=1	SPAC22A12.08c_2	91.7	1.00E-18	COG0558	Phosphatidylglycerophosphate synthase	K08744	5.00E-32	118	tad:TRIADDRAFT_33397	cardiolipin synthase [EC:2.7.8.-]	0	0	0	GTTAGGTTTGTATCGTAAATGAGGTCATTGTTGACTGGCCCGCTTTGACCAATCCATCGCACGTCTGCGCCACTCAGGTAGCTGCCTCCAATAACCTAATCCGGAGGCGAGTGTAGTGCCAGCTGCAAGGAGCCATACGCCATGGAGAAGTGGGGAGTCACCCATTTGGCACAAAGGTGCAACTAGGCTGCACATTACCGCTGTAAACTGACACGTAGTGTTGAGTAAGTTTGGAAGCCTTCATTTCCACTGGAATCTGCCGGAGTTGCATCAAGTTAGAGAATTTAGCTGGCTCCGGGAGTGATAGGAAGCTCAAATATCCAGCAGCACAAACTATCCCAACGTCGCGAGCAATAATTAATAGTGTCAGAGTGACTGGAAATAATTGGCTCGCCGTCA…
CL10185.Contig2_All	672	gi|291190327|ref|NP_001167358.1|	40.8	2.00E-34	cardiolipin synthase [Salmo salar] >gi|223649404|gb|ACN11460.1| Cardiolipin synthetase [Salmo salar]	--	--	--	--	sp|Q80ZM8|CRLS1_MOUSE	114	2.00E-29	Cardiolipin synthase OS=Mus musculus GN=Crls1 PE=2 SV=1	SPAC22A12.08c_2	91.7	1.00E-18	COG0558	Phosphatidylglycerophosphate synthase	K08744	4.00E-32	118	tad:TRIADDRAFT_33397	cardiolipin synthase [EC:2.7.8.-]	0	0	0	GTTAGGTTTGTATCGTAAATGAGGTCATTGTTGACTGGCCCGCTTTGACCAATCCATCGCACGTCTGCGCCACTCAGGTAGCTGCCTCCAATAACCTAATCCGGAGGCGAGTGTAGTGCCAGCTGCAAGGAGCCATACGCCATGGAGAAGTGGGGAGTCACCCATTTGGCACAAAGGTGCAACTAGGCTGCACATTACCGCTGTAAACTGACACGTAGTGTTGAGTAAGTTTGGAAGCCTTCATTTCCACTGGAATCTGCCGGAGTTGCATCAAGTTAGAGAATTTAGCTGGCTCCGGGAGTGATAGGAAGCTCAAATATCCAGCAGCACAAACTATCCCAACGTCGCGAGCAATAATTAATAGTGTCAGAGTGACTGGAAATAATTGGCTCGCCGTCA…
CL10186.Contig1_All	962	gi|405954058|gb|EKC21595.1|	268.9	2.00E-70	hypothetical protein CGI_10003657 [Crassostrea gigas]	--	--	--	--	sp|Q7Z3F1|GP155_HUMAN	151	2.00E-36	Integral membrane protein GPR155 OS=Homo sapiens GN=GPR155 PE=2 SV=2	--	--	--	--	--	K12365	2.00E-06	53.9	xla:399069	phosphatidylinositol-3,4,5-trisphosphate-dependent Rac exchanger 1 protein	0	0	0	GCAGCAGTCCTCAACTGTCGCCAGCACAGAAGGAGAAAGATTACCAAGCTTGTGCCTCTTCTCTCAACTGCTCCAGTTTGAACATTGAGGACATTGTTCCGTTTCCTGGTGGCGGAGAGGAAGACATGAAAAGCATCACGTCTGATGGCCTGTGTTCAGAAAACCATGACCTGATAGGAGCCAGTCCTGTTCCTGTCGACGAGCGGACTTGTCTCATCAGTCGCTGCACCACAGAGGAGAGACTTGCATGTCGACAGCGGTTGCGCCGCTATGCTGCAGAGTTGCCAAGCATGGCCGATTGCCCCCAGGATGAAGGGTCGCGAGACCCTGCTGAGGTGTTAAAGGAGGAGTACCAGTCAACCCAGCACCTTCTTCTCCTCCTGCTTCTCACCGTCTCCA…
CL10186.Contig2_All	1004	gi|405954058|gb|EKC21595.1|	261.2	6.00E-68	hypothetical protein CGI_10003657 [Crassostrea gigas]	--	--	--	--	sp|Q7Z3F1|GP155_HUMAN	144	2.00E-34	Integral membrane protein GPR155 OS=Homo sapiens GN=GPR155 PE=2 SV=2	--	--	--	--	--	K12365	2.00E-06	53.9	xla:399069	phosphatidylinositol-3,4,5-trisphosphate-dependent Rac exchanger 1 protein	0	0	0	GCAGCAGTCCTCAACTGTCGCCAGCACAGAAGGAGAAAGATTACCAAGCTTGTGCCTCTTCTCTCAACTGCTCCAGTTTGAACATTGAGGACATTGTTCCGTTTCCTGGTGGCGGAGAGGAAGACATGAAAAGCATCACGTCTGATGGCCTGTGTTCAGAAAACCATGACCTGATAGGAGCCAGTCCTGTTCCTGTCGACGAGCGGACTTGTCTCATCAGTCGCTGCACCACAGAGGAGAGACTTGCATGTCGACAGCGGTTGCGCCGCTATGCTGCAGAGTTGCCAAGCATGGCCGATTGCCCCCAGGATGAAGGGTCGCGAGACCCTGCTGAGGTGTTAAAGGAGGAGTACCAGTCAACCCAGCACCTTCTTCTCCTCCTGCTTCTCACCGTCTCCA…
CL10187.Contig1_All	561	gi|226488054|emb|CAX75692.1|	240.7	2.00E-62	Suppressor of G2 allele of SKP1 homolog [Schistosoma japonicum]	--	--	--	--	sp|B0BN85|SUGT1_RAT	163	2.00E-40	Suppressor of G2 allele of SKP1 homolog OS=Rattus norvegicus GN=Sugt1 PE=2 SV=1	YOR057w	112	4.00E-25	COG5091	Suppressor of G2 allele of skp1 and related proteins	K12795	8.00E-61	233	smm:Smp_010160	suppressor of G2 allele of SKP1	GO:0045087//innate immune response;GO:0007067//mitosis;GO:0035872//nucleotide-binding domain, leucine rich repeat containing receptor signaling pathway	0	GO:0000776//kinetochore;GO:0005829//cytosol;GO:0000151//ubiquitin ligase complex	GGCGGTTTCATTTCAACTTTACCTTTGCCGACTTCATCCCAATTTGTGCTCAGCACGGTACCCCCCGATTCGGTGAAGCTCTTAATCATGGCTCGCCGAGTTTCGTCAGAGGCATCCCGGTAAATGCTCTGAAAGAGTTTGTTTAACGGGTCCCCATCGTCCTCCAGCTCAGCTGCTTCTTTTTCCAACTTGTTCCAGTCGTGAGCAACTTTGCTGGAAGAAGGATAAGAGTGGGCCACTTTCGACACCGAATCCGTTGTGCTGACGTCCTCAAGTTGGGTCCATCTGACTTCGGTCTGCTTCCTGATACAAACCTCTATTTTCATCGACGAGACGCGGAATGAGGATTGCTCGGGAACAATGGGGTGCGACAGCTGAAACCTCTTGAGAAGTTCATCA…
CL10187.Contig2_All	568	gi|358255895|dbj|GAA57515.1|	229.9	4.00E-59	suppressor of G2 allele of SKP1 [Crassostrea gigas]	--	--	--	--	sp|Q2KIK0|SUGT1_BOVIN	158	6.00E-39	Suppressor of G2 allele of SKP1 homolog OS=Bos taurus GN=SUGT1 PE=2 SV=1	SPBC36.12c	105	5.00E-23	COG5091	Suppressor of G2 allele of skp1 and related proteins	K12795	3.00E-56	218	smm:Smp_010160	suppressor of G2 allele of SKP1	0	0	0	TTGGGGAAAAGGGTGAATATGGGAAATGGCAGTAGTGGGTGGGTTTGGATGCACCCGTTCAACGTCAAAGTTCATACTTTTTGTATTCCATTCCATCGGGTGGCTTCATTTCGACTTTGCCTTTGCCCACTTCTTCCCAATTTGTGCTCAGCACAGTACCTCCGGATTCGGTGAAACTCTTGATCATGGCCTTCCTAGTTTCGTCAGAGGCGTCTCGGTATATGCTCTGGAAGAGTTTGTTTAACGGGTCTCCATCATCCTCCAGTTCCGCTGCTTCCTTTTCCAGCTTGTTCCAATCATGAGTAACTTTACTGGAGGAAGGGTAGGAGTGAGCGACCTTCAACACTGAATCAGCTGCGTTGACGTCTTCAAGTTCTGTCCATCTAATTTCGGTTTGCT…
CL10188.Contig1_All	1933	gi|213513668|ref|NP_001134643.1|	173.3	4.00E-41	glia maturation factor gamma [Salmo salar] >gi|209734902|gb|ACI68320.1| Glia maturation factor gamma [Salmo salar] >gi|209736338|gb|ACI69038.1| Glia maturation factor gamma [Salmo salar]	gi|221219064|ref|NG_009366.1|	85.7	7.00E-13	Homo sapiens dual-specificity tyrosine-(Y)-phosphorylation regulated kinase 1A (DYRK1A), RefSeqGene on chromosome 21	sp|Q80T18|GMFG_RAT	170	1.00E-41	Glia maturation factor gamma OS=Rattus norvegicus GN=Gmfg PE=2 SV=1	--	--	--	--	--	--	--	--	--	--	GO:0006469//negative regulation of protein kinase activity;GO:0007399//nervous system development;GO:0007165//signal transduction;GO:0043085//positive regulation of catalytic activity	GO:0004860//protein kinase inhibitor activity;GO:0008047//enzyme activator activity;GO:0004871//signal transducer activity;GO:0003779//actin binding	GO:0005622//intracellular	GCTTATGACTTCCGCACTCAGCATCACGAAAGGGGAGGAGGAAACAGTCACAGAGAAATGGCAACAAATGTCCAGGTATGTGATATTGATTCAGCCTTGGGTGACATAATAAAAAAATTTAAGTTCAGGAAAGAAAAAAACAATTCAGCAATTATATTGAAAATAGACAAAGAAGCACAGAAAGTTGTTCTAGATGATACTATTGAGGATGTGGACTTGGATGAACTTGCCAACGAGCTTCCCGCATCACAACCACGCTATGTCCTGTTGAGCTATGAATACAAGCGTGAGGGAGATGCTGGCAGGGTTTCATATCCTTTCTGTTTCATTTTTGTCAGTCCACAAGGATGCCAGCCAGATCTGACAATGATGTATGCAGGAACCAAGCAAGCTTTGGTT…
CL10188.Contig2_All	244	--	--	--	--	--	--	--	--	--	--	--	--	--	--	--	--	--	--	--	--	--	--	0	0	0	AATTTAATTCGTTCCATAAGTGAAAAATTTTGTAAGTTATGGCGCATTTTACATGTTAATGTAAGGTGCATTTTACCTGACAAATACAAGTTTTTGCCGGTTCACGTCATTTAATTTCTTGAGGCATGTTTTGTAAGTTAGCGCATAAAATTTCAGAAATTCTGTTTCATAAGTTGGAAGTTTTGTTAGTAAGGTCATTTGTAAGTTGAGGCCCCATTGTAGTGATTCTTAAAAAAAAAAAAAT
CL10189.Contig1_All	850	gi|358333214|dbj|GAA37595.2|	527.7	2.00E-148	hypothetical protein CLF_106774 [Crassostrea gigas]	--	--	--	--	--	--	--	--	--	--	--	--	--	--	--	--	--	--	0	0	0	GGCTGACGTTCAGTAATTCCATCACGGTCTTCCGCAACTCCAAATCTGCAAGACATGTACTCAGCACCGGATGATAGCTGGTTACCGGAGATCCCGACGGATTACAATGGAATCGCCCATCAGAATGGTCACTCTGATTGCAGGGCTTTCGAGGAAACTAACCCAAACCTCTGGGAACCCGAGGGCCCCATTGTCCAGCCGATTCCGGACAACCTTATGGTTGGTGACTACATTGAAATAAACGGAATTTGTCGTGGGCCAGAAGTCATAATTGAGCTGATCACGGAAGAACAACAAAGAGGCATGCGAAACGATATACTTCCGCTTCACGTTCGTCTGCAAGCTGGAGGACCGGTTTTAGTGAAAAATTACTCAAAGGACAAGGTCAATCGACAAGAG…
CL10189.Contig2_All	791	gi|358333214|dbj|GAA37595.2|	441.4	2.00E-122	hypothetical protein CLF_106774 [Crassostrea gigas]	--	--	--	--	--	--	--	--	--	--	--	--	--	K10091	5.00E-06	52	aml:100467012	galectin-4	0	0	0	CTAGAAAATACCAGAGGGTTCCAATAACCTTAAAGGACATTAAGGAAAGGCTAAATTATCCTCGAAGGAAATGTACGACGATTATGCGTTCGATCACGCACCGGGAGGGGAGGAAGAATATGAGGGCCCCATTGTCCAGCCGATTCCGGACAACCTTATGGTTGGTGACTACATTGAAATAAACGGAATTTGTCGTGGGCCAGAAGTCATAATTGAGCTGATCACGGAAGAACAACAAAGAGGCATGCGAAACGATATACTTCCGCTTCACGTTCGTCTGCAAGCTGGAGGACCGGTTTTAGTGAAAAATTACTCAAAGGACAAGGTCAATCGACAAGAGTACAACCATCGCATGGGTATGCAACAAAACTTGGCATTTGAGTTATGCATCTATGCACT…
CL1019.Contig1_All	419	--	--	--	--	--	--	--	--	--	--	--	--	--	--	--	--	--	--	--	--	--	--	0	0	0	TGGACTTTAAACACCATTAAACAACTAATGTTTGCAGGCATTAAAAATATGGCATTAAACTATTCCATCCTAACCTGGCGTTATCCATTTTAGTCCAAATCTGTATAAACCGGGTTGAGGCTGAATGTATTGGCCAGCTTCAAAAAGGAAAGTATTCATCAAGTCTCAAGAAAAATCATGTTTACAAGATTAATCTTTTTTTTTTTTTAATTGTAACTTTTGAGCCTAGTGGATACCAAACATGTTAGAAAGAGATATTTCTGAGCATGTGTTTATGTTTGCTTGTTCACTAAGGCAAGTTAATAAGGCACTTCTTGTATCAAAATTCAATTTAAACAATGAAAATGATGTACAATTCGTCAATTGTAACAGAAAAATTCACAAGTAGACATAATATTT…
CL10190.Contig1_All	1005	gi|358334046|dbj|GAA52484.1|	64.7	8.00E-09	hypothetical protein CLF_108151 [Crassostrea gigas]	--	--	--	--	sp|Q75JC9|Y8484_DICDI	56.2	1.00E-07	Uncharacterized protein DDB_G0271670 OS=Dictyostelium discoideum GN=DDB_G0271670 PE=4 SV=1	--	--	--	--	--	K14774	7.00E-06	52	spu:586023	U3 small nucleolar RNA-associated protein 25	GO:0009987//cellular process	GO:0003824//catalytic activity	0	GTCCAAACAGTCGAAGAGGAAGACTCTAGTTCCAATGACGACGATCAATCCTCAGGTGATGGTCACGTGTTCGATGAACCAAATGAAGATGCAGGGACACCTGAAGATGAGGACTTATCTGAAATTGAAGGATCTGGCTTCCATGACGTTGACTCATTCCCCAATACCGAGTCAGATGAATCGTCTGACAGTTCATCGGGAGATGAAAAGCATACGGCGGAAGAAGTTGCTAACTTCAGTGAAGCCCCTGGTTCTAGTCCAGATGACAGGTCGAGTGAGAGCGAAGTGGATGGCGGACCCCAGGTAGATGAATCCGAAACAGGTGAAGCCGTAAAAGCCGAAAAAGAGGAACGAACAGTAGACGTCACCGTGTATACATCAATTGATGGAGCGGACGAT…
CL10190.Contig2_All	1038	gi|358334046|dbj|GAA52484.1|	64.7	8.00E-09	hypothetical protein CLF_108151 [Crassostrea gigas]	--	--	--	--	sp|Q75JC9|Y8484_DICDI	56.2	1.00E-07	Uncharacterized protein DDB_G0271670 OS=Dictyostelium discoideum GN=DDB_G0271670 PE=4 SV=1	--	--	--	--	--	K14774	8.00E-06	52	spu:586023	U3 small nucleolar RNA-associated protein 25	GO:0009987//cellular process	GO:0003824//catalytic activity	0	GTCCAAACAGTCGAAGAGGAAGACTCTAGTTCCAATGACGACGATCAATCCTCAGGTGATGGTCACGTGTTCGATGAACCAAATGAAGATGCAGGGACACCTGAAGATGAGGACTTATCTGAAATTGAAGGATCTGGCTTCCATGACGTTGACTCATTCCCCAATACCGAGTCAGATGAATCGTCTGACAGTTCATCGGGAGATGAAAAGCATACGGCGGAAGAAGTTGCTAACTTCAGTGAAGCCCCTGGTTCTAGTCCAGATGACAGGTCGAGTGAGAGCGAAGTGGATGGCGGACCCCAGGTAGATGAATCCGAAACAGGTGAAGCCGTAAAAGCCGAAAAAGAGGAACGAACAGTAGACGTCACCGTGTATACATCAATTGATGGAGCGGACGAT…
CL10191.Contig1_All	745	gi|226468552|emb|CAX69953.1|	342	1.00E-92	proteasome (prosome, macropain) subunit, beta type, 6 [Schistosoma japonicum] >gi|226484696|emb|CAX74257.1| proteasome (prosome, macropain) subunit, beta type, 6 [Schistosoma japonicum]	--	--	--	--	sp|Q3MHN0|PSB6_BOVIN	265	7.00E-71	Proteasome subunit beta type-6 OS=Bos taurus GN=PSMB6 PE=1 SV=1	SPAC4A8.13c	92.4	7.00E-19	COG0638	20S proteasome, alpha and beta subunits	K02738	3.00E-92	338	smm:Smp_034490	20S proteasome subunit beta 1 [EC:3.4.25.1]	GO:0051603//proteolysis involved in cellular protein catabolic process	GO:0004298//threonine-type endopeptidase activity	GO:0005737//cytoplasm;GO:0005839//proteasome core complex;GO:0005634//nucleus	GCGCCTTCTTTGATTTCCACTGCTTCGTCATGATGATTGGCTTAGACACTGTGGGTCCCGTGGGTTGCAGTGGAAAATTCGCGGAATTCAAAGTACCATATCGAGGCGAAGTTATCACTGGAACTACCCTGTTCGCTTGTCAATATAACGGAGGTGTTGTCATTGGGGCCGACTCGAGGACATCTTCTGGAACTTATGTTGTCAATCGCGTAACCGACAAATTGACGCCTTTGGCAAAGAACATCTACTGTTGTCGGTCTGGATCAGCCGCAGACACACAGAAAGTTGCTGATATCGTCCGTTATCAGCTGGACTTCCACCGGATGCAAATGAATAAAGACCCAACCGTCTTAGAAGCTGCTGTCACGTGTCGCTCTTTGTGCTACAGTTACCGGGATG…
CL10191.Contig2_All	732	gi|226468552|emb|CAX69953.1|	340.5	4.00E-92	proteasome (prosome, macropain) subunit, beta type, 6 [Schistosoma japonicum] >gi|226484696|emb|CAX74257.1| proteasome (prosome, macropain) subunit, beta type, 6 [Schistosoma japonicum]	--	--	--	--	sp|Q3MHN0|PSB6_BOVIN	271	1.00E-72	Proteasome subunit beta type-6 OS=Bos taurus GN=PSMB6 PE=1 SV=1	SPAC4A8.13c	94.7	1.00E-19	COG0638	20S proteasome, alpha and beta subunits	K02738	1.00E-92	339	smm:Smp_034490	20S proteasome subunit beta 1 [EC:3.4.25.1]	GO:0051603//proteolysis involved in cellular protein catabolic process	GO:0004298//threonine-type endopeptidase activity	GO:0005737//cytoplasm;GO:0005839//proteasome core complex;GO:0005634//nucleus	GTCGTTTTGGGCATTATATTCAACAAACTCAACTCAGTTTAAACACCGGAACATCGTTTCCCTTGATTAGTTGTCTTTCTACTCCGTCTTTTGATATAGTTGCCAGTCTGATGCATCCACCACTGGAGCCATCACGGTTGATTGCCAGGGCCACACCTGTGGATACAAATTTGATACATTCTTCCTTCGTCATATCCTTGCGGAACTCCCTATCGAAGTAGCCGTAGATATATGTACTCCCGGAACCCCCGATTACTGCTGGCTGCTTTAGGAGCATCCCTCCGAGAGGGATGGAATATATCTGTCCACCACCAGATTCATCCCAGCCGGCAACAAATAGCCCAGCACTGATATCATCCCGATAACTGTAGCATAAAGAACGACATGTAACAGCGGCTT…
CL10192.Contig1_All	257	gi|358335690|dbj|GAA54328.1|	175.3	8.00E-43	inactive tyrosine-protein kinase 7 [Crassostrea gigas]	--	--	--	--	--	--	--	--	--	--	--	--	--	K05127	4.00E-06	50.1	phu:Phum_PHUM363300	PTK7 protein tyrosine kinase 7 [EC:2.7.10.1]	0	0	0	GGAATTTTATCAACCATTGACCCATGAGGAGCACTCATTTGACGAGGACGAGACCCTCATTTTGAGCTGCGGAATCAAACGTCGTGCGCTTCCGGGAAGTGTGGTCTACTGGGAAAAGGATCAGCGTGTGTTAAGAAAGTTTGATAGCCATCTCGTTCTTGAGGAAAATGGCGAACAAATTCGGTTTACCAAACTCAAACCGGAGGATCAGGGACAATACCAGTGTTTTGTGCAAACGGATGGCTACAACAAACGCG
CL10192.Contig2_All	1334	gi|358335690|dbj|GAA54328.1|	911.8	0	inactive tyrosine-protein kinase 7 [Crassostrea gigas]	--	--	--	--	sp|Q8NDA2|HMCN2_HUMAN	98.2	4.00E-20	Hemicentin-2 OS=Homo sapiens GN=HMCN2 PE=2 SV=2	--	--	--	--	--	K05127	4.00E-27	123	phu:Phum_PHUM363300	PTK7 protein tyrosine kinase 7 [EC:2.7.10.1]	GO:0048468//cell development;GO:0016043//cellular component organization;GO:0007399//nervous system development	GO:0016740//transferase activity;GO:0005488//binding	GO:0016020//membrane	CGATCGGTGGAGCTGATATGCCCAAAGATTGGTGCTCACAGGCCGGTCGATGGAATCCCTCCCATAACGGTTTGGGGCTATATGCCACGGTTAGGAGAACAGCAACAGTCAATTACCTCTATACGTGACACGAAACTGGTGGATATGGATTCCAAACTGGTCATCACGAACTTTGATATACATCACGTAAACTACTATACATGTGAGATCAGCTCGTACAATTCACCGGATAAATACGTGTTCCTCTTTCAAGTGGAAATGGCAACACTGTACACGCCCACACGCGCGGACTTTTCCCCTCGACTAAAGAAGTCCCAACCTTATGTTGTCAAGATTAACGATGATGCCGAACTTCGTTACTATTCTGATCAGTCCCCTGCCAATTCGTTTTTCGCTGAT…
CL10193.Contig1_All	317	--	--	--	--	--	--	--	--	--	--	--	--	--	--	--	--	--	--	--	--	--	--	0	0	0	CCTGCTCATTTTATTATCAATATATTTGGGGTGGGAGTAACAAACAAAATCTGAGACACAGAGGACATATTTAAAAAAAAAAAAGCTTTTTATATTAAAAAAAAAAAAACTCTTGTTGCTTTTTACAGGTGCTGCAAAAGGAAATAAATCGTATCACATGAAAATATTCCGATCACTGTCTATGTGTGGTGAAAGGAAAAGAGTCAAATAGCAATTACTGCGGCAAGACAGCGAAAGACTAAATAAAAAGTACTGTGCGCTCTAAATAGATTAAACCGTAAACACAACGAGATCTGCAAGTATCTCGAAGTAAAATA
CL10193.Contig2_All	242	--	--	--	--	--	--	--	--	--	--	--	--	--	--	--	--	--	--	--	--	--	--	0	0	0	AAAAAAAAAAAAAAAAAAAACTATTGTTGCTTTTTACAGGTGTTGCAAAAGGGAAAAAAAATCGTATCACATGAAAATATTTTGTTCACTATGTGTGGTGATAGGAAAAGAGTCAAATAACAAAAGAGTCAAATAACAATTACTGCGGCAAGACAGTGAAAGACTAAATAAAAGGTACTGCGCGCTCTAAATAGATTAAACCGTAAACACAACGAGATCTGCAAGTATCTCGAAGTAAAATA
CL10194.Contig1_All	461	gi|405952799|gb|EKC20566.1|	75.5	8.00E-13	DNA polymerase epsilon subunit 4 [Crassostrea gigas]	--	--	--	--	sp|A6QQ14|DPOE4_BOVIN	62	5.00E-10	DNA polymerase epsilon subunit 4 OS=Bos taurus GN=POLE4 PE=3 SV=1	--	--	--	--	--	K03506	8.00E-11	66.2	dse:Dsec_GM15909	DNA polymerase epsilon subunit 4 [EC:2.7.7.7]	GO:0043966//histone H3 acetylation	GO:0003887//DNA-directed DNA polymerase activity;GO:0043565//sequence-specific DNA binding;GO:0046982//protein heterodimerization activity	GO:0008622//epsilon DNA polymerase complex;GO:0005671//Ada2/Gcn5/Ada3 transcription activator complex	CAGAAAAAGAAAGTGCTTGCCCAAGTGATGTATTTTTTGAAGAAGAACTTACAAATCATAATCATCTTGTGGTAGATAACGAACAAGAAATTGAAGCAACGTTGTCTACTGAAGAAAAAAATGAACTGAATACAAACGTGTCTGTAGATAGTCCGACCGAGATGGAAAATCATCGAAACGAATTGTCTGCTACAGACTCTGAACAAATCGCAATGGAACTTGACGCGGATATCGTAAACGAAACAGAGGCTGCCGACGACGTTCGGAATGGACAGAAGACTCTGGTCGAAAATGGTCAATCTTCAAACTCTGACAAACTTTTGCGGCTTCCGCTGGCACGTATCAAAAACATTATAAAAATGGACCCAGAAGTAACACTAGCCAGTCAGGAAGCAGTGG…
CL10194.Contig2_All	485	gi|405952799|gb|EKC20566.1|	75.1	1.00E-12	DNA polymerase epsilon subunit 4 [Crassostrea gigas]	--	--	--	--	sp|A6QQ14|DPOE4_BOVIN	62	6.00E-10	DNA polymerase epsilon subunit 4 OS=Bos taurus GN=POLE4 PE=3 SV=1	--	--	--	--	--	K03506	7.00E-11	66.6	dse:Dsec_GM15909	DNA polymerase epsilon subunit 4 [EC:2.7.7.7]	GO:0006260//DNA replication;GO:0006974//response to DNA damage stimulus	0	GO:0008622//epsilon DNA polymerase complex	CAGAAAAAGAAAGTGCTTGCCCAAGTGATGTATTTTTTGAAGAAGAACTTACAAATCATAATCATCTTGTGGTAGATAACGAACAAGAAATTGAAGCAACGTTGTCTACTGAAGAAAAAAATGAACTGAATACAAACGTGTCTGTAGATAGTCCGACCGAGATGGAAAATCATCGAAACGAATTGTCTGCTACAGACTCTGAACAAATCGCAATGGAACTTGACGCGGATATCGTAAACGAAACAGAGGCTGCCGACGACGAAACATCGAATGAGAAGACGAACGATCAGAATGGACAGAAGACTCTGGTCGAAAATGGTCAATCTTCAAACTCTGACAAACTTTTGCGGCTTCCGCTGGCACGTATCAAAAACATTATAAAAATGGACCCAGAAGTAA…
CL10195.Contig1_All	788	gi|405963711|gb|EKC29267.1|	113.6	1.00E-23	Coiled-coil domain-containing protein 45 [Crassostrea gigas]	--	--	--	--	sp|Q8BVV7|CEP95_MOUSE	92	1.00E-18	Centrosomal protein of 95 kDa OS=Mus musculus GN=Cep95 PE=2 SV=2	--	--	--	--	--	--	--	--	--	--	0	0	GO:0005856//cytoskeleton	ACACAATCAGCAGCGGCAAGCAATGAAATCGTTGGACAAAAAATATGAACAAACCGTATAAAAGATGCACTAATTTTACAATAGCATAAAAAGGTTTTTGTCGTGTTCTTTTATTGACAGACCAAGTGAAAGTCAAGGATGGATGACTTCAGTGGTTTAGAATACGACCAAGAATCTGTTTCAGAAGATGATGTGGTTGCAAAGACAAATGGCCTGCTGAGTCACTTTAACCTTCCTACTCAAGTTTCTACAGTAAATGACATAACAGCTTCACTTTTTGTTGTTCTATATGAAAGTCTCTTCAGTGACAGGTTGCCTGGCATAGTACGTCAGCCTGTGACTAAAGAAGATGAAATTCACAATTGTCAGATGGTGATAGATGTACTTTCTGCTGATGTG…
CL10195.Contig2_All	806	gi|405963711|gb|EKC29267.1|	113.6	1.00E-23	Coiled-coil domain-containing protein 45 [Crassostrea gigas]	--	--	--	--	sp|Q8BVV7|CEP95_MOUSE	92	1.00E-18	Centrosomal protein of 95 kDa OS=Mus musculus GN=Cep95 PE=2 SV=2	--	--	--	--	--	--	--	--	--	--	0	0	GO:0005856//cytoskeleton	ACACAATCAGCAGCGGCAAGCAATGAAATCGTTGGACAAAAAATATGAACAAACCGTATAAAAGATGCACTAATTTTACAATAGCATAAAAAGGTTTTTGTCGTGTTCTTTTATTGACAGACCAAGTGAAAGTCAAGGATGGATGACTTCAGTGGTTTAGAATACGACCAAGAATCTGTTTCAGAAGATGATGTGGTTGCAAAGACAAATGGCCTGCTGAGTCACTTTAACCTTCCTACTCAAGTTTCTACAGTAAATGACATAACAGCTTCACTTTTTGTTGTTCTATATGAAAGTCTCTTCAGTGACAGGTTGCCTGGCATAGTACGTCAGCCTGTGACTAAAGAAGATGAAATTCACAATTGTCAGATGGTGATAGATGTACTTTCTGCTGATGTG…
CL10196.Contig1_All	463	--	--	--	--	--	--	--	--	--	--	--	--	--	--	--	--	--	--	--	--	--	--	0	0	0	TTCAGAACACTTTACTTTTTCTGTCATTGTTGAGAGACACGAATTGCTGGTGCATAAAAAAATTAACCTTTCTGGGATTTTTTCCCCCATTCCCTCCCTTTCATCAGCTTGTATCCAAAAGTGTGTGGAACTGAGATCGTTGTTAATACTTTACAAACGTTGCATGCAATGAAACATTTACCTCCGAGAAGGCCTTTATCAAAAATCTCCATAGCTCTGACCGTACCAACCCTTCGGCTTATCTTGGACAATCTTTTTTTTCAAATGACTGGCTCTACTCCTCTCATCACGACCTCTCCATCGTATTCGACACCATTGAACAATCTGATCTTCATCGCTCGTTCAGAATTGCTGACTTCGCTCTTTCTTTAGTTTCTTTCCTACCTTCCAGAGACAGCA…
CL10196.Contig2_All	334	--	--	--	--	--	--	--	--	--	--	--	--	--	--	--	--	--	--	--	--	--	--	0	0	0	TTCAGAACACTTTACTTTTTCTGTCATTGTTGAGAGACACGAATTGCTGGTGCATAAAAAAATTAACCTTTCTGGGATTTTTTCCCCCATTCCCTCCCTTTCATCAGCTTGTATCCAAAAGTGTGTGGAACTGAGATCGTTGTTAATACTTTACAAACGTTGCATGCAATGAAACATTTACCTCCGAGAAGGCCTTTATCAAAAATCTCCATAGCTCTGACCGTACCAACCCTTCGGCTTATCTTGGACAATCTTTTTTTTGGCTCTACTCCTCTCTTCACGACCTCTCCATTGTTGACGGCATTTCCTCTGACCCAGTCGTGGTCCCTTGTTT
CL10197.Contig1_All	899	gi|358331613|dbj|GAA50393.1|	24.3	6.00E-33	hypothetical protein CLF_104463 [Crassostrea gigas]	--	--	--	--	--	--	--	--	--	--	--	--	--	--	--	--	--	--	0	0	0	TGACTGATTGCCAACAAATAACAGAACCATTAAAAATGTGTTCCACAGTTGTGCCTGGAAAGTAAATGGGAAAAGAATTAGTGCAAGGCAACGGAATGGAAATGGCCAGAGGAGGGGATGGATTTTACGGCAGAAAAACTCACCCACTTCCCACACCTGCGTGTGGTAGCATTGGAGAAGCTAGGTTGAACTGCCTGAACTGCATCACCATACTTTGCAAGCAAACCACGCAGACGGACGGAAGCAAGAGAGAGAACACTCAAACTCCCATCATCACAGACACAGCCATGGGTCCAAATGGGTGCACCGGACCTCGGATACCCTGCAGATCACATACAGGATAGTCCAAGTGGAGCAGTTTGTCGCGCAGGACCCGCACGCCATCACCGGTCTAGTCTA…
CL10197.Contig2_All	852	gi|358331613|dbj|GAA50393.1|	59.3	9.00E-38	hypothetical protein CLF_104463 [Crassostrea gigas]	--	--	--	--	--	--	--	--	--	--	--	--	--	--	--	--	--	--	0	0	0	TGACTGATTGCCAACAAATAACAGAACCATTAAAAATGTGTTCCACAGTTGTGCCTGGAAAGTAAATGGGAAAAGAATTAGTGCAAGGCAACGGAATGGAAATGGCCAGAGGAGGGGATGGATTTTACGGCAGAAAAACTCACCCACTTCCCACACCTGCGTGTGGTAGCATTGGAGAAGCTAGGTTGAACTGCCTGAACTGCATCACCATACTTTGCAAGCAAACCACGCAGACGGACGGAAGCAAGAGAGAGAACACTCAAACTCCCATCATCACAGACACAGCCATGGGTCCAAATGGGTGCACCGGACCTCGGATACCCTGCAGATCACATACAGGATAGTCCAAGTGGAGCAGTTTGTCGCGCAGGACCCGCACGCCATCACCGGTCTAGTCTA…
CL10198.Contig1_All	2423	gi|443729240|gb|ELU15224.1|	927.9	0	hypothetical protein CAPTEDRAFT_219457 [Capitella teleta]	gi|354466602|ref|XM_003495715.1|	93.7	4.00E-15	PREDICTED: Cricetulus griseus dynein intermediate chain 2, axonemal-like (LOC100761698), mRNA	sp|Q16960|DYI3_HELCR	880	0	Dynein intermediate chain 3, ciliary OS=Heliocidaris crassispina PE=2 SV=1	YBR103w	57	1.00E-07	COG2319	FOG: WD40 repeat	K11143	0	887	spu:592031	dynein intermediate chain 2, axonemal	GO:0042384//cilium assembly	GO:0003777//microtubule motor activity	GO:0005858//axonemal dynein complex;GO:0035085//cilium axoneme	CTGGTAACGTATCAAGCCAAGCTCCGCGATAGTGTGGCCAGCTAATATCCCAAGTGGGTTTTTCGGTTCAGTCAGATTGGACTAGAAGTAATAATAAATCTCCAAAATGGAGATTGTCTACGTTTATACAAAAAAGAGGTCAGAATTTGGCCGACAGTGCAATTTCTCAGATCGGCCAGCAGAGCTTCATGTTGACATTATACCAGATCCTTCAGAAGCGGACAATTTTATTGAGCGTAACCCTGTTGACATTGGCCTGCAATGTGTCCAGGAGATGTCTGAGCATGAGGTCAACACAGAGCGCTTTGAGTGCAGCACGCGAGGCATCAACCACACAGAGGGTGGCTGGCCCAAGGACGTCAACCCCCAAGAACTTGAGCAGGTCACACGTTTCAGAAA…
CL10198.Contig2_All	2017	gi|443729240|gb|ELU15224.1|	927.9	0	hypothetical protein CAPTEDRAFT_219457 [Capitella teleta]	gi|354466602|ref|XM_003495715.1|	101	1.00E-17	PREDICTED: Cricetulus griseus dynein intermediate chain 2, axonemal-like (LOC100761698), mRNA	sp|Q16960|DYI3_HELCR	880	0	Dynein intermediate chain 3, ciliary OS=Heliocidaris crassispina PE=2 SV=1	YBR103w	57	1.00E-07	COG2319	FOG: WD40 repeat	K11143	0	887	spu:592031	dynein intermediate chain 2, axonemal	GO:0042384//cilium assembly	GO:0003777//microtubule motor activity	GO:0005858//axonemal dynein complex;GO:0035085//cilium axoneme	TGGTAACGTATCAAGCCAAGCTCCGCGATAGTGTGGCCAGCTAATATCCCAAAGATTGGACTAGAAGTAATAATAAATCTCCAAAATGGAGATTGTCTACGTTTATACAAAAAAGAGGTCAGAATTTGGCCGACAGTGCAATTTCTCAGATCGGCCAGCAGAGCTTCATGTTGACATTATACCAGATCCTTCAGAAGCAGACAATTTTATTGAGCGTAACCCTGTTGACATTGGCCTGCAATGTGTCCAGGAGATGTCTGAGCATGAGGTCAACACAGAGCGCTTTGAGTGCAGCACGCGAGGCATCAACCACACAGAGGGTGGCTGGCCCAAGGACGTCAACCCCCAAGAACTTGAGCAGGTCACACGTTTCAGAAAGAAGGTTGAGAAGGATGAGCT…
CL10199.Contig1_All	283	--	--	--	--	--	--	--	--	--	--	--	--	--	--	--	--	--	--	--	--	--	--	0	0	0	TAGGTTAGTAGACTGAACATTTAAATATCATTTAACATTCATAAACGGATCCATTGTATATGTTTCCTTTGCAACAATTTTGTAAATTAAAATAAGGTAGTAACGTAAATTCATGGTGAACTTTACAATTGAGCAGTAAAGATTTTCACACCACTAGGAAAATCACTAGGTAGCCTACAAGTCTTGACTGGAGCAAGCCTACTTTTTTTTTAATGCACAGCAGATGATGTTCAGTATTTAAAACATATTTAGAAGAAAGGCAAATGTTCAGTGAGAGAATAGA
CL10199.Contig2_All	372	--	--	--	--	--	--	--	--	--	--	--	--	--	--	--	--	--	--	--	--	--	--	0	0	0	TGTGACTTCTTCGTAATAGACTAATAGCCTATATATTATATTAATCATAACTTTGGCTGCCAATGTAAAGACATAAAGGACATCGTCTATTCTCTCACTGAACATTTGCTTTTTTTTTTACATTTGTTTTTAATACTAAACATCATCTACTGTGTATTAAAAAAAAAAGTAGGCTTGTCCAGTCAAGCCTTGTAAGCTACCTAGTGATTTTCCTAGTGATGTGACAATCTTTACAGCACAATTGTAAAATTCTCCATTAATTTACGTAACTACTTTATTTTTATTTACAAAATTGTTTCAAGCGAAACACATACAATGGATCCGTTTATTAATGTTAAATGATAATTAAATGTTCAGTCTACTAACCTATTT
CL102.Contig1_All	412	--	--	--	--	--	--	--	--	--	--	--	--	--	--	--	--	--	--	--	--	--	--	0	0	0	AGACCCGTGACTGTCAACAACATGGCGGAGCAACAAGTGGCAGTGAGTTTTGCGGAGGATGAATTTCTCAACAGCTGGTTTCCACATCTCGACATCAAGTCCTACGTCATCCCCGTCACACACTTGGACCACATCCACGCCGACATCACAGACATTGGGGGTGTGTCTACCGGTGTACTGAGGCCCAGAGAAGACTGCACAATTTTAACAGCCCAGGAAATCAAAGAATGCGACGATACCCACAAGACTGTCCACTCCCTTTTTGCCAAGCTCAAGGACCACACTGTAAAGGAGGAGGTGATGGTGATGATGACGCAGGCCAGTTTCAGCATGTACAGCAGTCTCGTCACGGCAGCCAGTGCCTCGTTCAGTGTTAGCAGTACAAGACAAGCGCCTCTT…
CL102.Contig2_All	320	--	--	--	--	--	--	--	--	--	--	--	--	--	--	--	--	--	--	--	--	--	--	0	0	0	TCCACGCCGACACTACAGACGTTGGGGGTTTGCCTATCGGTGTACTGAGGCCTAAAGATGACTTCAGTAATTCGGCAGCCCAGGATATCAAAGAGAGTGACGAAAGCCACAAATTTATCTACTCCCTCTTCAGCAAGCTCAAGGACCATACGGCTAAAGAGGAGGTGATGGTGATGATGACGCAGGCCAGTTTCAGCATGTACAGCAGTCTCGTCACGGCAGCCAGTGCCTCAGTCAGTGTCAGCAGAACAGGACAAGCGTCCCTTGAAGACATCAAGAATCGTAAACGCAAACACTCTGACCTGGTGATCGTCAACAAA
CL1020.Contig1_All	229	gi|470594802|ref|XP_004310480.1|	111.7	1.00E-23	PREDICTED: polyubiquitin-C, partial [Tursiops truncatus]	gi|226473057|emb|FN315483.1|	234	1.00E-58	Schistosoma japonicum isolate Anhui full length mRNA clone SJFCA3710.006|FSA001-P00003-I09, complete sequence	sp|P62972|UBIQP_XENLA	151	4.00E-37	Polyubiquitin (Fragment) OS=Xenopus laevis PE=1 SV=2	YLL039c	146	1.00E-35	COG5272	Ubiquitin	K08770	1.00E-36	151	ssc:396966	ubiquitin C	0	0	GO:0005634//nucleus;GO:0005737//cytoplasm	GCTCCACCTCCAACGTAATCGTCTTACCGGTCAGGGTCTTCACGAAAATCTGCATACCACCACGCAGACGGAGCACCAAGTGCAGAGTCGACTCCTTCTGGATGTTGTAGTCAGACAAAGTACGCCCATCTTCCAATTGTTTACCCGCAAAAATCAAACGTTGCTGGTCTGGAGGAATGCCCTCCTTATCTTGGATTTTGGCTTTCACGTTCTCAATCGTATCACTGGG
CL1020.Contig2_All	229	gi|62083359|gb|AAX62404.1|	69.7	4.00E-11	polyubiquitin [Lysiphlebus testaceipes]	gi|226473051|emb|FN315480.1|	222	5.00E-55	Schistosoma japonicum isolate Anhui full length mRNA clone SJFCA3710.002|FSA001-P00004-H16, complete sequence	sp|P59669|UBIQP_GEOCY	150	8.00E-37	Polyubiquitin OS=Geodia cydonium PE=2 SV=2	YLL039c	146	8.00E-36	COG5272	Ubiquitin	K08770	3.00E-36	150	bmy:Bm1_27905	ubiquitin C	GO:0006915//apoptotic process;GO:0009792//embryo development ending in birth or egg hatching;GO:0000003//reproduction;GO:0040007//growth;GO:0002119//nematode larval development	0	0	CATTCCGCCTGACCAGCAACGTTTGATTTTTGCCGGTAAACAACTAGAGGATGGTCGTACACTATCTGACTACAACATTCAAAAGGAGTCCACTCTTCACTTGGTGCTTCGTCTTCGCGGTGGTATGCAGATTTTCGTGAAAACCCTGACTGGCAAGACGATTACTCTGGAAGTTGAGGCTAGCGACACTATTGAGAACGTGAAAGCAAAGATTCAAGATAAGGAGGGT
CL10200.Contig1_All	1273	--	--	--	--	--	--	--	--	--	--	--	--	--	--	--	--	--	--	--	--	--	--	0	0	0	GGTCTTGAATCAAGATGGCTGAAAAGACAATGGCGTAGCTCTAAGTGTCTTGTCATAACGGTTACTTGGGTCTTTTGAGATCCCACCGTGTATATCAAGGCAGCGTGGGCTCCATTGAAGGCGTCTAGCAATGGAAGTTGGAGAAGAAGCCTGCAGGTCAGAGCGCCCAGGCAAGAAGCTTCACCTTGAGCTTGGGCTTGGCCACACCAGTCCACTGCTTACTTTCATCTTCGTCTGCGCACTGATCCATCTTCGCAAAAGCCTTCAAAATCACGAGGACAGCATCTATCAGAAAATGTCTGATATCTTTGGACCACAGCTGGATGAATAACAAAAATGAATTAACTAGCCTGTATTCTTTGAGATGTGAGCATTTTACCCCCCCCCTCAGTTTAAACC…
CL10200.Contig2_All	1259	--	--	--	--	--	--	--	--	--	--	--	--	--	--	--	--	--	--	--	--	--	--	0	0	0	GGTCTTGAATCAAGATGGCTGAAAAGACAATGGCGTAGCTCTAAGTGTCTTGTCATAACGGTTACTTGGGTCTTTTGAGATCCCACCGTGTATATCAAGGCAGCGTGGGCTCCATTGAAGGCGTCTAGCAATGGAAGTTGGAGAAGAAGCCTGCAGGTCAGAGCGCCCAGGCAAGAAGCTTCACCTTGAGCTTGGGCTTGGCCACACCAGTCCACTGCTTACTTTCATCTTCGTCTGCGCACTGATCCATCTTCGCAAAAGCCTTCAAAATCACGAGGACAGCATCTATCAGAAAATGTCTGATATCTTTGGACCACAGCTGGATGAATAACAAAAATGAATTAACTAGCCTGTATTCTTTGAGATGTGAGCATTTTACCCCCCCCCTCAGTTTAAACC…
CL10201.Contig1_All	1713	gi|470606942|ref|XP_004314432.1|	87.8	1.00E-15	PREDICTED: proline-rich transmembrane protein 1 [Tursiops truncatus]	gi|6624738|emb|AL049553.20|	67.9	2.00E-07	Human DNA sequence from clone RP3-402N21 on chromosome 6p21.1-21.31, complete sequence	sp|Q99946|PRRT1_HUMAN	87	1.00E-16	Proline-rich transmembrane protein 1 OS=Homo sapiens GN=PRRT1 PE=2 SV=2	Rv1266c	53.9	8.00E-07	COG0515	Serine/threonine protein kinase	K06568	2.00E-07	58.2	bta:281333	mucin 1, transmembrane	0	0	0	AAATTGCAAAAGCCATTTAACATGCATCCAATAAAATTCACAATGATTGTTTTGTGCTAAATATTGTTGAAAATGTTCATAATATTTGACTCAATGGATAAAAACAAAAAAACATTATAAATAAACCGGCCTTAATGTCACAATGATAAGATGAAAATAAGCATGCACACATGTATGTAACGCATTCACAATAACATACTTTACCCAAAATGAAACAGAGGAGGGGACACAATATTCAATAACGGTATGATATGGCTAAAATGTCAATTTGGGAGGGGATGTTTATTAAATATTTTTGGTAATGAAAAAAAAATTACTGTACAACGTTGATTCAAATCAGTTCCAAATTTGTAAATCAGTTCACAACATGTTATGATCCTGTTAAACCTATATAAACAG…
CL10201.Contig2_All	1690	gi|470606942|ref|XP_004314432.1|	87.8	1.00E-15	PREDICTED: proline-rich transmembrane protein 1 [Tursiops truncatus]	gi|6624738|emb|AL049553.20|	67.9	2.00E-07	Human DNA sequence from clone RP3-402N21 on chromosome 6p21.1-21.31, complete sequence	sp|Q99946|PRRT1_HUMAN	87	1.00E-16	Proline-rich transmembrane protein 1 OS=Homo sapiens GN=PRRT1 PE=2 SV=2	Rv1266c	53.9	8.00E-07	COG0515	Serine/threonine protein kinase	K06568	7.00E-08	59.7	bta:281333	mucin 1, transmembrane	0	0	0	AAATTGCAAAAGCCATTTAACATGCATCCAATAAAATTCACAATGATTGTTTTGTGCTAAATATTGTTGAAAATGTTCATAATATTTGACTCAATGGATAAAAACAAAAAAACATTATAAATAAACCGGCCTTAATGTCACAATGATAAGATGAAAATAAGCATGCACACATGTATGTAACGCATTCACAATAACATACTTTACCCAAAATGAAACAGAGGAGGGGACACAATATTCAATAACGGTATGATATGGCTAAAATGTCAATTTGGGAGGGGATGTTTATTAAATATTTTTGGTAATGAAAAAAAAATTACTGTACAACGTTGATTCAAATCAGTTCCAAATTTGTAAATCAGTTCACAACATGTTATGATCCTGTTAAACCTATATAAACAG…
CL10203.Contig1_All	227	gi|344249809|gb|EGW05913.1|	52.4	7.00E-06	hypothetical protein I79_005778 [Cricetulus griseus]	--	--	--	--	--	--	--	--	--	--	--	--	--	--	--	--	--	--	0	0	0	TCTTTTTTTGCTTTTTCTTCAACTTTGATTTCTTTTTCATCTTTTCCGGGGCACCTTTGCTTTGTGTCTCACCATTCTCTGCCAACGCTTCTTCTGTTTCAATTTTTGACGTCGCTTCTTCACTATCACATTCAATACTTGAGTTTGTTCCCTCCACTGGCAACTTTTTCTTTTTTTGCTTTTTCTTCAACTTTGATTTCTTTTTCATCTTTTCCGGGGCACCTTTG
CL10203.Contig2_All	1050	gi|270010898|gb|EFA07346.1|	252.3	3.00E-65	hypothetical protein TcasGA2_TC015943 [Tribolium castaneum]	--	--	--	--	sp|Q9ESV0|DDX24_MOUSE	196	7.00E-50	ATP-dependent RNA helicase DDX24 OS=Mus musculus GN=Ddx24 PE=1 SV=2	YBR142w	171	3.00E-42	COG0513	Superfamily II DNA and RNA helicases	K14805	7.00E-68	258	gga:423429	ATP-dependent RNA helicase DDX24/MAK5 [EC:3.6.4.13]	GO:0007276//gamete generation;GO:0040010//positive regulation of growth rate;GO:0040002//collagen and cuticulin-based cuticle development;GO:0040035//hermaphrodite genitalia development;GO:0002119//nematode larval development;GO:0006898//receptor-mediated endocytosis	0	0	CCATATTTCCGCAGCAGGTAATAGAGGTATAAGTCCTTCTCAGTGCTCTGGCAGGCTATACTTGTCTCTGTGAGTGTGTCTGCTGTCCCTTCCTTCCTGGACAAGTCAATATACTTTGGTTTCCCCTGAATTCCCAGCTCAGACACCAGGTCCTGCAATTTTTGCTTGGCATCCTTGATTTCTGACCTCTGCAGCTTGTTCAGCAGGCGCTGGGGTTTTGTATGGTCCAGCATCAAAGTGGCAGAGAAGATGAAATGCTGGCGATGTTTATTTATACTGTTTATTTGGAGGCGGCTGATGATGTTGTGCACCTCCTCAAAGTGGTTGGTCTCCATCAACCTGTCAGCCTCGTCCAGCACAAACTGACGCACAGTCTCCAAGTTCTGCAAATGATTCTCA…
CL10204.Contig1_All	2664	gi|358335857|dbj|GAA54459.1|	67.8	3.00E-09	translation initiation factor 4G [Crassostrea gigas]	--	--	--	--	sp|Q04637|IF4G1_HUMAN	80.1	2.00E-14	Eukaryotic translation initiation factor 4 gamma 1 OS=Homo sapiens GN=EIF4G1 PE=1 SV=4	--	--	--	--	--	K03260	6.00E-145	515	smm:Smp_017010.1	translation initiation factor 4G	0	0	0	CTTCAGGATGGGGCAGGGAAAGGAAGGATTAGAACAAGCGAACCAGATAGAACTCTACAAGTGTTGCATGGCTTGATGCCTGCAATACACATACATAATCCAAGTGGAGAGAGTGCAGAAGGGTTGGATGGAACATTGACAGTGAGTAAAAAATAAACCAAGAGGCACAGCCTGCCCAGTTCTAATAAGTGTTTTGACGACGAGGCGGGACACTGGAATTGAAAAACGGAGTGAATGTGGCTGTTTGGTTGGTTGTCTTCGGCATGCGGGGAGGAGAAAGCACGACAAGTGGAAGGCGGGACCGCGAGTCAGAGCAAGTAAATGATGCGCTTGTGTCAACAATCAACCGAGAGATCGAAGAATGGGATGGCTCAGGACATGACACAGCTGATGCGCAGT…
CL10204.Contig2_All	395	--	--	--	--	--	--	--	--	--	--	--	--	--	--	--	--	--	--	--	--	--	--	0	0	0	AAACCAAGAGGCACAGCCTGCCCAATTCTAATAAAAGTTGTGGACGACGAGGTGGGGCACTGGAATTGGGGGAGCAGGGTGGATGTGGCTGGTTCTATATCATCTGCATACGGGGACGAGAAAGCACGACAGGTGGAAGATAAGACCGTATATCAGAACAAGTTCATGTTGCGCTAGTGTCAAAAGCCGCTGCGAGACCGAAAAATGGGATGATTCAGTGAGTGACACGTGAGGCGCGATACGACTGGTTAGCCGAAACAAGATTTGATAACAAAGCCTGCTATCAAATCACACACACGCAGCATGGATCAGCGACACGGAAATTAGTTCCATAAACACCGAGTCATAATCGAAGGATGGCCTATAATACAGTAAGGACGAAGTCACAGTACCGG
CL10205.Contig1_All	293	--	--	--	--	--	--	--	--	--	--	--	--	--	--	--	--	--	--	--	--	--	--	0	0	0	CAGTACAAAAAAAGGTTGAAAACCTCTGCTTTAGGCAAAGCCTAAAAAGTCAATATAGAAAGAGGTCTCACCGCAAAGTAGTTGTGGTATAAATCGTTGGCAGCACGCAGGAAGTCAAGTAAAATAATACTCACACAGTACAGGCTGTGTAAAGAGAACCAGAAATTTAGCACCGAGAGACCTGCTGTCATGACAAGAACCGAATCACTTTTTGCACTCTTCGAGAGTGTGAATTCGAAACAAATTCAAAGCAGCTTTATTATTTTAAAAAAAATGAGAAATTGCATTTTGGC
CL10205.Contig2_All	338	--	--	--	--	--	--	--	--	--	--	--	--	--	--	--	--	--	--	--	--	--	--	0	0	0	AACATAAACCATAAACTCTCATGCACGAAAGTCTTTACAAATTTCGAACTGTCTACTAACAGGTCTTACTAGACTTTCATGCCGTATAAAATATCACAAAACTTGTCCTTAGGCAAAGCCTAAAAAGTCTATATAGTAAGAGGTCTCACCGCAAAGTTGTGGTAACAATCGTTGGCAGCGCGCAGGAAGTCAGTAAAATAATACTCACACAGTACAGGCTGTGTAAAGAGAACCAGAAATTTAGCACCGAGAGACCTGCTGTCATGACAAGAACCGAATCACTTTTTGCACTCTTCGAGAGTGTGACTTCCAAACAAATTCAAAACAGCTTTATTATC
CL10206.Contig1_All	669	gi|358337825|dbj|GAA28330.2|	437.6	2.00E-121	ATP-dependent RNA helicase [Crassostrea gigas]	gi|120564783|gb|EF165012.1|	85.7	3.00E-13	Paragonimus westermani VASA3n (vasa3n) mRNA, complete cds	sp|Q62095|DDX3Y_MOUSE	288	7.00E-78	ATP-dependent RNA helicase DDX3Y OS=Mus musculus GN=Ddx3y PE=1 SV=2	CC0835	141	8.00E-34	COG0513	Superfamily II DNA and RNA helicases	K11594	6.00E-95	347	smm:Smp_033710	ATP-dependent RNA helicase [EC:3.6.4.13]	0	GO:0004386//helicase activity;GO:0000166//nucleotide binding	0	AAGATTTCCTGAGCAGATATATTTTTCTGGCTGTGGGTCGTGTCGGCAGTACCAGTGAAAACATAACACAGTCAATACTGTGGGTAGAAGAAAACACCAAACGCGATGCTCTGGTTGACCTGCTGTCCAGCTCTGACCCTGGTGTCCTAACTTTGGTCTTTGTCGAGACGAAGCGAGGGGCAGACTCCCTAGAGGATTATCTCTTTGCTCAGAAGTTCCAAGTAGCAAGTATTCATGGAGACCGGTCACAAGACGATCGAGAACTCGCACTTGAATGTTTTCGAACCGGACGTACACCAATCCTCGTTGCAACTGCCGTAGCTGCGCGTGGTTTAGATATTCCGAATGTTAAGCATGTGATCAATTACGACCTCCCGTCTGACATAGAGGAATATGTAC…
CL10206.Contig2_All	859	gi|358337825|dbj|GAA28330.2|	515.8	1.00E-144	ATP-dependent RNA helicase [Crassostrea gigas]	gi|120564783|gb|EF165012.1|	135	4.00E-28	Paragonimus westermani VASA3n (vasa3n) mRNA, complete cds	sp|Q5RF43|DDX3Y_PONAB	322	5.00E-88	ATP-dependent RNA helicase DDX3Y OS=Pongo abelii GN=DDX3Y PE=2 SV=1	CC0835	155	6.00E-38	COG0513	Superfamily II DNA and RNA helicases	K11594	3.00E-107	388	smm:Smp_033710	ATP-dependent RNA helicase [EC:3.6.4.13]	GO:0022618//ribonucleoprotein complex assembly;GO:0010557//positive regulation of macromolecule biosynthetic process;GO:0001558//regulation of cell growth;GO:0097193//intrinsic apoptotic signaling pathway;GO:0031328//positive regulation of cellular biosynthetic process;GO:0016070//RNA metabolic process;GO:0043281//regulation of cysteine-type endopeptidase activity involved in apoptotic process;GO…	GO:0008026//ATP-dependent helicase activity;GO:0003729//mRNA binding;GO:0000166//nucleotide binding;GO:0005515//protein binding	GO:0030529//ribonucleoprotein complex;GO:0043232;GO:0044444//cytoplasmic part	TGCAACTTTTCCACATGAAATACAGATGCTTGCGAAAGATTTTCTGAGTAGGTATATTTTTTTGGCCGTTGGCCGCGTTGGTAGTACCAGTGAAAACATCACCCAAACCATATTGTGGGTTGAAGAAAACACAAAACGCGATGCTCTTGTTGATTTGCTCTCAAGTTCTGACCCTGGTATTTTGACGTTAGTGTTCGTCGAAACGAAGCGAGGAGCGGACTCTCTAGAAGACTATCTTTTTGCTCAGAAATTTCAAGTAGCAAGTATCCATGGAGACCGATCACAAGATGATCGAGAGCTCGCACTTGAATGCTTCCGAACCGGGCGAACGCCAATCCTTGTTGCAACGGCCGTGGCCGCGCGTGGATTAGATATTCCGAATGTCAAGCATGTGATCAA…
CL10207.Contig1_All	477	--	--	--	--	--	--	--	--	--	--	--	--	--	--	--	--	--	--	--	--	--	--	0	0	0	TGACCTGTTGAAGCCACAGTGTGCCTTACAATTAGTTTTAGCTTTGGTTTTGTATTGATACAGTGTGTGCATGATTTCAGGACAAAAACTATATTCCTGGCACTGACAACTCGAGCAGCCTGACTACTAAATATTCTCTGATAGCAAGGCATATACGATGCTACAAATCAAAACCTGCAAAAGGTAATTATATTTGAAAGTGTTAGCTTCTTAGCTGTGCATGATTATATGAATTAAATCAATAGCTGCTATACTGTGTCATGAGTACAGAAAAAATATTTTTAAAAGTTATATAATGATGTGGTACTTAACGCAATGCCTTCTAGGCAAGCAAACCATAATCAGCTTTTTAGAAGAAGAAAAAAGCACATGTCCATTTGCCTTTCAGGAGATGCAATG…
CL10207.Contig2_All	251	--	--	--	--	--	--	--	--	--	--	--	--	--	--	--	--	--	--	--	--	--	--	0	0	0	TGACCTGTTGAAGCCACAGTGTGCCTTACAATTAGTTTTAGCTTTGGTTTTGTATTGATACAGTGTGTGCATGATTTCAGGACAAAAACTATATTCCTGGCACTGACAACTCGAGCAGCCTGACTACTAAATATTCTCTGATAGCAAGGCATATACGATGCTACAAATCAAAACCTGCAAAAGAGCATGAGGTGGTGGAACCTACTCCTGTTGCAACACAGCCTTTATCGTCAGCCCTACAATCCACATC
CL10208.Contig1_All	3042	gi|443724783|gb|ELU12636.1|	65.9	1.00E-08	hypothetical protein CAPTEDRAFT_148159 [Capitella teleta]	gi|410924521|ref|XM_003975681.1|	414	1.00E-111	PREDICTED: Takifugu rubripes coatomer subunit beta'-like (LOC101068422), mRNA	sp|P35605|COPB2_BOVIN	1442	0	Coatomer subunit beta' OS=Bos taurus GN=COPB2 PE=1 SV=3	ECU01g1290	143	2.00E-33	COG2319	FOG: WD40 repeat	K05236	2.00E-72	275	aga:AgaP_AGAP010251	coatomer protein complex, subunit alpha (xenin)	GO:0016192//vesicle-mediated transport;GO:0006886//intracellular protein transport;GO:0030903//notochord development	GO:0005198//structural molecule activity	GO:0030117//membrane coat	AAAAAAAAGGTCAAGTCATTTTTTTGTTCAGTCTTCTAACAGCTCATCATCAAGGTTCACATCCTCGTCGTCGTCATCAACACCCTCATCACCCAAAGCAGCAGTGTCAATGTCTTCGATCCTGACATTTTCCAGGTCCAACTCGAGCTCTTTCTCAATGTCATCCATGAAGGATGATGCCTTCTGGGCCGGAGAGGCAGTGGCACTTTCTGCTGGGGGAGCTGGGGCAGCCGCTGCTTTCTGGGGCTGCTGCGCAGCGGCTACTGGGGCTTCTGCTGCAGCAACTGCGCTCTTTGGCTCGGCTGGCTTTACTGGGGATGGCTCAGAACCAGATCTAGCATCTGCAAACTCGTCAGCCTCATCCTCATCGCCATCTGCAGTGTGTGCCGGGGGCACATA…
CL10209.Contig1_All	828	--	--	--	--	--	--	--	--	--	--	--	--	--	--	--	--	--	--	--	--	--	--	0	0	0	ATTTTCATAGTTTGACAAGCTAATAAAATCTACAGCAGCTGTCCTGAAAACATGTAAAATAATTTCCAAATGAATTAAAAATATTATGATGGATTACATTTCCTTAGGTAATCTAGGTTAAAGTCATTCAGAATGCTGTAGTTTGACCAGCTGTAGACAACTGTAACTAGTGTAAAACTAATTTAGAGTTGCTCAAAATGGAATATAAATAATTTAAATGAATTAAAATAATACGGACACGGTTAACGTTTACTTATGCACACACAAACATCAACATCACTCATACAGTCAGTGAAATTATCACATTTAAGTCAAAGTTTTAAAAGGCAGCCGATATAAAGTGAAATGATACAAAAAATAAAATAAAATAAAAACTGTAAACACATGAAGCTTCAATAA…
CL10209.Contig2_All	579	--	--	--	--	--	--	--	--	--	--	--	--	--	--	--	--	--	--	--	--	--	--	0	0	0	ATTTTCATAGTTTGACAAGCTAATAAAATCTACAGCAGCTGTCCTGAAAACATGTAAAATAATTTCCAAATGAATTAAAAATATTATGATGGATTACATTTCCTTAGGTAATCTAGGTTAAAGTCATTCAGAATGCTGTAGTTTGACCAGCTGTAGACAACTGTAACTAGTGTAAAACTAATTTAGAGTTGCTCAAAATGGAATATAAATAATTTAAATGAATTAAAATAATACGGACACGGTTAACGTTTACTTATGCACACACAAACATCAACATCACTCATACAGTCAGTGAAATTATCACATTTAAGTCAAAGTTTTAAAAGGCAGCCGATATAAAGTGAAATGATACAAAAAATAAAATAAAATAAAAACTGTAAACACATGAAGCTTCAATAA…
CL1021.Contig1_All	909	--	--	--	--	--	--	--	--	--	--	--	--	--	--	--	--	--	--	--	--	--	--	0	0	0	ACATAATAAATCAGTTCTGTCATGTATTGTTCCTGTTTAAACTTGCAACACCATCTTTTGTTTTCCTCTATACACAAAATTGAACACTTTGCAACAGTGCAGCCGTAAATAGCAATTCTGTGCTGTAAGATAAAAGCAGTGTACACTGTATTGAAAGCAATCACCATATCACCTTACTCCCACAATCTCCTCCTCTACAGAAAAGCCATACAAGATTCAAAGTACGCAATTTAAACAAAAAAATAACATGTAGCGCAGACCAGACAAAACCATGTAACCAAAACACCGGTGTGATTGTCAAAATTCCTTTCTATCCAACCCTAATATAAGCAATGAAGATATTGTCAAGGAAAGTTCAAACTAATTTACAGAATTCTACTTTCTATACATAGCATTGCA…
CL1021.Contig2_All	323	--	--	--	--	--	--	--	--	--	--	--	--	--	--	--	--	--	--	--	--	--	--	0	0	0	GTGTATTGTTCCTGTTTAAACTTGCAACACCATCTTTTGTTTTCCTCTATACACAAAATTGAACACTTTGCAACAGTGCAGCCGTAAATAGCAATTCTGTGCTGTAAGATAAAAGCAGTGTACACTGTATTGAAAGCAATTGCCACACCACCCTACTACCACAATCTCCTCCTCTACAAAAAAGCCACACAAGATTCAAAGTACCCAACTGAAACAAAAAATAACATGTAGCGCAGACAAAACCATGTAACCAAAACACCGGTGTGATTGTCAAATTTCCTTTCTATCCAACCCCAAAATATTCATATTCATAAGCAATGAAG
CL10210.Contig1_All	263	--	--	--	--	--	--	--	--	--	--	--	--	--	--	--	--	--	--	--	--	--	--	0	0	0	GAGAGAGGGAGAGAGAGAGAGGGGCACACAACATAACTGCTGTAGAGCCCAGTTGAAAGTAAAGTTCAGTAAGTCATGTATGTCATTGTGTCAGAGGCATAATCAAAGGCCACTAAGGCAGGAAAACAGTTTTGTGAAAAGACAGAAAGTAAATGCTCAGTACACCATTTATCTTCTGATTACAATGTCAGAAATTCAATTGTATGCTAAATTTAGAAAGTCAAGCAATCTTAAAATATGATTTTAAACAAAATGGAATCATT
CL10211.Contig1_All	376	--	--	--	--	--	--	--	--	--	--	--	--	--	--	--	--	--	--	--	--	--	--	0	0	0	AAACCGAATTTCGGTCGGTCTCTAATGTGTTTACAGGTTTGGCCGAAGACTAAAAAAAAAACATACCCCTATTCAGGCTATTAAATGGCAAAACTTTTACTTGCCAGAATATCTATTGCAGACTGGTTTACCCTCTACCCCATTTTTGAGGTTACGGACGTTTAATCCCGTGACAGTTAATCCTTGAAAACTGATCTAACCTAAATTAATTATGGAATCGGAGTCATCAGTAAAGCAACAACCCTTGGCTGACAGTTAAGGCTGATGCACTGGAACCCCTCTGGGTCCATGCAACTGCCATCACCGACCCCGATCTGTGGGATTAACAGTCGCGGGATTAAGTGTCACAAAACCCTATTTTTGACCCCATCTCCCG
CL10211.Contig2_All	392	--	--	--	--	--	--	--	--	--	--	--	--	--	--	--	--	--	--	--	--	--	--	0	0	0	AAACCGAATTTCGGTCGGTCTCTAATGTGTTTACAGGTTTGGCCGAAGACTAAAAAAAAAACATACCCCTATTCAGGCTATTAAATGGCAAAACTTTTACTTGCCAGAATATCTATTGCAGACTGGTTTACCCTCTTGATTGAGCAGGACACTTCCCATTTTTGAGGTTACGGACGTTAAATCCCGCGACAGTTAATCCTTGAAAACTGATCTAACCTAAATTAATTATGGAATCGGAGTCATCAGTAAAGCAACAACCCTTGGCTGACAGTTAAAGCTGATGCACTGGAACCCTTCTGGGTCCATGCAACTACCATCACCGACCCCGATCTGTGGGATTAACAGTCGCAGGATTAAGTGTCACCAAACCCCATTTTTGACCCCATCTCCCG
CL10212.Contig1_All	608	--	--	--	--	--	--	--	--	--	--	--	--	--	--	--	--	--	--	--	--	--	--	0	0	0	AGTCAGAAAAAATATAAAGACATAAAGAAAAAAAGCAGGAAGAAGAGAGATAGTAGATCCTCGATCTTAGGTTTGGCCCTGTTCAGAACAGGCTTTAAGAGAGAAGGAATAATATGAGGATAATATTGTCGAAGAGAAGATATGATTTCCTTTTCTGTCCTACTTATCTAGGCAGATTATAAAAATAGTTCACTTTCAGCCATCTAGTGAATATATGTCTTTTTTCTTAGCTCTTAGCTTTGTCAAAAGAGCCGTAGGGTCGTCTTCATTAGTAGCGTCATCTTCAGGCTGTACCTGATTGTTTACTGGGTCACTAGGATCCACTACTGTGCCAGGCTCGCAAGAAGACGACGCTGGTAAAGCTTCTGTATCAAACCTTCTACTCAAGCTGGCCATATC…
CL10212.Contig2_All	257	--	--	--	--	--	--	--	--	--	--	--	--	--	--	--	--	--	--	--	--	--	--	0	0	0	GGACAGAATGCTTTGCTCATGGAGACGTAATACAAAGGCTGTAGTAGCACAACGTAAGATGAGCACGAGTGAAGAACCAAAAGAACGAGGAAATGACACTCGAACTTTGGACGAAATGCTTTCCGGAATTGTAACAATCCGTGAGGAGGCTGACGAGACTAGTAGTGGCGGGATACAACAACGTACACTGGAAAGTTCAGGCACAGCTCAGGCAGGTCCCGAAATCACAGCAAGTCATGTTGAAATCGATATGGACA
CL10213.Contig1_All	237	--	--	--	--	--	--	--	--	--	--	--	--	--	--	--	--	--	--	--	--	--	--	0	0	0	GTATGGCTGTTTTTTTCTTAGCGACTTTACTGATGTATGGCTGGGTTTCTTCCTTAGTGACTACTAATCTCTGCTTGGCTAGGTTTTTTTTTATTTAGTGATTACTAATCTATGTGTGGCTGGGTTTCTTCCTTAGGGGGGTGTTTACACACTGCAACTTTTGTGACATGCAGGCTGTGAGTTTGGGTTCCGCAAGGGATTTAGCGAAATGTATTTTACACGCTGCCGTCTTCGAGC
CL10213.Contig2_All	257	--	--	--	--	--	--	--	--	--	--	--	--	--	--	--	--	--	--	--	--	--	--	0	0	0	GCTCGAAGACGGCAGCGTGTAAAATACATTTCGCTAATCCCTTGCGGAACCCAAACTCGCAGCCTGCATGTCACAAAAGTTGCAGCGTGTAAACACCCCCCTAAGGAAGAAACCCAGCCACACATAGATTAGTAATCACTAAATTAAAAAAAACCTAGCCAAACAGAGATTAGTAGTCACTAAGCCATACATCAGTAAAGTCGCTAAGAAAAAAACAGCCATACATAGATTAGTACACTCACTGTGAAAAAAAAGGC
CL10214.Contig1_All	1122	gi|470440958|ref|XP_004339358.1|	63.2	2.00E-08	IgA-specific serine endopeptidase, putative [Acanthamoeba castellanii str. Neff] >gi|440796236|gb|ELR17345.1| IgA-specific serine endopeptidase, putative [Acanthamoeba castellanii str. Neff]	gi|448827469|gb|KC369009.1|	71.9	6.00E-09	Gampsonyx swainsonii voucher LSUMZ:B15046 ultra conserved element locus chr1_13025 genomic sequence	sp|Q9UQ35|SRRM2_HUMAN	73.2	1.00E-12	Serine/arginine repetitive matrix protein 2 OS=Homo sapiens GN=SRRM2 PE=1 SV=2	DR2133	58.2	3.00E-08	COG4372	Uncharacterized protein conserved in bacteria with the myosin-like domain	K10955	2.00E-13	77	gga:423101	intestinal mucin-2	0	0	0	AAAAAGAAAGAAAAAAAAAAGAAAGAAAGAAAGGAGAAAAAAAAAGAGCCAGGAAATAACGTTTGTGGGAGGTGTGACGCAATCATGTGGGCCCCGTTTCCTGATTTCCGTTCGCCGCTGCCCCCGCGAGAAACGAAGCGAGAGAAACGTCAACGGGTCATGCAGGAGCGTATCAACGCCGACAGCTTCCTCAAGTACCGCATGGAGACCATCGCCGATGTCTACAGCATTCCCCTGCGGAGGATGCACTACGACCGGGTCATCCGTTTCGCCATCCCCAACGTGGATCAGCTCCGTTCCAGGATCAAGAAAGAACATAGCAACGTCTCCACCGTCCACATTTTGCGGCTGGGAGACACAGGGGAGGTGAACGCGCGCAGCAAGGTGCTAGGGGAGCCC…
CL10214.Contig2_All	1104	gi|470440958|ref|XP_004339358.1|	59.3	4.00E-07	IgA-specific serine endopeptidase, putative [Acanthamoeba castellanii str. Neff] >gi|440796236|gb|ELR17345.1| IgA-specific serine endopeptidase, putative [Acanthamoeba castellanii str. Neff]	gi|448827469|gb|KC369009.1|	71.9	6.00E-09	Gampsonyx swainsonii voucher LSUMZ:B15046 ultra conserved element locus chr1_13025 genomic sequence	sp|Q8BTI8|SRRM2_MOUSE	72	2.00E-12	Serine/arginine repetitive matrix protein 2 OS=Mus musculus GN=Srrm2 PE=1 SV=3	DR2133	57.4	4.00E-08	COG4372	Uncharacterized protein conserved in bacteria with the myosin-like domain	K13172	1.00E-13	77.8	mdo:100018249	serine/arginine repetitive matrix protein 2	0	0	0	AAAAAGAAAGAAAAAAAAAAGAAAGAAAGAAAGGAGAAAAAAAAAGAGCCAGGAAATAACGTTTGTGGGAGGTGTGACGCAATCATGTGGGCCCCGTTTCCTGATTTCCGTTCGCCGCTGCCCCCGCGAGAAACGAAGCGAGAGAAACGTCAACGGGTCATGCAGGAGCGTATCAACGCCGACAGCTTCCTCAAGTACCGCATGGAGACCATCGCCGATGTCTACAGCATTCCCCTGCGGAGGATGCACTACGACCGGGTCATCCGTTTCGCCATCCCCAACGTGGATCAGCTCCGTTCCAGGATCAAGAAAGAACATAGCAACGTCTCCACCGTCCACATTTTGCGGCTGGGAGACACAGGGGAGGTGAACGCGCGCAGCAAGGTGCTAGGGGAGCCC…
CL10214.Contig3_All	462	--	--	--	--	gi|448827469|gb|KC369009.1|	71.9	3.00E-09	Gampsonyx swainsonii voucher LSUMZ:B15046 ultra conserved element locus chr1_13025 genomic sequence	--	--	--	--	--	--	--	--	--	--	--	--	--	--	0	0	0	AAAAAGAAAGAAAAAAAAAAGAAAGAAAGAAAGGAGAAAAAAAAAGAGCCAGGAAATAACGTTTGTGGGAGGTGTGACGCAATCATGTGGGCCCCGTTTCCTGATTTCCGTTCGCCGCTGCCCCCGCGAGAAACGAAGCGAGAGAAACGTCAACGGGTCATGCAGGAGCGTATCAACGCCGACAGCTTCCTCAAGTACCGCATGGAGACCATCGCCGATGTCTACAGCATTCCCCTGCGGAGGATGCACTACGACCGGGTCATCCGTTTCGCCATCCCCAACGTGGATCAGCTCCGTTCCAGGATCAAGAAAGAACATAGCAACGTCTCCACCGTCCACATTTTGCGGGTTCGTTTGCCCAGCCCTCCCCATTGCGTGCGCCTTAACACTAACGCGTCG…
CL10215.Contig1_All	577	--	--	--	--	--	--	--	--	--	--	--	--	--	--	--	--	--	--	--	--	--	--	0	0	0	ATTCGAACGCGCTGGTTGGACGTAGGCCTACAATCGAGACTATTTCAGTTTAGTATCCCTTTAGGTTTTAATACTGCTACAGCCAAAAGGTGGAAAAAAATGATAATCTTTCGCATTTCAGTAATGGCAATTCTCACATGTGGACATAGTACTGCTATTAGGATTTCGGTAACCAGTACCTCGTCTACAGCTGGCCGCACGGATGACCAGCAGTATCTGCCAGTACACCGCTGCCTAAAGGCACACGAAGAAGCAGTTGCAGTGAACATCAAAGATAAACAAAATGTGGCCGATCAGAATCTTGAGGAGATTAAGCGTCTTCTGTCCACTCTGGAGTCCCGACTAAATAGCCAGGAAAAACGTACTTCTCACACAGAAGATCTTCAACGACGCCTATCG…
CL10215.Contig2_All	849	gi|405955760|gb|EKC22740.1|	68.6	4.00E-10	Complement C1q subcomponent subunit B [Crassostrea gigas]	--	--	--	--	sp|Q9BXJ4|C1QT3_HUMAN	57.8	3.00E-08	Complement C1q tumor necrosis factor-related protein 3 OS=Homo sapiens GN=C1QTNF3 PE=2 SV=1	--	--	--	--	--	--	--	--	--	--	GO:0048519//negative regulation of biological process;GO:0051046//regulation of secretion;GO:0065008;GO:0051223//regulation of protein transport;GO:0060341//regulation of cellular localization;GO:0010627//regulation of intracellular protein kinase cascade;GO:0001817//regulation of cytokine production;GO:0048522//positive regulation of cellular process;GO:0032940//secretion by cell	0	0	TGGGCTGTCTTCTTCGATTGACTTGCGAACTCGCGCGCGGATGTAGTATTCTGAAAGCGTTAAAGCAATATTTTTATATAAAAGGTTAAGATTATCCCATCAAGCTTTCTGATTGCATTTGTGTACGCGCCTCTTTTGCCTCGTCCTGCACAGTCAGTCGGCACTGATCAAGAACCCGCTGAAAGAAGTGCTCTCGAAATCGAAGGAGCTGGGATGAGTGTGGCACATGAGCCAGGCTCGCTGTCCCTTGTCCAGATGCAGGACCGCGTGCACGGAGCCCATGCTCCAGTAGGTCTGGTATTTCTTCAGCCACGTCTCAGAAATTCGCGTGACATTGTATCCATCAGCCATCAGGCGAACGTTGGCGTAGTGGTCGGGTTCGGACGACCCAGTGGACGC…
CL10216.Contig1_All	866	--	--	--	--	--	--	--	--	--	--	--	--	--	--	--	--	--	--	--	--	--	--	0	0	0	AGCGCTTCTCTACTTAATGAGTTCTGTTTTGTTTTCAGAGATTGCAGAGTTGATAAACTAGGTGAACGGGTTTTCCGCCACAGACAAATTTTGTAGCGGAAGCCCACTCACACCCATCTGCCAGGGCAGCTGACTCCAAAAACCACAGCCTAGAAACAACGCACAGACTACATTCGTCATGAAGACCAGAGTCGCCATTTGCATTGTGTGCCTCGCTCTGACCACATCCGCTTCCTCTCCTCATGGGAACAACGGTTTAAAGCAAGCGGCCTTGCACCTTCTGGAATGGACAGAAGAAAGAGGGGGGGTTATCCTCAGTGAAGTCTTACTGGGAAAACGAATTCAGGATGGAAGAATAACATACGCGCCGGTTGTAATCACAGACTTCGAGGCCTTTCT…
CL10216.Contig2_All	942	--	--	--	--	--	--	--	--	--	--	--	--	--	--	--	--	--	--	--	--	--	--	0	0	0	GTTAAATTAAAATTAAAAAGACGAAGATAAGATTAACAAAACAAAATAAAAAAGAAAGTAATCATTTGAACTGATATTTGTTCTATACGAAGAAAGGTAATTAATACGTTTTACTCTTGCAATACGGTCATCAACGTAAAACAAATTTTCGTTGAAACCAGCATAATTATTATTGAAGCCCACTCACACCCATCTGCCAGGGCAGCTGACTCCAAAAACCACAGCCTAGAAACAACGCACAGACTACATTCGTCATGAAGACCAGAGTCGCCATTTGCATTGTGTGCCTCGCTCTGACCACATCCGCTTCCTCTCCTCATGGGAACAACGGTTTAAAGCAAGCGGCCTTGCACCTTCTGGAATGGACAGAAGAAAGAGGGGGGGTTATCCTCAGTGAAG…
CL10217.Contig1_All	471	gi|358337298|dbj|GAA55681.1|	238.4	7.00E-62	pre-mRNA-splicing factor CWC26 [Crassostrea gigas]	--	--	--	--	sp|P30640|BUD13_CAEEL	67.8	9.00E-12	BUD13 homolog OS=Caenorhabditis elegans GN=R08D7.1 PE=3 SV=1	--	--	--	--	--	K13106	3.00E-46	184	smm:Smp_077590	pre-mRNA-splicing factor CWC26	GO:0000398//mRNA splicing, via spliceosome	0	GO:0071013//catalytic step 2 spliceosome	GAAAACATCGGAGGTATAATGATGTGACGGTAAAGTACATCTCCGGTGATCTTCCGGAAACTCTGGATGCTTTCTACAGTGAAAATGCAGATGATTTGCCCTTTTGTTCTTCTACCCGTGAAGAGGCTCCCACAGTTGTTCGCAAAAAGTTCCCCCAAAAAACAGAGATAGAGAAGTCGAAGGAATTGGCAGCATCCAAAAAACAGGCGGAGCTTGAGGCCCGATATGACGTTTGGAATCGGGGTATCAAAACACTACAAGAGACGTATGAAAAACTCAAACAACAGGAATACGAGAGTTCAAAACCTCTGGCTCGGTATGCGGATGACGAAGACTTGACGAAACATCTCAAAGCGCAAATCCATGCAGACGATCCAATGGCACAATACTTTGCCAAAA…
CL10217.Contig2_All	596	gi|358337298|dbj|GAA55681.1|	82	1.00E-14	pre-mRNA-splicing factor CWC26 [Crassostrea gigas]	--	--	--	--	sp|Q9BRD0|BUD13_HUMAN	68.9	7.00E-12	BUD13 homolog OS=Homo sapiens GN=BUD13 PE=1 SV=1	--	--	--	--	--	K13106	1.00E-50	199	smm:Smp_077590	pre-mRNA-splicing factor CWC26	GO:0000398//mRNA splicing, via spliceosome	0	GO:0071013//catalytic step 2 spliceosome	GTGCTTCTTTTTCTTTTTCTTCTTCTGTTCTTTTTTGGCAAAGTATTGCGCCATTGGATCCTCTGCATGGATCTGTGACTTCAGATGTTTCGTCAAATCTTCATCATCCGCATAACGAGCAAGCGGCTTTGAGCTCTCGTATTCCTGTTGCTTTAGTTTCTCGTAGGTCTCTTGAACAGTTTTGATACCGCGGTTCCAAACGTCATATCTGGCCTCCAGCTCTGCCTGTTTCTTGGCTGTCGCCAATTCCTTCGACTTTTCGGCTTCTGTCTTTTGTGGGGCCTTCTTTCGAACAACTGTAGGCGCCTCTTCATGAGTGGTGCAACTAAATGGCAAGTCATCCGCAGTTTCACTGTAGAAAGCGTCCAGAGTTTCAGGAAGATCCCCTGAAATATACTT…
CL10218.Contig1_All	919	gi|167517373|ref|XP_001743027.1|	57	1.00E-06	hypothetical protein [Monosiga brevicollis MX1] >gi|163778126|gb|EDQ91741.1| predicted protein [Monosiga brevicollis MX1]	gi|82653509|emb|CT030182.8|	69.9	2.00E-08	Mouse DNA sequence from clone RP23-21N15 on chromosome 13, complete sequence	sp|Q5T200|ZC3HD_HUMAN	55.8	1.00E-07	Zinc finger CCCH domain-containing protein 13 OS=Homo sapiens GN=ZC3H13 PE=1 SV=1	--	--	--	--	--	K06225	3.00E-07	56.2	aga:AgaP_AGAP011395	patched 1	GO:0044249//cellular biosynthetic process;GO:1901576;GO:0044238//primary metabolic process;GO:0044710	GO:0046914//transition metal ion binding;GO:0097159//organic cyclic compound binding;GO:0003954//NADH dehydrogenase activity;GO:0016301//kinase activity;GO:1901363;GO:0016787//hydrolase activity	GO:0043229//intracellular organelle;GO:0044444//cytoplasmic part;GO:0016020//membrane	AGACAGACAGATTAAGACAGAGAGAGAGAGTGAGACATAGAGTGTGAGACAGAGAGAGTGTGTGAGACAGAAAGTAAGACAGAGCGTGAGACAGAGTTTGAGACACAGAGAGAGTGAAACAGAGAGAGAACGACAGAGAGTGTAAGACAGAATATGAGACAGAGATAGAGAGTGAGACAGATTGTGAGACAGAGAGTAAGACAGAGAGTGTAAGACATAATGTGAGACAGAGATAGAGGGTGAGACAGAGAGAGAAAGAGGGGGAGACATCATGCCAGCCAACGGCGACAGCTTGTCTACTCAGCAACACAGACTAGGAATCGGTGTGACGCAATCCAGGATCCCATCTTCACTGTATGTAGCAGTAAACCGTGCCGACAGCTCTTGGCTACTGACGTC…
CL10218.Contig2_All	673	--	--	--	--	gi|37497208|gb|AC132450.3|	63.9	9.00E-07	Mus musculus BAC clone RP23-187N8 from chromosome 18, complete sequence	--	--	--	--	--	--	--	--	--	--	--	--	--	--	0	0	0	CAGAGAGAGAAAGAGGGGGAGACACCTGCAAGTCAACGGCGACAGCTTGTCTACTCAGCAACACAGACTTGGGATTCTGAATTGCGTCACACCGATTCCATCTTCACTGTATGTAGCAGTAAACCGTGCCGACAGCTCTTGGCTACTGACGTCGTGGCCACGTGACCTTGACGTAACGGTAGTCCTGGTTCTAGGTCAGCGTTGTCAAGGTCATTCACCTTCTGGTTGCACACCTGAAGACGCTGCAACGATCTTTCCCTGCAGCTGTCACCATCAGTCGATTTTTACCTGTACCTGTAATCTTATGCCGTCATTCCACGTGCCTTTTGTGATCCAGTTTTAGCCCTTCGCCCTTGAAAACATGTTCCCATTTTAGACTACTGTTGGTTTGTGTTTTAC…
CL10219.Contig1_All	583	gi|307204446|gb|EFN83153.1|	266.2	6.00E-70	Histone H3.3 [Harpegnathos saltator]	gi|196007811|ref|XM_002113736.1|	131	4.00E-27	Trichoplax adhaerens replacement histone H3.3, mRNA	sp|Q6P823|H33_XENTR	264	8.00E-71	Histone H3.3 OS=Xenopus tropicalis GN=TGas113e22.1 PE=1 SV=3	SPBC1105.11c	248	5.00E-66	COG2036	Histones H3 and H4	K11253	2.00E-70	265	smm:Smp_082240	histone H3	GO:0008340//determination of adult lifespan;GO:0008360//regulation of cell shape;GO:0001649//osteoblast differentiation;GO:0006974//response to DNA damage stimulus;GO:0007155//cell adhesion;GO:0040010//positive regulation of growth rate;GO:0007420//brain development;GO:0009792//embryo development ending in birth or egg hatching;GO:0007596//blood coagulation;GO:0002119//nematode larval development…	GO:0046982//protein heterodimerization activity;GO:0003677//DNA binding	GO:0005654//nucleoplasm;GO:0005700//polytene chromosome;GO:0005576//extracellular region;GO:0000786//nucleosome;GO:0001740//Barr body	AAGAGCGCTCGGTTTCATTATCGCTGCTTGCTCGTCAGCTGGCTGGTACCGACTTGATCGTGCAATGGCGAGAACCAAACAAACTGCCCGCAAATCTACTGGTGGAAAGGCACCTAGGAAGCAGCTTGCAACGAAAGCTGCTAGGAAGTCTGCCCCATCCACCGGTGGAGTGAAGAAACCGCATCGTTACCGACCCGGTACTGTCGCCCTTCGTGAAATTAGGAGATATCAGAAATCGACAGAATTGCTCATCAGGAAACTGCCTTTCCAGAGGTTGGTCCGGGAAATCGCGCAAGACTTCAAAACTGACCTGCGGTTCCAAAGTGCTGCTGTTGGTGCACTCCAAGAGGCTAGCGAGGCCTACCTCGTTGGGTTGTTCGAAGATACCAATTTATGTGC…
CL10219.Contig2_All	561	gi|170049060|ref|XP_001870860.1|	267.7	2.00E-70	histone H3.2 [Culex quinquefasciatus] >gi|167870995|gb|EDS34378.1| histone H3.2 [Culex quinquefasciatus]	gi|226485530|emb|FN319457.1|	143	1.00E-30	Schistosoma japonicum isolate Anhui full length mRNA clone SJFCE3292.004|FSE001-P00002-F10, complete sequence	sp|Q6P823|H33_XENTR	264	8.00E-71	Histone H3.3 OS=Xenopus tropicalis GN=TGas113e22.1 PE=1 SV=3	SPBC1105.11c	248	5.00E-66	COG2036	Histones H3 and H4	K11253	3.00E-71	267	cqu:CpipJ_CPIJ010364	histone H3	GO:0008340//determination of adult lifespan;GO:0008360//regulation of cell shape;GO:0001649//osteoblast differentiation;GO:0006974//response to DNA damage stimulus;GO:0007155//cell adhesion;GO:0040010//positive regulation of growth rate;GO:0007420//brain development;GO:0009792//embryo development ending in birth or egg hatching;GO:0007596//blood coagulation;GO:0002119//nematode larval development…	GO:0046982//protein heterodimerization activity;GO:0003677//DNA binding	GO:0005654//nucleoplasm;GO:0005700//polytene chromosome;GO:0005576//extracellular region;GO:0000786//nucleosome;GO:0001740//Barr body	GACTGGTGCTGCCAGAGTATACAAGATTTAAGGATGAGACGGGAAAATGCAGTAAAAAGTTACCATTTGCTTAAACACGCGGTTCTAAGCTCTCTCGCCACGGATGCGTCTAGCCAACTGGATATCCTTTGGCATGATGGTTACACGCTTAGCATGGATAGCACATAAATTTGTGTCTTCGAACAGCCCAACGAGGTAGGCCTCGCTGGCCTCCTGAAGTGCTCCAACTGCGGCACTTTGGAACCGGAGATCGGTTTTGAAATCTTGTGCAATCTCCCGGACCAACCTCTGGAAAGGTAGCTTCCTTATAAGCAGCTCGGTCGACTTCTGATACCTCCTTATCTCACGAAGAGCAACGGTACCCGGGCGGTAGCGATGTGGTTTTTTCACCCCACCGGT…
CL1022.Contig1_All	847	--	--	--	--	--	--	--	--	--	--	--	--	--	--	--	--	--	--	--	--	--	--	0	0	0	GGTTTGTCCAGCTGGCGTTTCCACATAAAACTATGTCGCTGTAATGAAATAACTGAGTTCAGATTGATAGAAAAAACAACAGCAATGGAAGCAAGATCAATAGATATCGATTCTGTCGTGGCAGCCTGTAAACCGTTGACAGAACACTCGAAGTGGCCGAGGCACTCGTCTCTATTGGTAGTCAGTTCTGTTGGCAATTGAAGAAAGTCATGAAGGGGACATTAGACCTGTTAAATACGTTGCCAATGTATTCCGCAGCGTCTGCACTACAGTGGCTGCGGACTATGTTAATTAAGCACTGTCGCATTGTTTCCATGCGTCTGCACAAGTTGTCTTGATAGGAGTTGTTCGTGATGTTGGTAGTGTTTTCCCGAAAACAGCGGCTTACACGTGCAGGCA…
CL1022.Contig2_All	873	--	--	--	--	--	--	--	--	--	--	--	--	--	--	--	--	--	--	--	--	--	--	0	0	0	GGTTTGTCCAGCTGGCGTTTCCACATAAAACTATGTCGCTGTAATGAAATAACTGAGTTCAGATTGATAGAAAAAACAACAGCAATGGAAGCAAGATCAATAGCTAGCGGTTCTGTCAGAAGATGGTCGCAGCAGACTATAAACCGGTGACAGCTAAAACTAGGTGGCCGCGGCTCCTCTCTATTGGGAGTCAGTACTGTCGATCGTTGTGTACAAATGGCAATCGAAGTAAGCCATGAAGGGGGTGTCAAAGTTGAGAATGACGTTGCCAATGTATTCCGCAGCTTCTGCATTGCACTGGCTTCGGACTGCGTTAATATCACACTGTCGCCTTGGTTCCATGAGTCTGCACGTTTCGTCATATACGGCGATGGGGGTAATGGCCGGGATTTCCTCATA…
CL10220.Contig1_All	228	--	--	--	--	--	--	--	--	--	--	--	--	--	--	--	--	--	--	--	--	--	--	0	0	0	GTTTAAAAAATTGATTTGGATGAATTCTCCACTTGTATCTATTAACAAGATCCATTCAAGGGGCCATGATGCCATTACCATTTGTTTTATTGTCATGTTTTCTTCTCATAACGATTTTAAGTAGTTAACCATGTAAGCAAGTTAGGGATTTTTAGAGTTCTTTTCCAGCACCTTAAAACGCTTTACCAAAATAGGCTTGTAGACTCGCACTTTTACACACATAATTTT
CL10221.Contig1_All	453	--	--	--	--	--	--	--	--	--	--	--	--	--	--	--	--	--	--	--	--	--	--	0	0	0	TCCATGACATATTCTGTTTAATAGCGTGCACAATAGTAAAAGTCAACAAGTCAGTTGTTGGCAGATGATCAGTTCTACAATGTTCACGATTGTGGTAATGAGGCAGTACATATTACAGATATATAATTATCTCTTGTATGTGATATTACGACCTTAACTGCAGAAAGATCAAGAAGGAAAATTCGTGGGTATTGTCGCTCAATGGTTCCAGTCGCCAGTCTTACAAAATAATATCTCCTGCTTCTTACTAGCATAGGGTTATGACGTAACATGTGACGCTTGATCGTATCTCCCTGTCTCCCCCCACACCCTCCTACCCTTACTTCATCCCTGAAATCTATACACCCGTTAGTATGAAAACATTTGTACTTTGTTTTTAAGCCACTGTTTCCATCGCAC…
CL10221.Contig2_All	693	--	--	--	--	gi|213496814|emb|CU914630.9|	61.9	4.00E-06	Zebrafish DNA sequence from clone CH1073-391M17 in linkage group 10, complete sequence	--	--	--	--	--	--	--	--	--	--	--	--	--	--	0	0	0	GTTGTCCATGACATATTCTGTTTAATAGCGTGCACAATAGTAAAAGTCAACATTTAACAAGTCAGTTGTTGGCAGATGATCAGTTCTACAATGTTCACGATTGTGGTAATGACGCAGTACATATACAGATATATAATTATCTCTTGTATGTGATATTACGACCTTAACTGCAGACTGATCAAGAAGGAAAATTCGTGGGTATTGTCGCTCAATGGTTCCAGTCGCCACTCGCCAGTCTTACAAAATAATATCTCCTGCTTCTTACTAGCATATGGTTATGACGTCATGTGACGCTTGATCGTATCTCCCTGTCTCTCCCCCCCCCCGCCCCCCTACCCTTACTTCATCCCTGAAACCTATACACCCGTTAGTATAAAAACATGTGTACTTTGTTTTTAA…
CL10222.Contig1_All	295	--	--	--	--	--	--	--	--	--	--	--	--	--	--	--	--	--	--	--	--	--	--	0	0	0	GTGGTGACGGAAGCGGGTCTGCCGTCTATGGCGGCGTCACCTCGTTTTCGTATGGATCACGATGATACAGTCGCGTAAAAAGCGACGAAGTACAGTAGCCTCTATAGGCAACCCAGCCACTGGGATTTTCGACTTTCGTCGATAAGCCTTGCCACTCTCCGCCTTTGTACTCAAAGTAAAATAACAACTTGAACAAGTCAAGCTGGCCACAGAAGCCGCCGGTAGGGCGGGCGAACAGGTCTTTTCTCTATCAGAGGTGAGTGAACACTGGGGACTCCCGCCAAGTGGCCAAGGG
CL10222.Contig2_All	279	--	--	--	--	--	--	--	--	--	--	--	--	--	--	--	--	--	--	--	--	--	--	0	0	0	GTGGTGACGGAAGCGGGTCTGCCGTCTATGGTCGTATGGATCACGATGATACAGTCGCGTAAAAAGCGACGAAGTACAGTAGCCTCTATAGGCAACCCAGCCACTGGGATTTTCGACTTTCGTCGATAAGCCTTGCCACTCTCCGCCTTTGTACTCAAAGTAAAATAACAACTTGAACAAGTCAAGCTGGCCACAGAAGCCGCCGGTAGGGCGGGCGAACAGGTCTTTTCTCTATCAGAGGTGAGTGAACACTGGGGACTCCCGCCAAGTGGCCAAGGG
CL10223.Contig1_All	403	gi|349917182|dbj|GAA28130.1|	255.4	6.00E-67	abhydrolase domain-containing protein FAM108B1 [Crassostrea gigas]	--	--	--	--	sp|Q6GL10|F108C_XENTR	160	9.00E-40	Abhydrolase domain-containing protein FAM108C1 OS=Xenopus tropicalis GN=fam108c1 PE=2 SV=1	all8511	94	7.00E-20	COG1073	Hydrolases of the alpha/beta superfamily	--	--	--	--	--	0	0	0	TTTACGCTGATGCAGAGGCTGTGATGACCGAACTACGCGAACGCTTCAAGGTGCCACTCGAGCGCACGATCCTTTATGGACAGAGTCTTGGAACTGCACCAACAGTTGAATTAGCAACAAAGTACAAGGTTGCCGGTGTGATCCTTCATTCTCCTCTCATGTCCGGTCTGAGGGTCGTTTGGCCCAACCTAAAAACAAGCTTTTTCTTCGACGCTTTCACCAACATCGAGAAGGTGCCAAAGATTTGCTCGCCGACTCTCATCATACATGGAACTGCAGATGATGTCATTGGAGTGAACCACGGTCGTGAATTGTATTCTCGTTTACCGAATCCGCTAGAGCCCTTGTGGGTTGACGGCGCTGGACATAATGACATCGCCGAATTTCCTGCCTATATTT…
CL10223.Contig2_All	917	gi|349917182|dbj|GAA28130.1|	387.1	6.00E-106	abhydrolase domain-containing protein FAM108B1 [Crassostrea gigas]	--	--	--	--	sp|Q2HJ19|F108A_BOVIN	208	2.00E-53	Abhydrolase domain-containing protein FAM108A OS=Bos taurus GN=FAM108A PE=2 SV=1	all8511	120	3.00E-27	COG1073	Hydrolases of the alpha/beta superfamily	K06889	6.00E-17	88.6	acs:100562131		0	0	0	CCGGTTACATACCGCTTCGGCTAATCACATGCCATCGCAAAAACCATTAAGTTATCACAGTTGACGCTACTGTTGCAATACATAGATAGGGGGTATATGAAGATCGATCTGAACGATTTAAACAGGGCATGAAATGCCCGTGGGGTGAAAGATCCAAGTGGGGAAAGGACAAAATAAAACATTATTAGTGAGTGGGGTAAGAAGAAAAGGTGAGCAAAGTCAATAACAAGTATCTATCAAGGTTGAATTCAGAACTGCGAGTCTCCCTTCAGATCTGGTTCGTTCTAGAACGCACGGAAAAACGCATCACGTTGGTTTGGATGAAGAAAAGCTGCTAATATTGTTGCTGGGTAGCTCGTCCAGTGGCAAATTCGATTTCAGATCCTGTTTGAAAAATCG…
CL10224.Contig1_All	399	gi|256083699|ref|XP_002578077.1|	174.1	1.00E-42	hypothetical protein [Schistosoma mansoni] >gi|353231559|emb|CCD77977.1| hypothetical protein Smp_068580.1 [Schistosoma mansoni]	--	--	--	--	sp|Q6GLC5|EMC6_XENTR	122	2.00E-28	ER membrane protein complex subunit 6 OS=Xenopus tropicalis GN=emc6 PE=3 SV=1	--	--	--	--	--	--	--	--	--	--	0	0	GO:0072546//ER membrane protein complex	GTCAAAAACAAGCGGTTAGATTAAAAAGTACGTGCAATGTATCAATAGACATGAACCATACCATAAATAAAGGTCCAAAATAGAATATATGTGGTCATTTCTCCCCAAACTCCTCCGTAAGTCAGACTGGAGCGCTGCAGTACGTATTTGTTCCACGAAGAGCCCGTTTTTTGAATGAGCAGAAATGACAAGAAAGCATGAGCCAAGAAATAAAATGCGAATCCTATAAGACCTGTAAGTCCCAAAATCCCAGCCGTACAACCCGAGAGAGCGGCAACAGAAGTTCGACAGTAGCTGATCACATTGAGGTTGTGTTGCGTTGCCACAGGGCTATATGCCGTTGAATCAGGAGGCAATGCTGACATTACGAAGTACAAGACGCATGCACTAATATACACG
CL10224.Contig2_All	314	gi|256083699|ref|XP_002578077.1|	140.2	2.00E-32	hypothetical protein [Schistosoma mansoni] >gi|353231559|emb|CCD77977.1| hypothetical protein Smp_068580.1 [Schistosoma mansoni]	--	--	--	--	sp|Q9CQW0|EMC6_MOUSE	90.1	1.00E-18	ER membrane protein complex subunit 6 OS=Mus musculus GN=Emc6 PE=2 SV=1	--	--	--	--	--	--	--	--	--	--	0	0	GO:0072546//ER membrane protein complex	GTGGTCATCTCTCCCCAAACACCACCGTACGTTAGACTGGAGCGCTGTAGCACGTATTTGTTCCACGAAGAGCCCGCCTTTTGTATGAGCAAGAATGACAAGAAAGCATGTGCCAAGAAATAGAATACAAATCCGATGAGACCTGTGAGCCCCAAAATTCCAGCCGTACAACCCGAAAGAGCAGCGACAGAAGTTCGACAGTAGCTGATCAAATTGAGATTGTGTTGTGTAGCCAAGGGGCTATATGCCATTGAGTCAGAATGAGCTGTTGACATTCTGAAGCGTTATCACCCGCATGCACTAATTTACACGGC
CL10225.Contig1_All	434	gi|405952481|gb|EKC20287.1|	69.7	4.00E-11	Tripartite motif-containing protein 56 [Crassostrea gigas]	--	--	--	--	sp|Q6PFY8|TRI45_MOUSE	58.9	4.00E-09	Tripartite motif-containing protein 45 OS=Mus musculus GN=Trim45 PE=2 SV=2	--	--	--	--	--	K12021	5.00E-09	60.1	ssc:100157373	tripartite motif-containing protein 45	0	0	0	TGTGGATCTTGTACAAAGCTTCACGTTAAGTTTACGGCAACACGTCACCACGTGGTGGAAGACCTCAGCAGCCTGACGGCAGAACGTCTCGCTGACGTCCAGCCCCCCACCCCCTGTCCCCAGCACCCGGACGAACCTTGCCGACTGTTCTGTCCCCAGCACGACACGTCACTGTGCCTGCTGTGTGCGTCATCACGACATCGCAGCTGCCCGCAGGTCAAAGAGTTTGAAGAGCAAGTGGAAGAGGCGAAAACGAAACTGAAAGAGATACTGACAGTGATTACGGATGGATCAACATGCATAGAAAGTGCTCTATCAGAACTGGACCAACACTTTGACGACATGGAGCAACAAAACGAGACAGCCCTGACTGCGATTCGAACCCTGAAGGCCCGACTG…
CL10226.Contig1_All	658	--	--	--	--	--	--	--	--	--	--	--	--	--	--	--	--	--	--	--	--	--	--	0	0	0	GGGTGAGCATCACAGGAATAGCCTCTTTCGATCTTGCATATTTCACTCTCACATATTACATTGCCAGTAGGAAAACAGTGGGTGGTGTTACGACAGGGTCCACCAATAGTACTCGCGCATACTCTTTGAGGTGCGTAACACACAAGGGGTCGACGGCATTGGTAAAGGCCACATGTTAGTCCAACACAAATATCGCCCAAATAGAGATCTTTCTGTGGTGTTCCCCATACTGAAACTTCACAAAGATTCATCCACCTCACGTTGGCAGATACTCCAAGAGTGACATATTCCCCCTGTGGGCATCCGTCTGGTTTTATTTCATAATTAGTGCAAGTGTCACATTGTTTATGAAGTCCGCTCGTTGCAGATGAGCTAAACTGTCCCTGGAAATATGCACAC…
CL10226.Contig2_All	622	--	--	--	--	--	--	--	--	--	--	--	--	--	--	--	--	--	--	--	--	--	--	0	0	0	CTGTCGCATGTTGCATTTCCTTTAGGAAGACAGTGGCTAGTGTCACCACAGATTCCACCAAGATAACTCATACATATTTGTCGAGATTCGTCACACATTAGGGATTGCCCGCACACTTGATAGCCACATTTCATCCCAATACATACTTCGCCCGCTTTGAGATCTTTAAGTGGTGTTCCCCATATGGCCACTTCACAAAGTCTCATCCAGCTCAAGGTGGGAGGTACTCCAAGAGTGACATATGACCCCTGTGGGCATCCATTTGGTTTTGTTTCATAATTAGTGCAAGTTGTACATTGTTTAAGAATTCCGCTCGTTGCGTCTCTTGAAAACTCTCCCTGGAAATAGGTACACTGCTCATCATTCTCTTGCTCTACACTTGAATCTCTGGTAATTGTT…
CL10227.Contig1_All	517	--	--	--	--	--	--	--	--	--	--	--	--	--	--	--	--	--	--	--	--	--	--	0	0	0	GGGGGGGGGAGGTTAAGGGGAAATGATTGAAATTATATAACTGCTTTCTCTTCAATGTAAAGACATTTGCAATAACTTTGTGCATTTGAGTATGCCAGTGAGCTTTGTCTCTTTTCAAAACAAAAGTTGACTGTTTATACTATTGTTTTTGTCACCTTTCCTCTTCCTACAGCCACTCGATTTTGCTCAAATTGTACCCGCTTTTAGAATTTAAAAAAATTAATGGAGGATATGAACAAGTAAAATTATATCATTTATTGATAAGACCACTTATTAAATGTATCAACAGAAGTGGGCTTGCATAAATAAATGTAAAAGAGCACAAAAAGAAATACAATTGTTCAGTGCTCAGGCAGTTGAGAAAGTAGGTCTTTTCCAACAACAAAAAAAAAAGACTGT…
CL10227.Contig2_All	337	--	--	--	--	--	--	--	--	--	--	--	--	--	--	--	--	--	--	--	--	--	--	0	0	0	TAAACAAACAAACAAACAAACCTGCTTTTCGAAATTTTTAAAATTAATGGAGGATATGAACAAGTAAAATTATATCATTTATTGATAAGACCACTAAATGTATCAACAGAAGTGGGCTTGCATAAATAAATGTAAAAGAGCACAAAAAGAAATACAATTGTTCAGTGCTCAGGCAGTTGAGAAAGTAGGTCTTTTCCAACAACAAAAAAAAAAGACTGTTTGTTCATGTATTATCATATTTATAACATCAGCCTCAAAATTTTTGTTAAATGGCACTTAAACAACAATATTATTTGACATTGTGCTGTTTTAGCTTTTTTTTTAAAAACAATAGGCC
CL10228.Contig1_All	684	--	--	--	--	--	--	--	--	--	--	--	--	--	--	--	--	--	--	--	--	--	--	0	0	0	AAAATATTTTGTATAGTGTTTTTTATGTATTCATTAAGTATATTGTTAATTTACTATATTAACTCAATACATTAGAATTTTCTTACGTTAAACAGGTCAAGCCCTACAATTCAAGTTTAATTAATAATATTATCAGTTAAACAAAATTTGGATTATATTTTTTAGCCCCAATAAAATTTCAAATTTACGTTGAAGACAAAAGGCTTGACCACAAATGTGACGGTCACTTATTTGTTGAATTACTCAGGGTGCAGATGTTGAGTTTGAATCTACGATCCCTGGCATTTCCAGACCTCCTCGAGACAGCCAACGACAGACCGCTGTGGAAAAAGATCAGTGCTTCTTCGGCCCTCAGGTCCCCCCGACGACCAAGTAGGTCGAGGGAATGAGATGAGATGA…
CL10228.Contig2_All	529	--	--	--	--	--	--	--	--	--	--	--	--	--	--	--	--	--	--	--	--	--	--	0	0	0	AGGGCAGCTAATAAGTCCATACTCAGTTCATACAGGTGTTAGGTTATTCTAAACTATGTATTTAAGTAAGGCATGGTAAGACAAAGGAAGAGTTGGCAAGACAATGTTAAAGATTGGACGGACCTGGCATTTCCAGACCTCCTCGAGACAGCCAACGACAGACCGCTGTGGAAAAAGATCAGTGCTTCTTCGGCCCTCAGGTCCCCCCGACGACCAAGTAGGTCGAGGGAATGAGATGAGATGAGATGAGATTGTCATGAATGCACAATAACTCGGAGACAGTAAATAGTGCTTCAGAATGTTTTCCATGATATGTAATGGGCTTCATACTAGGTGTATTTGTATGTATGCATATTTATATGATATGAATGTTTCACATTGGCGGCATTTATTTAGAAT…
CL10229.Contig1_All	417	gi|358334004|dbj|GAA32083.2|	276.6	2.00E-73	replication factor A1 [Crassostrea gigas]	gi|360042640|emb|HE601626.1|	75.8	1.00E-10	Schistosoma mansoni strain Puerto Rico chromosome 3, complete genome	sp|Q01588|RFA1_XENLA	149	1.00E-36	Replication protein A 70 kDa DNA-binding subunit OS=Xenopus laevis GN=rpa1 PE=1 SV=1	SPBC660.13c	128	3.00E-30	COG1599	Single-stranded DNA-binding replication protein A (RPA), large (70 kD) subunit and related ssDNA-binding proteins	K07466	1.00E-65	247	smm:Smp_121800	replication factor A1	0	0	0	AAAACCGATGGACGGTGCGTGCTCGCGTTTCCCAAAAATCATCGATTCGCACATGGAACAAGCAAGGTCGTGATGGAAAACTGTTCAGCTTTACTCTTGTCGATGAAAGTGGCGAGATTCGTGTGACAGCGTTTAACGCGGAAGTGGATAAGTTTTTTGATATGATTGAGGTCAACAAGGCTTATTATGTAACCCGAGCTAATTTAAAGGCTGCTAACAAACAGTTTAACACAACCAACAACGATTATGAAATGACCTTAAATGCGGACTCACAAATTATTCCGTGTGAAGACGAGGATATCACTGCCCTACCAGAAACGCATTTCAATTTCGTATCCATCGGTAAACTGGACACCTGCGAACCCGGTGCATTTGTCGATGTTGTTGGTATTGTCCACG…
CL10229.Contig2_All	758	gi|358334004|dbj|GAA32083.2|	454.5	2.00E-126	replication factor A1 [Crassostrea gigas]	gi|256070188|ref|XM_002571380.1|	61.9	4.00E-06	Schistosoma mansoni replication factor A 1, rfa1, putative (Smp_121800) mRNA, complete cds	sp|Q6NY74|RFA1_DANRE	199	5.00E-51	Replication protein A 70 kDa DNA-binding subunit OS=Danio rerio GN=rpa1 PE=1 SV=1	SPBC660.13c	160	3.00E-39	COG1599	Single-stranded DNA-binding replication protein A (RPA), large (70 kD) subunit and related ssDNA-binding proteins	K07466	6.00E-101	367	smm:Smp_121800	replication factor A1	GO:0007507//heart development;GO:0009987//cellular process	0	0	GTTCTCGCTGAGAAGCTTTCGCCATGATGGTTTGTACCTCACTGGTGTCGTGGACAACCCCAACGACATCGACAAATGAACCAGGTTCGCATGTATCCAGTTTGCCTATGGATACAAAATTAAAGTGCGTCTCTGGTAGAGCAGTAATATCTTCGTCCTCACACGGGATTATTTGCGAATCCGCATTTAGAATCATTTCATAGTCGTTGTTCGTCGTATTGAACTGCTTATTGGCAGCTTTCAAATTCGCTCGGGTCACGTAGTAAGCCTTGTTGACCTCAATCATGTCGAAAAATTTATCAACCTCCGCGTTGAACGCTGTCACGCGAATCTCACCACTCTCATCAACAAGGGTAAAGTTGAACAGTTTCCCATCACGACCCTGCTTATTCCACGTAC…
CL1023.Contig1_All	348	--	--	--	--	gi|209402497|gb|EU780116.1|	357	2.00E-95	Clonorchis sinensis clone ACP-1U-103	--	--	--	--	--	--	--	--	--	--	--	--	--	--	0	0	0	CTGAAAGATGTTTTCGAGCTATTCGATTAAAAAATTCATTTGAGTGTTGCGCCGGTGTTTGACAAGAACGGGGAACAAAGAATATTGTGCACCGTGTCAAAATTAGTCTTTGGATACATGAAACGGGGTGTATATCAAAGAAATGGCAAGCAATTCAGTGGCATCTGGTGGCCTTAGATCCACGAAGATCATAATTCATGGAGTTGTTTAGATAGTTTCCATGTGGGTCATGAATGCGTCGGATTATTGGAAGAAAGCGGAAAATAGGACAGCCAGGTAGATTTTCCCTGGAACGGTGATTGGAGTGAGCATCTTACGCAATACAAAGCTCTCCGCCCCGCTGATGAG
CL1023.Contig2_All	262	--	--	--	--	gi|209402497|gb|EU780116.1|	188	9.00E-45	Clonorchis sinensis clone ACP-1U-103	--	--	--	--	--	--	--	--	--	--	--	--	--	--	0	0	0	CTGAAAGATGTTTTCGAGCTATTCGATTAAAAAATTCATTTGAGTGTTGCGCCGGTGTTTGACAAGAACGGGGAACAAAGAATATTGTGCACCGTGTCAAAATTAGTCTTTGGATACATGAAACGGGGTGTATATCAAAGAAATGGCAAGCAATTCAGTGGCATCTGGTGGCCTTAGATCCACGAAGATCATAATTCATGGAGTTGTTTAGATAGTTTCCATGTGGGTCATCTGTGGAATGAAAAAATCAACAATCACAGGG
CL10230.Contig1_All	296	--	--	--	--	--	--	--	--	--	--	--	--	--	--	--	--	--	--	--	--	--	--	0	0	0	GAGATCATGCTGGATATATGTCTCTTGTCCATTTACAAAAAGCACATTTGTGTGAGATCTTGATTACCATCTTACATAATAATCATTTTCATTATCACTTTTTTGTCGATTATGATGGAATTTATGACTAGATCCATATTATGTTAAGAAGATATCAATTGGTCTAAAAACATTTCATTGATACCTTGCATACAACATAATAAGCAGATGTCTAATTGTGTGTCACTTTTAGTGATAGAAACTTCACAATGAAGTAAACAAAAAGCTACATTCTCTAAGGCAGCTACTTTAACCTC
CL10230.Contig2_All	2677	gi|218683627|gb|ACL00842.1|	942.2	0	heat shock protein 60 [Biomphalaria glabrata]	gi|395519981|ref|XM_003764070.1|	157	3.00E-34	PREDICTED: Sarcophilus harrisii heat shock 60kDa protein 1 (chaperonin) (HSPD1), mRNA	sp|O02649|CH60_DROME	870	0	60 kDa heat shock protein, mitochondrial OS=Drosophila melanogaster GN=Hsp60 PE=1 SV=3	SPAC12G12.04	632	0	COG0459	Chaperonin GroEL (HSP60 family)	K04077	0	886	isc:IscW_ISCW017824	chaperonin GroEL	GO:0043065//positive regulation of apoptotic process;GO:0032755//positive regulation of interleukin-6 production;GO:0042026//protein refolding;GO:0032735//positive regulation of interleukin-12 production;GO:0032729//positive regulation of interferon-gamma production;GO:0043032//positive regulation of macrophage activation;GO:0006626//protein targeting to mitochondrion;GO:0006458//'de novo' protei…	GO:0051087//chaperone binding;GO:0051082//unfolded protein binding;GO:0003994//aconitate hydratase activity;GO:0001530//lipopolysaccharide binding;GO:0002039//p53 binding;GO:0005524//ATP binding;GO:0043498//cell surface binding;GO:0051539//4 iron, 4 sulfur cluster binding	GO:0009986//cell surface;GO:0046696//lipopolysaccharide receptor complex;GO:0005829//cytosol;GO:0005759//mitochondrial matrix;GO:0005615//extracellular space;GO:0044459//plasma membrane part;GO:0019907//cyclin-dependent protein kinase activating kinase holoenzyme complex;GO:0005811//lipid particle;GO:0005769//early endosome;GO:0030141//secretory granule;GO:0005875//microtubule associated complex;…	GTATAAAACTTTTTTGGCATAAACCAAACATCACTTGTACAACAGTTATCTATCATTTTGTTAATCCAACAAATCTTTTATCACATTCACATCATTCACATATATACAATGCTGTAAATGCAGCAACTCTGCACTACACAAATACTACACAAAGTAAATGAATCCAAAAGAATACATGAAATAAAGGCATTAACTTCAAAAACGACACTAACAGAATGCCTACCAAAATGTGCACCAACATGAATCTTCAAACATCAAAACAAAAACTGGGCAGTAACTAAAGGGATTAGACATTTTTTAATTTTTACTTTACTTTAGGAGTAGGAATATATATATATAATATATATATTAGATTTTTTTGTTTTTAGCTTTCCACTTTCAATAGGCCGGTTATCTTCA…
CL10231.Contig1_All	211	gi|358253504|dbj|GAA53317.1|	99.8	4.00E-20	calcineurin-binding protein cabin-1 [Crassostrea gigas]	--	--	--	--	--	--	--	--	--	--	--	--	--	--	--	--	--	--	0	0	0	GTTCCAGTAACGCATCAGTTGTGGGGACGTTCCCTGACGAAATTACTTTCAACAAGTCATCCAAGCTGGTCGATAAGGATTGAGAAAGTTGTGTCAACCATGTCATCAAGGTGGGTCGAATGAGACTGAATGCGCGCCGCGCTAGGAAAACGCGATCACCTTCACCCAGGAAACCACGTCTCGAAACGGCTAACTCAAAGGTCGCTCAAGG
CL10231.Contig2_All	250	gi|358253504|dbj|GAA53317.1|	146	5.00E-34	calcineurin-binding protein cabin-1 [Crassostrea gigas]	--	--	--	--	--	--	--	--	--	--	--	--	--	--	--	--	--	--	0	0	0	GTTCCAGTAACGCATCAGTTGTGGGGACGTTCCCTGACGAAATTACTTTCAACAAGTCATCCAAGCTGGTCGATAAGGATTGAGAAAGTTGTGTCAACCATGTCATCAAGGTGGGTCGAATGAGACTGAATGCGCGCCGCGCTAGGAAAACGCGATCACCTTCACCCAGGAAACCACGTTTTTCTTCTGGAGGTTGTTTGCGCAACTGGTGAAAAATGTGTACCAAGTGTCGCCAGCCTCCCTGTTCGCG
CL10232.Contig1_All	218	--	--	--	--	--	--	--	--	--	--	--	--	--	--	--	--	--	--	--	--	--	--	0	0	0	AAAAAAAAAAAAAAAAAAAAGTCGTTAATAACTCGACTTTGACATTAAAAAGCCTAAATACGACTTTTTCAATACAGTCGTTTCACTCGTTTGTCTAGTCGTCTATATTTGTAAAGGTAGTATGTCTATGGGTCGTATTGCAGCTGGTTCGAAGATATTAATAAACTTGACCTGAATAATATTTCTTGACATTTAAACGCGCTGTGACTAGCGAATAA
CL10232.Contig2_All	316	--	--	--	--	gi|62123162|gb|AC093475.9|	65.9	1.00E-07	Mus musculus chromosome 1, clone RP23-54K22, complete sequence	--	--	--	--	--	--	--	--	--	--	--	--	--	--	0	0	0	GGTGGGGGGGGGTGAGACAAGGAATATATGTTCATGTAAAAATAAAAGAGCTCGTTAATAACTCGACTTTCACATTAAAAAGCCTCAACACCACTCCAGTCGTTTCTCTAGTCGTCTATATTTGTAACGGTAATATGTCTATAAGTCGTATTCCGGCTTGTTTGAAGATATTAATAAGTATGACATGAATAATATTTCCTGACATTCAAACGCGCTGTGACTAGCGAATAACATTAACTTGAAAAGTAAAATCAGGACCTAGAACAAAAACAAAAAAAAAAAGGGGGGGGGGAAGAAAAAAAAAAGAAAAGAAAAG
CL10233.Contig1_All	460	gi|443699859|gb|ELT99113.1|	144.8	1.00E-33	hypothetical protein CAPTEDRAFT_142045 [Capitella teleta] >gi|443728776|gb|ELU14964.1| hypothetical protein CAPTEDRAFT_98579 [Capitella teleta]	gi|392342362|ref|XM_002727225.2|	65.9	2.00E-07	PREDICTED: Rattus norvegicus UPF0197 transmembrane protein C11orf10 homolog (LOC686092), mRNA >gi|392350751|ref|XM_001066513.3| PREDICTED: Rattus norvegicus UPF0197 transmembrane protein C11orf10 homolog (LOC686092), mRNA	sp|P61166|TM258_MOUSE	135	3.00E-32	Transmembrane protein 258 OS=Mus musculus GN=Tmem258 PE=2 SV=1	--	--	--	--	--	--	--	--	--	--	0	0	GO:0016021//integral to membrane	AAATGGTTTCCGGTTTGTCTGCAAACATGATTGACGTAGATTCAATGAACCGCTACATCAGCCCTATAAACCCGGCTGTGTTTCCACACCTGACAGTTGTTTTGTTGGGCATTGGAATCTTCTTTATGGCATGGTTCTTTGTTTACGAGGTCACATCAACAAAGTTTACTCGTGACCTGTACAAAGAGCTGTCTGTGTCCTTTGTTGCCTCCATCTTCATGGGCTTTGGGGTCCTTTTCTTGCTGCTGTGGGTCGGTATTTTTGTGTGATTGGACACAGGAATTGGAGTGAAACAGGGTCCAGTTGTGGAAGTACAGTAATTATTGTGGTGTAGCATGCCAGCATGATTGTATGGATCAAGATGTAAAAACAAACGGTAGTTTCTTTGAAGTATGTGAT…
CL10233.Contig2_All	618	gi|443699859|gb|ELT99113.1|	144.8	2.00E-33	hypothetical protein CAPTEDRAFT_142045 [Capitella teleta] >gi|443728776|gb|ELU14964.1| hypothetical protein CAPTEDRAFT_98579 [Capitella teleta]	gi|392342362|ref|XM_002727225.2|	65.9	2.00E-07	PREDICTED: Rattus norvegicus UPF0197 transmembrane protein C11orf10 homolog (LOC686092), mRNA >gi|392350751|ref|XM_001066513.3| PREDICTED: Rattus norvegicus UPF0197 transmembrane protein C11orf10 homolog (LOC686092), mRNA	sp|P61166|TM258_MOUSE	135	5.00E-32	Transmembrane protein 258 OS=Mus musculus GN=Tmem258 PE=2 SV=1	--	--	--	--	--	--	--	--	--	--	0	0	GO:0016021//integral to membrane	TGTTTTGACTTCCTTCCTGAACGGAGGGCCCACGGCGACGTTGTTCCCACGCTACACGGGTGTTTGAGCGTCTGCCACGTATTACTCTTTTCCGGTTTTACTTGTACACGCTTACGTCGTACACACGAGAAGCGTTCGGTGCATTTGCACGATTTGCAGATACTGAGTGATTAAACACGATAATATGATTGACGTAGATTCAATGAACCGCTACATCAGCCCTATAAACCCGGCTGTGTTTCCACACCTGACAGTTGTTTTGTTGGGCATTGGAATCTTCTTTATGGCATGGTTCTTTGTTTACGAGGTCACATCAACAAAGTTTACTCGTGACCTGTACAAAGAGCTGTCTGTGTCCTTTGTTGCCTCCATCTTCATGGGCTTTGGGGTCCTTTTCTT…
CL10234.Contig1_All	751	gi|405976607|gb|EKC41108.1|	104.8	4.00E-21	Apoptosis inhibitor IAP [Crassostrea gigas]	--	--	--	--	sp|Q8JHV9|BIR7A_XENLA	91.7	1.00E-18	Baculoviral IAP repeat-containing protein 7-A OS=Xenopus laevis GN=birc7-a PE=1 SV=1	--	--	--	--	--	K16061	1.00E-20	100	dre:100073331	baculoviral IAP repeat-containing protein 7/8	0	0	0	TTGTTGTTGTTGTTGTTGTTGCTGGTGGCTGCTGGGTTGTAGGTTTTACTGACGGAGAAGACGGCGGCGGTCTGGGGCACTGTGACGTTGCTGGCAGTGGTCGTGGTCGCTGCTGGCGAACGGACGGTTTGGTCATGTAAATTTCCTTTCTGAAGATTTTTATTAATGCTCAGCTCCTCCAGTACGCTTTCTACAAAGTGCTTGCCCTTGGTGTTCAGAATGTAACCGCAAGATGGCCGCCACCGGATGTGCTCTTTCATGACGTCATCGCTGGGGTCCCACGACTTGAGGCCCACGCCGCAGTAGAAGCAACGAATGCAGTCCGCGTAGCCTGCATAATAAAAGCCCTGCATGACCAACGCCTCGGGCTGGAAGACGTGGCCCAGGGGCCAGTTGACG…
CL10234.Contig2_All	306	--	--	--	--	--	--	--	--	--	--	--	--	--	--	--	--	--	--	--	--	--	--	0	0	0	AGCGGCACGGCTAGCTCGTTGCCTCAACAGCAGCAGCATTTCGGGGTCCAGCCCTCCTTGTCGTCTGACCAGGGCTACCACTCGGCTCTAAGTCACGGGTCGTCATTCACTGACCGTCAGTCACTGGGGCCTTCCTCCTCTCACCACAGTGACTCGGGCTTTGGCGGTGACTTCCCCTCTGGCAGCTCGGGATGGAGCAATAGCAGCCCAAGCGATTTGGCCACGGACTGCTCTGCCATCGCTCCATCGCCTCTGCAGCAGGCCCCTGAAGGAACAGCCCCCAGCCAATCATCAGCTCACAACACG
CL10235.Contig1_All	572	gi|358253754|dbj|GAA53710.1|	386	5.00E-106	cell division cycle protein 37 [Crassostrea gigas]	--	--	--	--	sp|Q5EAC6|CDC37_BOVIN	197	2.00E-50	Hsp90 co-chaperone Cdc37 OS=Bos taurus GN=CDC37 PE=2 SV=1	--	--	--	--	--	K09554	2.00E-78	291	smm:Smp_067900	cell division cycle protein 37	GO:0051301//cell division	GO:0019901//protein kinase binding	0	ATTTGTTGGCAGAAAAGGCGAAGCTGGATGTTGAGGATCGGGAATGGCATGAGAAGGAAGAAGAAATGAAGAAGAAAGAAAGGCTGCGACCTTGGAATATTGACACAATATGCCATGAGGGAAAGTCGAAAACGATTATTAATTCAGCCACGTTGAAGCGTGAAGATGCTGCCACATCAGAAGCTTCCGAAGAAGCTGCCATCAACCGCCTCAAGGATTTCGTAAAGAAGCACAACAAAACCATACGCAAGTTCGGAATGTTTCAAAAGCCCTTGGATTCGCAAAACTTCCTACTGGAACATCCCTTTTTGGTTTGTGAAGAGACGGCAAATCAGTTGGTACTGTGGTGTATCGATCTTGCTATGGAAGAGAAATATGATTTAATGAATCACGTCTCGC…
CL10235.Contig2_All	569	gi|358253754|dbj|GAA53710.1|	380.2	2.00E-104	cell division cycle protein 37 [Crassostrea gigas]	--	--	--	--	sp|Q5EAC6|CDC37_BOVIN	195	6.00E-50	Hsp90 co-chaperone Cdc37 OS=Bos taurus GN=CDC37 PE=2 SV=1	--	--	--	--	--	K09554	1.00E-77	289	smm:Smp_067900	cell division cycle protein 37	GO:0051301//cell division	GO:0019901//protein kinase binding	0	ATTTGTTGGCAGAAAAGGCGAAGCTGGATGTTGAGGATCGGGAATGGCATGAGAAGGAAGAAGAAATGAAGAAGAAAGAAAGGCTGCGACCTTGGAATATTGACACAATATGCCATGAGGGAAAGTCGAAAACGATTATTAATTCAGCCACGTTGAAGCGTGAAGATGCTGCCACATCAGAAGCTTCCGAAGAAGCTGCCATCAACCGCCTCAAGGATTTCGTAAAGAAGCACAACAAAGTGATACGTAAATTCGGCATGTTTCAAAAGCCCTTGGACTCGCAGAATTTTCTTCTGGAGCATCCATTTTTGGTTTGCGAAGAGACAGCGAATCAGCTAGTGTTGTGGTGCATCGATTTGGCCATGGAAGAGAAATTTGACTTGATGAATCACGTCTCGC…
CL10236.Contig1_All	796	gi|342151638|gb|ACH48240.2|	78.2	5.00E-13	dermatopontin 2 [Haliotis diversicolor supertexta]	--	--	--	--	sp|Q01528|HAAF_LIMPO	124	3.00E-28	Hemagglutinin/amebocyte aggregation factor OS=Limulus polyphemus PE=1 SV=1	--	--	--	--	--	K10105	4.00E-16	85.5	bfo:BRAFLDRAFT_125872	lipoyltransferase 1	0	0	0	GTTTTTTTTTTTTAAGCTCCAGTAAAATGTCAAGCTTACGCTAAAGGTTAAAAACTTGACCATAAATATTTCGGTCACTTATTTCCTTAAACTGCGTAGACTGCAGACGTTCAGCTTAAATCGACGATCCTCGTAATGGTTGTGATGGTAACTAGACATCCCGGATATAATCTGGCCCGCAGGCACTTGATAGGCAAACGGGTCATCCCAGTTGTTCAGCCATTCTGTGTAGAAGCAGTTATGGCGAATTTTGTCTGGTACAAAGCAGCAGTAGAACTTGTATCTCCGGTCCTCGAAACCGTTATGGTGAACACTGCTCATGCCAGCGATGTAGCCCTCGTGCGGGCACTGAAAAGCCACGGCCTCATCGAACTCGTTCACGTACTGCGTCCAGTGGCA…
CL10236.Contig2_All	1053	gi|342151638|gb|ACH48240.2|	70.5	1.00E-10	dermatopontin 2 [Haliotis diversicolor supertexta]	--	--	--	--	sp|Q01528|HAAF_LIMPO	122	2.00E-27	Hemagglutinin/amebocyte aggregation factor OS=Limulus polyphemus PE=1 SV=1	--	--	--	--	--	K10105	3.00E-17	89.7	bfo:BRAFLDRAFT_125872	lipoyltransferase 1	0	0	0	AAAAATATACCAACAAATAGAAAAAAAAAGATGTCGGTAGACTAGCGCGGGAAAAAATTACAGGCCGAAAGAGGAGAATAAGAACATAACAACAGAAAGACGGATGTAGTGAAAATATTTTGTATAGTGTTTTTTATGTATTCATTAAGTATATTGTTAATTTACTATATTAACTCAATACATTAGAATTTTCTTACGTTAAACAGGTCAAGCCCTACAATTCAAGTTTAATTAATAATATTATCAGTTAAACAGAATTTGACTTATATTTTAGCCCCAATAAAATTTCAAATTTACGTTGAAGACAAAAGGCTTGACCACAAATGTGACGGTCACTTATTTGTTGAATTACTCAGGGTGCAGATGTTGAGTTTGAATCTACGATCCTCGTAATCGTTG…
CL10236.Contig3_All	1013	gi|405972106|gb|EKC36893.1|	147.1	1.00E-33	Hemagglutinin/amebocyte aggregation factor [Crassostrea gigas]	--	--	--	--	sp|Q01528|HAAF_LIMPO	105	2.00E-22	Hemagglutinin/amebocyte aggregation factor OS=Limulus polyphemus PE=1 SV=1	--	--	--	--	--	K10105	3.00E-17	89.7	bfo:BRAFLDRAFT_125872	lipoyltransferase 1	0	0	0	AAAATATTTTGTATAGTGTTTTTTATGTATTCATTAAGTATATTGTTAATTTACTATATTAACTCAATACATTAGAATTTTCTTACGTTAAACAGGTCAAGCCCTACAATTCAAGTTTAATTAATAATATTATCAGTTAAACAAAATTTGGATTATATTTTTTAGCCCCAATAAAATTTCAAATTTACGTTGAAGACAAAAGGCTTGACCACAAATGTGACGGTCACTTATTTGTTGAATTACTCAGGGTGCAGATGTTGAGTTTGAATCTACGATCCCTGGCATTTCCAGACCTCCTCGAGACAGCCAACGACAGACCGCTGTGGAAAAAGATCAGTGCTTCTTCGGCCCTCAGGTCCCCCCGACGACCAAGTAGGTCGAGGGAATGAGATGAGATGA…
CL10236.Contig4_All	854	gi|342151638|gb|ACH48240.2|	69.7	2.00E-10	dermatopontin 2 [Haliotis diversicolor supertexta]	--	--	--	--	sp|Q01528|HAAF_LIMPO	120	5.00E-27	Hemagglutinin/amebocyte aggregation factor OS=Limulus polyphemus PE=1 SV=1	--	--	--	--	--	K10105	9.00E-17	87.8	bfo:BRAFLDRAFT_125872	lipoyltransferase 1	0	0	0	AAAATATTTTGTATAGTGTTTTTTATGTATTCATTAAGTATATTGTTAATTTACTATATTAACTCAATACATTAGAATTTTCTTACGTTAAACAGGTCAAGCCCTACAATTCAAGTTTAATTAATAATATTATCAGTTAAACAAAATTTGGATTATATTTTTTAGCCCCAATAAAATTTCAAATTTACGTTGAAGACAAAAGGCTTGACCACAAATGTGACGGTCACTTATTTGTTGAATTACTCAGGGTGCAGATGTTGAGTTTGAATCTACGATCCTCGTAATCGTTGTGATGGTAACTAAACATTCCTGATATAATCTGGCCCACAGGCACTTGATAGGCAAACGGGTCATCCCAGTTGTTCAGCCATTCTGTGTTCAAGCAGTTATGGCGAATTT…
CL10237.Contig1_All	554	--	--	--	--	--	--	--	--	--	--	--	--	--	--	--	--	--	--	--	--	--	--	0	0	0	ATTTTTTTTATGTTCTCTGTTGTATTTACGTCGATAATTTTAATTGTCAGCTTCTGTTTTACTGTAGTCGTTTATGTTTATTGTTTTATCTCGCGACTCTTGTTGTCGATAAACGTATAAAACACACATTGGAGTGAAATGCGTTAATTGTGCATCAGTCTCTTTATTTATTTAAAATAACTCTTCTGTAATGAAGACTCAATAATGAGCACTTCCTGTCGCTTTCCGCGCGTCATTAAAACCCACTTCATGAGTGTATGTCGAATTATTGGTAGTCAAAAGTTAGGATTCTGATCGGGAGTGGGGGGTAGCTAGTTTGGTTGTGAGAATTGAAGATCAAAATGAGAAATAGGCCTTCTCTGACAGTGAGAAATGAATGAGGCTCCAGTGACAAATGAG…
CL10237.Contig2_All	977	--	--	--	--	--	--	--	--	--	--	--	--	--	--	--	--	--	--	--	--	--	--	0	0	0	ATTTTTTTTATGTTCTCTGTTGTATTTACGTCGATAATTTTAATTGTCAGCTTCAGTTTTATTGTAGTTGTTTATGTTTATTGTCTTATCTCGCGACTCTTGTTGTCGATAAAAGTATAAAACACATTGGAGTGAAATGGGTTAATTGTGCATCAGTCTCTTTATTTATTTAAAATTAATCTTCAGTAATGAACACTCCATAATGAGCATCCTGACAACAACTTTCAACTCCCTGTCGCTTTCCGCGCGTCATTAAAATTCACTTTATTAGTGTACGTCGAATTATTGGTAGTCAAAAATTTAGGATTTTGAGTGGGGAGTGGGGATAGCTAGTTTGGTTGTGAGAATTGAAGATCAAAATGAGAAATAGGCCTTCTCTGACAGTGAGAAATGAATGAG…
CL10238.Contig1_All	2246	gi|56754047|gb|AAW25214.1|	335.9	5.00E-90	SJCHGC06296 protein [Schistosoma japonicum] >gi|226481303|emb|CAX73549.1| ubiquitin-conjugating enzyme E2H [Schistosoma japonicum]	gi|259155167|ref|NM_001165354.1|	111	2.00E-20	Salmo salar ubiquitin-conjugating enzyme E2H (UBC8 homolog, yeast) (ube2h), mRNA	sp|P62257|UBE2H_MOUSE	291	3.00E-78	Ubiquitin-conjugating enzyme E2 H OS=Mus musculus GN=Ube2h PE=2 SV=1	YEL012w	183	1.00E-45	COG5078	Ubiquitin-protein ligase	K10576	1.00E-77	291	mgp:100541028	ubiquitin-conjugating enzyme E2 H [EC:6.3.2.19]	GO:0006511//ubiquitin-dependent protein catabolic process;GO:0070936//protein K48-linked ubiquitination;GO:0070979//protein K11-linked ubiquitination	GO:0005515//protein binding;GO:0005524//ATP binding;GO:0004842//ubiquitin-protein ligase activity	0	ATGGGCGGCAGTTTTATGTCGCAATGGTGGGTATATATAGGGGGGAGAGTGCGTGGAGACGGTGAAACTAAGGCGACAGAGCTACAGAAACAAGCAGCGACATGGCAAGCAGAGTAGGGATTTGGCAATGACCAACATAGTCATGTGGCATCTGTACAAGGCATATTATTTAGCCAGGTTAAATACAACTCCCGGCAAACAAACCGGAGCGAGAAAAGATAGACGATCACTGTTCGAATAACTAGGCGAATACAGAAAGAAATACAGATGGAGTGTACTGGAGCTGAGAATGTCCCATAATCGGACAAGTTAGTGACCACAGAAGTTACACAACCAGGAATCGATCAAACTGGTGACAATAAACTGCAGATATTATGAGAACTGATGGCGTGAGATGTT…
CL10238.Contig2_All	438	gi|56754047|gb|AAW25214.1|	281.6	8.00E-75	SJCHGC06296 protein [Schistosoma japonicum] >gi|226481303|emb|CAX73549.1| ubiquitin-conjugating enzyme E2H [Schistosoma japonicum]	gi|226481302|emb|FN317820.1|	131	3.00E-27	Schistosoma japonicum isolate Anhui full length mRNA clone SJFCE1925|FSE001-P00031-C04, complete sequence	sp|P62257|UBE2H_MOUSE	249	1.00E-66	Ubiquitin-conjugating enzyme E2 H OS=Mus musculus GN=Ube2h PE=2 SV=1	YEL012w	167	8.00E-42	COG5078	Ubiquitin-protein ligase	K10576	2.00E-66	250	hmg:100214503	ubiquitin-conjugating enzyme E2 H [EC:6.3.2.19]	GO:0006511//ubiquitin-dependent protein catabolic process;GO:0070936//protein K48-linked ubiquitination;GO:0070979//protein K11-linked ubiquitination	GO:0005515//protein binding;GO:0005524//ATP binding;GO:0004842//ubiquitin-protein ligase activity	0	GAAATGTGTTCTCCAAGTCCCGGAAAGAAGCGAATGAATACAGATGTAATTAAGCTGATGGAAAGCAATTACGAGGTGACTGTCCTTGGTGCTGCCAACGAATTAATGGTTAAATTTTTCGGTCCTGCAGAGACACCTTACGAGGGTGGAATTTGGAAGGTTCGCGTCGATCTTCCGGAGAGATACCCCTTCAAGTCTCCATCCATCGGTTTTATGAATAAAATATATCATCCCAACATTGATGAAGCTTCTGGGACGGTTTGCTTGGATGTGATAAACCAACAATGGTCCGCCCTTTACGACTTAACCAATATTTTCGAGTCTTTCCTACCCCAACTGCTAGCTTATCCGAATCCAACTGATCCTCTCAATAGTGATGCAGCTTCTCTATTCATGTTC…
CL10239.Contig1_All	213	--	--	--	--	--	--	--	--	--	--	--	--	--	--	--	--	--	--	--	--	--	--	0	0	0	ATCCCTCCCTCCTCCCCGTCTTCCCTTAGGGACTTGGGGGCGTGGGCTCCTTCTTAAGACGGCTTTGTCTAGTTGTAGGTTGCTTTTATGTAACCGGGTCAGGTGACCGCGTGGTGAGGCCTATGTCTGGGCATGCGCGCGGTTCACTTGACCGTTTGGTGGGTTTTAGTGGTTTTTAGTTCTGAGATAGGTTGCGTCGGTCACGTGATGGGA
CL10239.Contig2_All	233	--	--	--	--	--	--	--	--	--	--	--	--	--	--	--	--	--	--	--	--	--	--	0	0	0	GTCGAAAAACAGCTCAAGCCAGCGTCTGAGAGAGCAAAGGTATACGTCCAGTCACTAGCGTGGGCGACGCAAAAAAAGACGGCTTTGTCTAGTTGTAGGTTGCTTTTATGTAACCGGGTCAGGTGACCGCGTGGTGAGGCCTATGTCTGGGCATGCGCGCGGTTCACTTGACCGTTTGGTGGGTTTTAGTGGTTTTTAGTTCTGAGATAGGTTGCGTCGGTCACGTGATGGGA
CL1024.Contig1_All	313	gi|358336481|dbj|GAA28239.2|	192.6	4.00E-48	AH receptor-interacting protein [Crassostrea gigas]	--	--	--	--	sp|Q95MN9|AIPL1_PANPA	67.4	7.00E-12	Aryl-hydrocarbon-interacting protein-like 1 OS=Pan paniscus GN=AIPL1 PE=2 SV=1	--	--	--	--	--	K05864	3.00E-08	57	tgu:100190545	peptidyl-prolyl isomerase D [EC:5.2.1.8]	0	0	0	GTTTGTTATCTTCGGTTTCGACTGAACCTGATCGGTTGCTGGGGAGGATGGAGAACGTGCGGACAATTTTCCTGCGAGTAGTCTGCGTTCCTTGAGTGCCTGTTCTGCGCGCTTTGCCTCCAAGGCCTGTAATTCGACATTAACTGCAGCTGTCATATCCGGCATCAGATCGGCGACTTTGCGCAAGTCTGCAGCAGACAGATCCAGGTCCCAAGTCTCCGAATAGGCCTTCGAGCGTCGATATAGTGCTTTTACGTTCTTCGGATCACGGGACAGTGCCTCGGACGTGCTTTCGATTGCAGCATAATATTGC
CL1024.Contig2_All	226	gi|358336481|dbj|GAA28239.2|	139.4	4.00E-32	AH receptor-interacting protein [Crassostrea gigas]	--	--	--	--	sp|Q9JLG9|AIPL1_RAT	64.3	6.00E-11	Aryl-hydrocarbon-interacting protein-like 1 OS=Rattus norvegicus GN=Aipl1 PE=2 SV=1	--	--	--	--	--	K05864	9.00E-08	55.5	tgu:100190545	peptidyl-prolyl isomerase D [EC:5.2.1.8]	0	0	0	TGCGCTTGACTTCCAAAGACTGCAATTCATTGTTAACAGCAGTGGTCATATCCGGCATCAGATCAGCTACTTTACGCAGGTCATCAGCAGATAGATCTAGGTCCCAAGTCTCTGAATAGGCCTTTGAGCGTCGATAAAGTGCTTTCACGTTTTTCGGGTCTCGTGAAAGTGCCTCAGATGTACTTTCGATAACAGCATAGTATTGCTTGAGTTTGAATTGACATTG
CL10240.Contig1_All	250	gi|358333557|dbj|GAA52044.1|	167.5	1.00E-40	hypothetical protein CLF_107261 [Crassostrea gigas]	--	--	--	--	--	--	--	--	--	--	--	--	--	--	--	--	--	--	0	0	0	GCGGGCGGGAGTTGTGAGTTGTTTGTGATGATCAGATGCGGTATGCGACGTGTATCCAAAAGTTTCCCTGGATACCGCTTATTGTAGACTGTGGTACCAGAAGCTGTTAAACGCGTGAACCGCTCTGTGAGTGTGATCGGCGGTGGATTGATGTGAGAAGACGAGAAGCGACCGGATTCGTTTTGAAAATCAGGAACGTAGTAGATAGAGGACTGAATCTCGGGTTGGCGAAGTCTCGTCATTGAATCCA
CL10240.Contig2_All	797	gi|358333557|dbj|GAA52044.1|	425.2	1.00E-117	hypothetical protein CLF_107261 [Crassostrea gigas]	--	--	--	--	--	--	--	--	--	--	--	--	--	--	--	--	--	--	0	0	0	CCGGCCTGCACCAATTACCACAACGTCGTGGTACTGACTCGAAGTCGGGTGGCGTTTGGAATCATGTTTGGAGGACGAAGAGTTGATACAATCGAGTAGGCGCTCACTAATTAGCGACTCGTCCGAAGAGACACGATAAAAACGAATCTCTGGACGATCGAAAACCGGCTTCTGACCTTCCGTCGAACGCCGGGGTATGAATAACGTGTCCAGAGAAGTATCAACATCGGCCGTACGTTTTCGACCTGGTGGAATCTTCCGCTCAATCACGATGGAAATCGCTTTAGCCTGCCGGAGAAGGGTGGCGGGTGGGAGCTGCGAATTATTGGTTATAATCAGATGAGGTATACGTCTAGTGTCCAGAAGTTTTCCAGGATATCGCTTATTGTAGACAGTCGT…
CL10241.Contig1_All	1919	gi|443706054|gb|ELU02315.1|	119.8	5.00E-25	hypothetical protein CAPTEDRAFT_179695 [Capitella teleta]	--	--	--	--	sp|Q8BP31|RN122_MOUSE	90.1	2.00E-17	RING finger protein 122 OS=Mus musculus GN=Rnf122 PE=2 SV=1	--	--	--	--	--	K15699	1.00E-17	92.4	mdo:100032887	RING finger protein 122	0	0	0	AATTAACGAATATTTATCAAGCATAACAAACATTAGGAAATGACTGTACTTATACAGAGCACAAATATTTATACATTCAACCAGACTTATGGCACGTGGCATTTTTAAGTGGAGAAAAAAAAGATCCCAACTATTTTGCAGATTTATAATATATATATATATATGATATTATAAAAGGTAACCTTAAGGTATTCAAAGGATATCCACAGTTGAAAGATTATCTTCACTTTGTCAGCAGACTGGGTTGTCCCCATTCAAATAGGATGCTAGAAAATATGCAGACAGTTGATGTCTGCAGATAAAGTCAACAAACAGCCACACTTTCTAATGATTCCCTAAACATTTCTAGTATGCAGATGTTCATGGATATGTGATTTGACAATGTTATGATATCATCTG…
CL10241.Contig2_All	2777	gi|326667766|ref|XP_001921896.2|	46.6	2.00E-37	PREDICTED: hypothetical protein LOC100148510 [Danio rerio]	--	--	--	--	sp|Q8BP31|RN122_MOUSE	90.1	2.00E-17	RING finger protein 122 OS=Mus musculus GN=Rnf122 PE=2 SV=1	--	--	--	--	--	K15699	2.00E-17	92.4	mdo:100032887	RING finger protein 122	0	0	0	AATTAACGAATATTTATCAAGCATAACAAACATTAGGAAATGACTGTACTTATACAGAGCACAAATATTTATACATTCAACCAGACTTATGGCACGTGGCATTTTTAAGTGGAGAAAAAAAAGATCCCAACTATTTTGCAGATTTATAATATATATATATATATGATATTATAAAAGGTAACCTTAAGGTATTCAAAGGATATCCACAGTTGAAAGATTATCTTCACTTTGTCAGCAGACTGGGTTGTCCCCATTCAAATAGGATGCTAGAAAATATGCAGACAGTTGATGTCTGCAGATAAAGTCAACAAACAGCCACACTTTCTAATGATTCCCTAAACATTTCTAGTATGCAGATGTTCATGGATATGTGATTTGACAATGTTATGATATCATCTG…
CL10242.Contig1_All	558	gi|226470094|emb|CAX70328.1|	361.3	1.00E-98	Splicing factor U2AF 35 kDa subunit [Schistosoma japonicum] >gi|226486850|emb|CAX74502.1| Splicing factor U2AF 35 kDa subunit [Schistosoma japonicum] >gi|226486852|emb|CAX74503.1| Splicing factor U2AF 35 kDa subunit [Schistosoma japonicum] >gi|226489605|emb|CAX74953.1| Splicing factor U2AF 35 kDa subunit [Schistosoma japonicum] >gi|226489607|emb|CAX74954.1| Splicing factor U2AF 35 kDa subunit [Sc…	gi|226486851|emb|FN318775.1|	206	8.00E-50	Schistosoma japonicum isolate Anhui full length mRNA clone SJFCE2902.002|FSE001-P00033-J17, complete sequence	sp|Q94535|U2AF1_DROME	309	2.00E-84	Splicing factor U2af 38 kDa subunit OS=Drosophila melanogaster GN=U2af38 PE=1 SV=2	--	--	--	--	--	K12836	2.00E-99	361	smm:Smp_093100	splicing factor U2AF 35 kDa subunit	GO:0006369//termination of RNA polymerase II transcription;GO:0000398//mRNA splicing, via spliceosome;GO:0031124//mRNA 3'-end processing;GO:0006406//mRNA export from nucleus	GO:0003723//RNA binding;GO:0008270//zinc ion binding;GO:0050733//RS domain binding;GO:0000166//nucleotide binding	GO:0015030//Cajal body;GO:0005730//nucleolus;GO:0016607//nuclear speck;GO:0071013//catalytic step 2 spliceosome	GCCTTAGCCGTCGAGCTAAACGCTGATTTCGCTAGAGGACCAATGGCCGAGTACCTTGCCTCGATTTTTGGTACAGAAAAGGATAAAGTTAATTGTTCCTTCTATTTCAAAATTGGAGCCTGTCGTCACGGTGAACAATGTTCACGATTGCACAACAAACCATCGTTCGGCCAGACAATCCTCCTTCAGAACCTTTACATCGCACCCCAAAACACGGCGCAAAGTGCAGATGGATCTCATATTAATTTGACTGAGGTTCAAGCTCAACAAATCTTCGATGAGTTTTTCGAAGAAGTATTCGTCGAATGTGAAGAGAAGTATGGGGAAATCGAGGAAATGAACGTATGCGATAACCTAGGTGATCATCTCGTTGGTAATGTCTACATAAAGTTTCGTAGG…
CL10242.Contig2_All	822	gi|358333982|dbj|GAA30118.2|	438.7	1.00E-121	splicing factor U2AF 35 kDa subunit [Crassostrea gigas]	gi|226489604|emb|FN319225.1|	242	2.00E-60	Schistosoma japonicum isolate Anhui full length mRNA clone SJFCE3175.003|FSE001-P00025-G16, complete sequence	sp|Q94535|U2AF1_DROME	355	6.00E-98	Splicing factor U2af 38 kDa subunit OS=Drosophila melanogaster GN=U2af38 PE=1 SV=2	--	--	--	--	--	K12836	1.00E-120	432	smm:Smp_093100	splicing factor U2AF 35 kDa subunit	GO:0006369//termination of RNA polymerase II transcription;GO:0000398//mRNA splicing, via spliceosome;GO:0031124//mRNA 3'-end processing;GO:0006406//mRNA export from nucleus	GO:0003723//RNA binding;GO:0008270//zinc ion binding;GO:0050733//RS domain binding;GO:0000166//nucleotide binding	GO:0015030//Cajal body;GO:0005730//nucleolus;GO:0016607//nuclear speck;GO:0071013//catalytic step 2 spliceosome	GTAGGCGCCAACTTTAGTTCGAAGGTCGTAAGGTAATGGCGGAGTACCTCGCCTCGATTTTCGGTACAGAAAAGGACAAAGTTAATTGTTCTTTTTATTTCAAAATCGGGGCTTGTCGTCACGGAGAACAGTGTTCACGACTTCACAATAAGCCATCATTTGGCCAGACAATCCTTCTTCAGAACCTTTACATTGCACCCCAGAACACCGCACAAAGTGCAGATGGATCACACATTAACTTGACTGAAGTGCAAGCGCAACAGATCTTTGACGAATTTTTTGAAGAAGTTTTCGTCGAATGTGAAGAAAAGTACGGAGAAATTGAGGAAATGAACGTATGTGACAATCTGGGTGATCATCTCGTTGGTAACGTTTACATAAAGTTCCGTAGAGAGGAGG…
CL10243.Contig1_All	342	--	--	--	--	--	--	--	--	--	--	--	--	--	--	--	--	--	--	--	--	--	--	0	0	0	AGTTCAGTGAACCAATATTAAGTTTTTTTTTTTTTAAGTAGTGGCAAGAATTTAGGCGTTATGCTTGATTCCAACCTTTCAACTGCGAACTTCATCATATTGGCTCTATTTGCAAATATCTCTCTGAATCAGCTGCTCCAATTCTTAAGTCTCAGCATTTAGTCAGTCTCACATGGACTACTATGGCTGCCCTCAGAATCTTTTTAACAGAGTCCAAAAACTGTATTTACAATATATTAAATACAGATATATAGCCAAAATCTCAATTTTTTTAAATCAGTAGAACAAAAAACATATTTATCTAGTTAACTATAATAGCTAAATGTTTAACATTATGTAGTA
CL10243.Contig2_All	1035	--	--	--	--	--	--	--	--	--	--	--	--	--	--	--	--	--	--	--	--	--	--	0	0	0	GCTAAGTTCACACTAAACCCGGCACGTTGACTTGCGGCAGCCGCCGGTCACTGGTTTCATTTGTGACATGACGTATTTCTTCTTTCCCACCATGAAAGCTGGCGATGCATGTTCACACTGACAGCCAGCAGCAGTGAGCCAGCAATTTTATTTGTCGCTTTGAGACAAATAAGACGGCTGGCTTGTGCAAGGGAAGTAATTTCAAAGAGTGAATGATGACGTGTTACATGTATTACGTAAATTATGAAGTGACGTCTTCCCTGGCAAACTGGGTTGCATTCACGATCAATATTGTAGCATACATTTGAATGGGTCATAGAGAAAAATAGCGTGCATGTAGCACTATTTAGTGGCATTGTGAACACAACCCCAAAGGAAGACAAGCTGAGATTGTGGCAA…
CL10244.Contig1_All	563	--	--	--	--	gi|71468247|emb|CR774182.6|	113	9.00E-22	Zebrafish DNA sequence from clone DKEY-3L1 in linkage group 9, complete sequence	--	--	--	--	HI0712	49.3	4.00E-06	COG1629	Outer membrane receptor proteins, mostly Fe transport	--	--	--	--	--	0	0	0	CCAACAACACGGGAGGCATTTACGTTGAATTGAGTAGCGCAGGTCACGATGGTAGTTTCACCGAAAAGCTTTAAGCATCGAAACCTTCAAACTGAGAAAAGTTAGTACGCTTTAACAGGTTTTAAACGCAATTGTCTGTTAAAATTCAAATTACATGTACCAGACACTAGACCATAGGCTTTTTTTTAAAGGACAGTAGGGATCAAGTAGTTATTTACAATACAGATGTAATCATTGTTCAGTCAAGAAAAATGTTTTGTTTATCAGCTTCAAGAAAAAGGGTGAAGATAGGGTTGTACCTAACTTTTGGTCTAGAATGAATAGCAACACTTCACAAAACCCTAACTATTTTGCCATATCAAGTTCGAACCCACGACCTTCGGCATACGTCAACAGGCC…
CL10244.Contig2_All	432	--	--	--	--	gi|71468247|emb|CR774182.6|	113	7.00E-22	Zebrafish DNA sequence from clone DKEY-3L1 in linkage group 9, complete sequence	--	--	--	--	HI0712	49.3	2.00E-06	COG1629	Outer membrane receptor proteins, mostly Fe transport	--	--	--	--	--	0	0	0	CAAACACTAGATTATATGCTTTTTTCTTTTCTTTGTTTTTATTTTTATTTTTTTTAAGGACGGTAGGGATCATGTAGTTATTAACAATACGGTCATGTAATCATTGTCCATTCAAGAAAAATGTTTTGTTCGTCAGCTTTAAGAAAAAGGGTGAAGATAGGGTTGTGCCTAGCTTTTAGTCTAGAATGAATGGCAACACTTCACAAGACCCCAACTATTTTGCCATATTAAGTTCGAACCCACGACCTTCGGCATACGTCAACAGGCTCTACTAACAGCTACATGCCGAACTTAATGACGTTAGTTTAAGTTACTGCACTTACATGTTACCTAGTCGTGCCTGACCTTTTGTCCATCAGCCAACCAACCAACCAACCAATCTACCAACCAACCAACCAA…
CL10245.Contig1_All	242	gi|358336402|dbj|GAA30935.2|	152.5	5.00E-36	histone deacetylase 3 [Crassostrea gigas]	--	--	--	--	sp|Q6P6W3|HDAC3_RAT	80.5	8.00E-16	Histone deacetylase 3 OS=Rattus norvegicus GN=Hdac3 PE=1 SV=1	SPAC3G9.07c	62.8	1.00E-10	COG0123	Deacetylases, including yeast histone deacetylase and acetoin utilization protein	K11404	9.00E-27	118	smm:Smp_093280	histone deacetylase 3 [EC:3.5.1.98]	GO:0000122//negative regulation of transcription from RNA polymerase II promoter;GO:0007219//Notch signaling pathway;GO:0070932//histone H3 deacetylation;GO:0032922//circadian regulation of gene expression;GO:0043066//negative regulation of apoptotic process;GO:0048011//neurotrophin TRK receptor signaling pathway;GO:0044255//cellular lipid metabolic process;GO:0046329//negative regulation of JNK …	GO:0046969//NAD-dependent histone deacetylase activity (H3-K9 specific);GO:0003714//transcription corepressor activity;GO:0042826//histone deacetylase binding;GO:0032041//NAD-dependent histone deacetylase activity (H3-K14 specific);GO:0097372//NAD-dependent histone deacetylase activity (H3-K18 specific);GO:0046970//NAD-dependent histone deacetylase activity (H4-K16 specific);GO:0008134//transcrip…	GO:0000785//chromatin;GO:0017053//transcriptional repressor complex;GO:0005737//cytoplasm;GO:0000118//histone deacetylase complex;GO:0005876//spindle microtubule	TGAATTCTTTCACCCGGACTACACGCTCCATCCAGATTTAACCACGAAGTTAGACAATGCTAATACGAAACAGTATTTAGAGGCGATCCGCAACACGGTACACGACCATTTGAAGCAGCTCGTCCACGCTCCGAGCGTGCAGTTCACGGACGTCCCGGCCGATTACTTGGACACATTCCGATTGGAACTAGAGGAGGAATGTGAAAACCCCCGCGGTCGGTTGTCAAAAGAAGAGGAGGAGG
CL10245.Contig2_All	406	gi|358336402|dbj|GAA30935.2|	278.5	6.00E-74	histone deacetylase 3 [Crassostrea gigas]	--	--	--	--	sp|Q4SFA0|HDAC3_TETNG	152	1.00E-37	Histone deacetylase 3 OS=Tetraodon nigroviridis GN=hdac3 PE=3 SV=1	SPAC3G9.07c	118	3.00E-27	COG0123	Deacetylases, including yeast histone deacetylase and acetoin utilization protein	K11404	1.00E-59	228	smm:Smp_093280	histone deacetylase 3 [EC:3.5.1.98]	GO:0000122//negative regulation of transcription from RNA polymerase II promoter;GO:0007219//Notch signaling pathway;GO:0070932//histone H3 deacetylation;GO:0032922//circadian regulation of gene expression;GO:0043066//negative regulation of apoptotic process;GO:0048011//neurotrophin TRK receptor signaling pathway;GO:0044255//cellular lipid metabolic process;GO:0046329//negative regulation of JNK …	GO:0046969//NAD-dependent histone deacetylase activity (H3-K9 specific);GO:0003714//transcription corepressor activity;GO:0042826//histone deacetylase binding;GO:0032041//NAD-dependent histone deacetylase activity (H3-K14 specific);GO:0097372//NAD-dependent histone deacetylase activity (H3-K18 specific);GO:0046970//NAD-dependent histone deacetylase activity (H4-K16 specific);GO:0008134//transcrip…	GO:0000785//chromatin;GO:0017053//transcriptional repressor complex;GO:0005737//cytoplasm;GO:0000118//histone deacetylase complex;GO:0005876//spindle microtubule	GGACGTTGTGTGAAAATGGTCAAAGCACTTGGACTTCCACTTTTGGTACTGGGCGGAGGTGGTTACACTGTTCGCAACGTGGCCCGCTGTTGGGCCTACGAGACTGCTGTACTGTTAGACCAAGAAGATAATATATCGAATGACCTCCCCTACTCCCCCTACATTGAATTCTTTCACCCGGACTACACACTGCATCCAGACCTGACCACCAAACTGGATAACGCCAACACAAAGCAGTATTTGGAGGCACTTCGTAACACCGTGCACGATCACCTGAAGCAGCTGGTGCACGCTCCGAGCGTGCAGTTTACCGACGTTCCGGCTGACTATTTGGATACGTTCAGAATGGAACTGGAAGAGGAACGCGAAAACCCCAATGGGTGTTTGGCCAAAGAAGAA…
CL10246.Contig1_All	1049	gi|256074165|ref|XP_002573397.1|	230.7	9.00E-59	RER1 protein [Schistosoma mansoni]	--	--	--	--	sp|Q498C8|RER1_RAT	190	4.00E-48	Protein RER1 OS=Rattus norvegicus GN=Rer1 PE=2 SV=1	YCL001w	166	6.00E-41	COG5249	Golgi protein involved in Golgi-to-ER retrieval	--	--	--	--	--	GO:0006890//retrograde vesicle-mediated transport, Golgi to ER	0	GO:0030173//integral to Golgi membrane	TGCCCGGCGGTAATGGTGTACAAAGCAAACAAATACCATCTAGCGGTGATTACCGTGATAATAGACGACAGGCGGATAGAAGCTGAACAAAACAGGTACACGGCTGATTCCGCATGCTGTATATGTTCAGGGAAACGCGGGATGACACCACGAAGATATTCACATTTGAGAGAATCACAAACAGAAGTCTCGTATTCGAGGCTGCGGAGCTTGATTCAGTTAGACCAAGACCTCAGCCGGTTGTGCAACGAAACATCCACATTACCCGGTGGTGATAATAGTAAAAATTGATATTCAAGGTACGCTGGTGGTCATATAACTGAGATAAAGCACTTTGAGGAGCTGGAGAAAGAGGGGGAGAGGGGGCTCGGTGTTGGAAACAGAGATTCTCAACAGGTT…
CL10246.Contig2_All	493	gi|256074165|ref|XP_002573397.1|	202.6	5.00E-51	RER1 protein [Schistosoma mansoni]	gi|196008158|ref|XM_002113909.1|	61.9	3.00E-06	Trichoplax adhaerens hypothetical protein, mRNA	sp|A5PJ65|RER1_BOVIN	175	5.00E-44	Protein RER1 OS=Bos taurus GN=RER1 PE=2 SV=2	YCL001w	159	2.00E-39	COG5249	Golgi protein involved in Golgi-to-ER retrieval	--	--	--	--	--	GO:0016192//vesicle-mediated transport	0	GO:0016021//integral to membrane	GTAGTGATACTTTATCATGTGCATAATTTGTCGCTTCATTGTGAGGTAGAACAGCATTAAAAAGTAAAGTACCAATATTGGCCAAAATACCGGTACATCAAGAAACCCGAATGCGGTACAGAACAACGAAATAACGATAGCAACGGTACATGTATGCCAAAATACTAGCTCGGGTAAACGTCGAAGAAAAGGTCTAAAGTCTTCAGAAGAAGTGGTCGGAAGTACGGTGTCCCCAGTTGGATCTGTCTCTGGGTCAATTTTCGGCGAGATAAATCCAATTAATCGGTTCAGTAAGAAAATACCCAGGGCATAACTGACGACATGATAACCCTGGAGCAAGCAAACACGTAAGATGTAAAGCACGAATAAACAGCCTGTAAGTAACCAGCGGGTTATAAG…
CL10247.Contig1_All	591	gi|443734327|gb|ELU18351.1|	184.5	2.00E-45	hypothetical protein CAPTEDRAFT_159160 [Capitella teleta]	--	--	--	--	sp|Q8IXM2|BAP18_HUMAN	156	3.00E-38	Chromatin complexes subunit BAP18 OS=Homo sapiens GN=BAP18 PE=1 SV=1	--	--	--	--	--	--	--	--	--	--	0	0	GO:0016589//NURF complex;GO:0071339//MLL1 complex	GGAATAATTGTTGACTGCCAGAGTAGCGAAATTTAAATGTAAAATTCGTGCTACATTGTTTATATATAGTAGCTAACCGAAATAGTTTTAAAAAGAATGAATTCTGCAAGCAAGGTAGGTGAAATTTTCACAGCTGCTGGTCAAGCATTCAGTAAACTTGGGGAACTGACAATGCAGCTGCACCCAACATCTGAACAGAACACTAGTGGTGGTAAATGGACTGAACAAGAGATTGAGATGCTGCGTTCTTCTGTCAAAAAGTTTGGGGAGGATCTAAATAAAATCAGCGAAATCATCAAGAGTCGGACTGTGTCACAGATTCGCAACCAACTTAAGAGGAAAGCCTACGAAGATGCTGGACTGCAGCCACCCCCAGCAACCACAGCCAAAGCCGTGAAA…
CL10247.Contig2_All	561	gi|443734327|gb|ELU18351.1|	187.6	2.00E-46	hypothetical protein CAPTEDRAFT_159160 [Capitella teleta]	--	--	--	--	sp|Q8IXM2|BAP18_HUMAN	151	7.00E-37	Chromatin complexes subunit BAP18 OS=Homo sapiens GN=BAP18 PE=1 SV=1	--	--	--	--	--	--	--	--	--	--	0	0	GO:0016589//NURF complex;GO:0071339//MLL1 complex	GGAATAATTGTTGACTGCCAGAGTAGCGAAATTTAAATGTAAAATTCGTGCTACATTGTTTATATATAGTAGCTAACCGAAATAGTTTTAAAAAGAATGAATTCTGCAAGCAAGGTAGGTGAAATTTTCACAGCTGCTGGTCAAGCATTCAGTAAACTTGGGGAACTGACAATGCAGCTGCACCCAACATCTGAACAGAACACTAGTGGTGGTAAATGGACTGAACAAGAGATTGAGATGCTGCGTTCTTCTGTCAAAAAGTTTGGGGAGGATCTAAATAAAATCAGCGAAATCATCAAGAGTCGGACTGTGTCACAGATTCGCAACCAACTTAAGAGGAAAGCCTACGAAGATGCTGGACTGCAGCCACCCCCAGCAACCACAGCCAAAGCCGTGAAA…
CL10248.Contig1_All	344	gi|405961983|gb|EKC27707.1|	72.4	7.00E-12	Splicing factor 3B subunit 4 [Crassostrea gigas]	--	--	--	--	sp|Q9TU66|RSMB_MONDO	70.5	8.00E-13	Small nuclear ribonucleoprotein-associated protein B' OS=Monodelphis domestica GN=SNRPB PE=2 SV=1	Rv2560	58.5	3.00E-09	COG5473	Predicted integral membrane protein	K13911	4.00E-16	83.2	spu:577326	basic salivary proline-rich protein 1/2	0	0	0	GGGCCCCGCATGCCTGGTGGGGGAGGCCCCCTCATGCCAGGTGGATGCATAGGTGGCCCTCGCATACCTTGTGGAAAGCCGCCAGGTGGGGGTCCCCTCCATCCTGGGGGAGGGGGTCGCATGCCAGGGGGAGGTGGAGGGGGGCCTCCGGGACCTCCCATTCCCCAGCCCATGTTGCCTCCAGGACCGCCCATCATGTTCTGCGGTGGGCCTTGGTTACCCATATGGCCTCCCATCCCCTGTTGCTGGCTGTTTTGCATGTGATGTGGGGGGTGGCCCTGGTAGTTGCCATGTGGAAAACGTTGCATGCGAGGTGCCATAGGATGATGATTCCACATATCTGC
CL10248.Contig2_All	1212	gi|405961983|gb|EKC27707.1|	55.5	6.00E-06	Splicing factor 3B subunit 4 [Crassostrea gigas]	gi|327290520|ref|XM_003229923.1|	252	3.00E-63	PREDICTED: Anolis carolinensis splicing factor 3B subunit 4-like (LOC100553944), mRNA	sp|Q15427|SF3B4_HUMAN	498	1.00E-140	Splicing factor 3B subunit 4 OS=Homo sapiens GN=SF3B4 PE=1 SV=1	Rv3876	75.5	2.00E-13	COG0455	ATPases involved in chromosome partitioning	K12831	1.00E-143	509	spu:578904	splicing factor 3B subunit 4	GO:0000398//mRNA splicing, via spliceosome	GO:0003676//nucleic acid binding;GO:0005515//protein binding	GO:0005654//nucleoplasm;GO:0005689//U12-type spliceosomal complex	GGGCCCCGCATGCCTGGTGGGGGAGGCCCCCTCATGCCAGGTGGATGCATAGGTGGCCCTCGCATACCTTGTGGAAAGCCGCCAGGTGGGGGTCCCCTCCATCCTGGGGGAGGGGGTCGCATGCCAGGGGGAGGTGGAGGGGGGCCTCCGGGACCTCCCATTCCCCAGCCCATGTTGCCTCCAGGACCGCCCATCATGTTCTGCGGTGGGCCTTGGTTACCCATATGGCCTCCCATCCCCTGTTGCTGGCTGTTTTGCATGTGATGTGGGGGGTGGCCCTGGTAGTTGCCATGTGGAAAACCCATCGGGGGCCTCATCCCTGGGCCCATGTTAAATGGAGGCATACCGCCTGGTGGCATGGGAGGTGGGCCCAAATTAGAAGGCAACGGGGGCGGGGCT…
CL10249.Contig1_All	341	--	--	--	--	gi|354786101|gb|JN950602.1|	60	7.00E-06	Mus musculus targeted non-conditional, lacZ-tagged mutant allele Bbc3:tm1e(KOMP)Wtsi; transgenic	--	--	--	--	--	--	--	--	--	--	--	--	--	--	0	0	0	TGTGTGTGTGTGTGTGTGTGTTTTCTGGGGGCAAACAGGCGAACAGTCACGTTGTTAAAATGCAATATATAACGTAGAAATGTACGCCTGTTCATTTGCGAAACGTTTTCCCTGATAGGTCGAACCTGAACGGGACTGATCTGAATTTGTGACCTCTTTCTCGAGCTGCACTATTACTTTGTTTTGGTTGTGAAGAAGTGAATTCGCCAGCTATTTTAAAAGCTTCTGTTGGACACGAAGTGCAAGAGGGTTGTCTAGCTGATGTAGCTGTGCATAGCTGAAATTTCTCTTGCTGCTTAAGATTGAAGACAAAAGATTAGTTTCGTATTTAATAAAAAGAA
CL10249.Contig2_All	567	--	--	--	--	--	--	--	--	--	--	--	--	--	--	--	--	--	--	--	--	--	--	0	0	0	CCCACTAGGGGCCCCTGTACTGCTGTCCTAGCTCGAGCTCGGCCCCTTAACTATGGGCCCCAGTCCTACCAGCTCTAACACTGCTCTCCGCACACTGCCCTGCCCGTTCATAATCGGGACGGTCGTTCGTGCAGCAGTCCTATAGTAGCCGCGACCCCCTTTTTCATGTTCATGTTATAGAACAGCGAGGCTGTCAGTTCTAGGGCCAGTTCTGTTCAGCTTCGGCCAGTCAGGAAAACGTTTTTGTTTTTTTATTTATTTATTTTTTCGGCAAACTGGCGAATAGTCACGTTGTTAAAATGCAAAATATAACGTAGAAATGTACGCCTGTTCATTTGCGAAACGTTTTCCCTGATAGGTCGAACCTGAACGGGACTGATCTGAATTTGTGACCTGTTC…
CL1025.Contig1_All	369	--	--	--	--	--	--	--	--	--	--	--	--	--	--	--	--	--	--	--	--	--	--	0	0	0	CGCCGCCGATGTTGGTGACGATGACGTCAAAGGTTATGGGCGTGTTGCTGGTGCCGATGTTTACTGTATGTCTGCTCATATAAGCCGTGAAGGAGACTCTAGTGTTAAGCTTCCTAGTGTCCTCTGTTTGTTGTCTGACGACTGCCTGCATTGAGGCTTGAAGCTGCTGGATGCTGGAAGCCTGCTGCTGTATCGTCGCTGCCTGTTGCTGTATGGTCGCTGCCTGTTGCTGGACCAGCGTTGCCAGAGACTCCAGTGTCACATCGTCTGTGCGTTTCTCCGCGGATCTTACGGAGGAGATCAGCAACAGTAGCAAAAGCTGACGCAGCCACAGTGTTTCTACTGCCATGTCAAATAACAGGCCTCCCT
CL1025.Contig2_All	928	gi|405971455|gb|EKC36291.1|	85.9	3.00E-15	Caprin-2 [Crassostrea gigas]	--	--	--	--	sp|Q9ESN4|C1QL3_MOUSE	58.9	2.00E-08	Complement C1q-like protein 3 OS=Mus musculus GN=C1ql3 PE=1 SV=1	--	--	--	--	--	--	--	--	--	--	0	0	0	GTGCACAGAACTCAGAAAACTAAACCATGACAGCAAAAAGCTGGAACACGTCGGGCCTATTTGCTGCGCGGGACTTGCGGCACAGTGCTGCAGGGCCAACACATAAAAACAGCCCTGACATTGCCGAGAACCGTCTTTAAAAAAAAAAAAATTATGCAGACATCAGTCATAAACTGAATTGCGACGTGAACACGTTTTGCATTTGTAAAAACACAACACGTGTGACATTTGTCTAATCGCTACTTAACAGGAAACCACTGAAAGAAACATAAGCTCCACCATTGATGACTTGATCATTGTCACCGTCATATCTTCTTACCACAACCGTTTCGCCCTTATGTAAATACACGGTAGCCTCACAGGACGATTTGTCGTAATAGTGAGTGTCCTGGAGATGGT…
CL1025.Contig3_All	952	gi|405971455|gb|EKC36291.1|	87.4	1.00E-15	Caprin-2 [Crassostrea gigas]	--	--	--	--	sp|Q9ESN4|C1QL3_MOUSE	58.5	2.00E-08	Complement C1q-like protein 3 OS=Mus musculus GN=C1ql3 PE=1 SV=1	--	--	--	--	--	--	--	--	--	--	0	0	0	GTGTTTGTGTGGGATAACATCGCACACAAAGTCTTTTTGCACAAAACGTGACCTTTGCTTGCGATGTAAACTCTGTCCTTGTTAAAAGAAAAAAGAAAGCCCTTAACGTTTACTTGCCACTATATACACAGCTCTGTTTACATCTGTGTCTAATCGCTACTTAACAGGAAACCACTGAAAGAAACATAAGCTCCACCATTGATGACTTGATCATTGTCACCGTCATATCTTCTTACCACAACCGTTTCGCCCTTATGTAAATACACGGTAGCCTCACAGGACGATTTGTCGTAATAGTGAGTGTCCTGGAGATGGTTGAAGCACAAGAGGGTTGACGACTTATAGATGCCCCACCGCATCCAGCCGTGATTTACGTAGTTCATCAGCTGGGCGTAGAAG…
CL1025.Contig4_All	1038	gi|405962879|gb|EKC28514.1|	77.4	1.00E-12	Putative sodium-coupled neutral amino acid transporter 11, partial [Crassostrea gigas]	--	--	--	--	sp|Q6IMN6|CAPR2_HUMAN	56.6	9.00E-08	Caprin-2 OS=Homo sapiens GN=CAPRIN2 PE=2 SV=1	--	--	--	--	--	--	--	--	--	--	0	0	0	GTGCACAGAACTCAGAAAACTAAACCATGACAGCAAAAAGCTGGAACACGTCGGGCCTATTTGCTGCGCGGGACTTGCGGCACAGTGCTGCAGGGCCAACACATAAAAACAGCCCTGACATTGCCGAGAACCGTCTTTAAAAAAAAAAAAATTATGCAGACATCAGTCATAAACTGAATTGCGACGTGAACACGTTTTGCATTTGTAAAAACACAACACGTGTGACATTTGTTTAATCGCTATTTAACAAGTAGCCGCCGAATGAAACATAACTTAAGCCTTCGATGACTTGATCTTGTTGATTCCCGTCGTTCCTTCTTACCACAACCGTTTCTCCCTTATGCAGATACACGGTAGCTTCACAGGAAGATTTGTCGTAATAGTGAGAGTCTTGGAGGT…
CL1025.Contig5_All	1007	gi|325504349|emb|CBX41674.1|	81.6	6.00E-14	putative C1q domain containing protein MgC1q25 [Mytilus galloprovincialis]	--	--	--	--	sp|P23206|COAA1_BOVIN	56.2	1.00E-07	Collagen alpha-1(X) chain OS=Bos taurus GN=COL10A1 PE=2 SV=1	--	--	--	--	--	--	--	--	--	--	0	0	0	GTGCACAGAACTCAGAAAACTAAACCATGACAGCAAAAAGCTGGAACACGTCGGGCCTATTTGCTGCGCGGGACTTGCGGCACAGTGCTGCAGGGCCAACACATAAAAACAGCCCTGACATTGCCGAGAACCGTCTTTAAAAAAAAAAAAATTATGCAGACATCAGTCATAAACTGAATTGCGACGTGAACACGTTTTGCATTTGTAAAAACACAACACGTGTGACATTTGTTTAATCGCTATTTAACAAGTAGCCGCCGAATGAAACATAACTTAAGCCTTCGATGACTTGATCTTGTTGATTCCCGTCGTTCCTTCTTACCACAACCGTTTCTCCCTTATGCAGATACACGGTAGCTTCACAGGAAGATTTGTCGTAATAGTGAGAGTCTTGGAGGT…
CL1025.Contig6_All	467	gi|405971455|gb|EKC36291.1|	63.5	3.00E-09	Caprin-2 [Crassostrea gigas]	--	--	--	--	--	--	--	--	--	--	--	--	--	--	--	--	--	--	0	0	0	AAGTTTTCTCGAAGGTCAGCTTTATAAGATTTGGTTTGCAACAACGACTGCCTAAAGCTGTATCCGGGATGGCGGTAGGAAGGCTATGGCTGTGCCTGCTGTTGTCACTGTTGCTGCTCTCCCCTGCTCGGTGCGTGGAGAAACGCACTGACGATGTGACATTGATGTCTCTGGCAACGCTGGTCCAGCAACAGGCAGCGACGATACAGCAGCAAGCAGCCAGTATGCAGCAGTTTCAAGCCACAGTGCAGCAGCTACAGGCAGTTGTCAGCCAACAAACAGCGGCCATCGAGAAGCTCAAAACCAGGGTCTCCTTCACGGCTCACATGGGCAGAGGACCAGTAAACATCGGCACCAGCAACTCGCCCTTGGTCTTTGACGTCATCGTCACCAACATCG…
CL1025.Contig7_All	470	gi|405954654|gb|EKC22036.1|	70.1	3.00E-11	Caprin-2 [Crassostrea gigas]	--	--	--	--	--	--	--	--	--	--	--	--	--	--	--	--	--	--	0	0	0	GGCGTAGAAGATGTAAAGGCCGCTGACGGGACTGGTGAACACGCCGGTGTCCGGGTTGTAGCCGCCGCCGATGTTGGTGACGATGACGTCAAAGACCAAGGGCGTGTTGCTGGTTCCGATGTTAACTGGTTCTCTGCTCATGTGAGCAGTGAAAGAGACTCTGGTGTTAAGCTTCCGGGTGGCCTCTGTTAGTTGGCTGACAACTGCCTGCATTGAGGCTTGAAGCTGCTGGATGCTGGCTGCCTGTTGCTGTATCGTCACTGCCTGTTGCTGGACCAGCGTTGCCAGAGACTCCAGTGTCACATCGTCTGTGCGTTTCTCCACGCAAATTGTAGGCGAGAACAGTAACAGTATCAACAGATGGCACAGCCATAACGTTCCTATCGCCATACCGGACAC…
CL1025.Contig8_All	921	gi|405971455|gb|EKC36291.1|	84	1.00E-14	Caprin-2 [Crassostrea gigas]	--	--	--	--	sp|Q9ESN4|C1QL3_MOUSE	58.5	2.00E-08	Complement C1q-like protein 3 OS=Mus musculus GN=C1ql3 PE=1 SV=1	--	--	--	--	--	--	--	--	--	--	0	0	0	GTGTTTGTGTGGGATAACATCGCACACAAAGTCTTTTTGCACAAAACGTGACCTTTGCTTGCGATGTAAACTCTGTCCTTGTTAAAAGAAAAAAGAAAGCCCTTAACGTTTACTTGCCACTATATACACAGCTCTGTTTACATCTGTGTCTAATCGCTACTTAACAGGAAACCACTGAAAGAAACATAAGCTCCACCATTGATGACTTGATCATTGTCACCGTCATATCTTCTTACCACAACCGTTTCGCCCTTATGTAAATACACGGTAGCCTCACAGGACGATTTGTCGTAATAGTGAGTGTCCTGGAGATGGTTGAAGCACAAGAGGGTTGACGACTTATAGATGCCCCACCGCATCCAGCCGTGATTTACGTAGTTCATCAGCTGGGCGTAGAAG…
CL1025.Contig9_All	429	--	--	--	--	--	--	--	--	--	--	--	--	--	--	--	--	--	--	--	--	--	--	0	0	0	CGCCGCCGATGTTGGTGACGATGACGTCAAAGGTTATGGGCGTGTTGCTGGTGCCGATGTTTACTGTATGTCTGCTCATATAAGCCGTGAAGGAGACTCTAGTGTTAAGCTTCCTAGTGTCCTCTGTTTGTTGTCTGACGACTGCCTGCATTGAGGCTTGAAGCTGCTGGATGCTGGAAGCCTGCTGCTGTATCGTCGCTGCCTGTTGCTGTATGGTCGCTGCCTGTTGCTGGACCAGCGTTGCCAGAGACTCCAGTGTCACATCGTCTGTGCGTTTCTCCACGCAAATTGTAGGCGAGAACAGTAACAGTATCAACAGATGGCACAGCCATAACGTTCCTATCGCCATACCGGACACAGCTTTAGGCTGTCGCTGTTGCAAACCTACTCTTACCTTCG…
CL10250.Contig1_All	748	--	--	--	--	--	--	--	--	--	--	--	--	--	--	--	--	--	--	--	--	--	--	0	0	0	ACCGGATTTAACTATTCATAATTATTTTTCAATGGTCTATATAAGAAAGCAACTGGAATTAGTGAAGAGGGTCAAAAATAATAAAAGAAAAATTTTTTTGCTTTATTTTATTATATTTTAAAATTAAAGCAGTGACACAAATCTGCGGTTTCCATTCCACGCTCACATTTACAATGTTAAATCACAGTTTGAAAGTATGTACATGGACAACATGACTTGATCGGAAAAATCTTAGGCCAACTGTAAGTGTATGCAGTTACACATATAGAACATTGACAACAATAAACATTGTAAGTAAAGATGCAAACAACAATGAACCCAAACCAATGTTATACAGATCACTGAGGGAGAGTGGGGTAGGGAACATAGTGAACAAAACTGGAAAAGTTTAAGTTGAAA…
CL10250.Contig2_All	772	--	--	--	--	gi|60115733|gb|AC153569.4|	61.9	4.00E-06	Mus musculus 10 BAC RP23-225D5 (Roswell Park Cancer Institute (C57BL/6J Female) Mouse BAC Library) complete sequence	--	--	--	--	--	--	--	--	--	--	--	--	--	--	0	0	0	TTAAACAAACAAACAAACAAACAAGTCTTGTAAGCAGTGGCTATTTTATATGTGGTAATTGATAGAATTATTACATTTTGGTTTTATCAAACTTTTTTTTTTCTCTTCGGTAATGAGCTGTAATCTGTACTAACCTTTATCAAATCGTCATCACCATTACACCTGTAAGTTTCTTTTCCTGAACTAAATTTTTTTTTTTTTTAATTTTGTGCAGTTTTTGCTAAAGTAATGTTGTGTTAAGTCAAGTGAAAATGCATTATTTCTTTCCTGTGAGCTGACCAACCCCCCCCCCACCCCCACCCAAGCCTTTTTCTTTACAATAGTTATTTTCAACTTAAAGTTTTCCAGTTTTGTTCACTATGTTCCCTACCCCACTCTCCCTCAGTGATCTGTATAACA…
CL10251.Contig1_All	621	gi|358334736|dbj|GAA35173.2|	217.2	4.00E-55	purine nucleoside phosphorylase [Crassostrea gigas]	--	--	--	--	sp|P55859|PNPH_BOVIN	177	2.00E-44	Purine nucleoside phosphorylase OS=Bos taurus GN=PNP PE=1 SV=3	SPAC1805.16c	164	1.00E-40	COG0005	Purine nucleoside phosphorylase	K03783	5.00E-50	197	acs:100567275	purine-nucleoside phosphorylase [EC:2.4.2.1]	GO:0006139//nucleobase-containing compound metabolic process	GO:0016757//transferase activity, transferring glycosyl groups	0	ACTCTTTCTTACGAACGCTGCTGGTGGGCTGAATCGAAATCTGAAGATTGGTGATCTGGTTTGCATCAAAGATCACATAAGCTTCCCAGGTATGAGTCTGAACAATGTGCTTGTAGGACCAAATGATGAAGATTTCGGTGAGAGATTCATTGCTGTTTCGGATGCATATGATTCGAATTTGCGCAGCCTTTTCAAGAAGGTTGTAGAAGACATGAAGTTTACTGATATAGTGAAGGAAGGTGTGTATGCACATGTTGGTGGCCCAAATTATGAAAGTCCAGCTGAATGTCGCATGTTGCTCATGATAGGAGCGGATGTAGTTGGAATGAGCACTGTGCCTGAAGTGCTTGTGGCTCGACATGCTGGAATTCGAGTGTTTGCGATTTCCTTGGTGACAAA…
CL10251.Contig2_All	1163	gi|226489955|emb|CAX75128.1|	345.1	4.00E-93	purine-nucleoside phosphorylase [Schistosoma japonicum]	--	--	--	--	sp|P00491|PNPH_HUMAN	281	3.00E-75	Purine nucleoside phosphorylase OS=Homo sapiens GN=PNP PE=1 SV=2	lin2067	252	8.00E-67	COG0005	Purine nucleoside phosphorylase	K03783	1.00E-83	310	dre:791647	purine-nucleoside phosphorylase [EC:2.4.2.1]	GO:0006139//nucleobase-containing compound metabolic process	GO:0016763//transferase activity, transferring pentosyl groups	0	GTTCGTCACACGCACCACATGGTATGAACTTTGTAGGTCGTGTGCACGTTTATATTTGACAGTTGTGGCAATTTTCGCCGTTTCACTTCGCAAATATTGCTTTCAACCACCTTGCTTTTGAATCGGAAAATGATTAAAAATGGACCCTGCCTAAATCGACAATATGTGCAAAAGATTGTTGACTTCATTCGTGAGCGCATTACCATCCTCCCCACTGTGGGCATAGTCTGTGGAAGTGGATTTGGAAAAATGGCCTCTAAGATGAAGAACGCTCAGGTGCTGAAGTATGAAGACATTCCAAATTTTCCCCGTTCCACTGTTGTGGGTCATCCTGGTAATCTGGTTTTTGGCGAATTTGGCGGGAAAATGGTGGTGGTGATGCAGGGACGTTTTCACATG…
CL10252.Contig1_All	222	gi|358335062|dbj|GAA53522.1|	166.4	3.00E-40	NADH dehydrogenase [ubiquinone] 1 alpha subcomplex subunit 10 mitochondrial [Crassostrea gigas]	gi|353233529|emb|HE601630.1|	61.9	1.00E-06	Schistosoma mansoni strain Puerto Rico chromosome 7, complete genome	--	--	--	--	--	--	--	--	--	--	--	--	--	--	0	0	0	GCCCTTCAAATATTTCAGATGCCGGCGAATGTAGAATTGCAGTTGAAGGTAAAGTGGCTTGCCCTTATTTATCAAATCCGGTTCGTTCCAGAACATTTCACATGTGTAATACTTTGCATCGTCCGGCAGTATTGCATTATGGCAACGCAGATCGAAAGCGGGATTACAGTCCTTGAATACGTAGATATCGTCCTCTGTGATATCCGGAAAGTAGTTCATGCC
CL10253.Contig1_All	246	gi|358340519|dbj|GAA30379.2|	149.4	4.00E-35	ubiquitin carboxyl-terminal hydrolase 7 [Crassostrea gigas]	--	--	--	--	--	--	--	--	--	--	--	--	--	K11838	2.00E-16	84	smm:Smp_089180	ubiquitin carboxyl-terminal hydrolase 7 [EC:3.1.2.15]	0	0	0	GGGATTGGCAAATATTGTACAAAAAAGATATGCACATCCTTGGGTGTGTATTGTAGGGGAGTATCGCCCAGTTCCATGAGCTGAATCGGGACATTTTTGCGGCGTGGACGGAAGTGCCACAATCGGATAGAATCTGCAGAGTAATTTAGCGATTTAGAAACCGCCTCCACCAATAGAGCACGAGAAGTCTGTTTTGGCACCCGGAGCATTCGACAGGGTAGCATTTCTGGGTTGCACAATTCTGGC
CL10253.Contig2_All	311	gi|358340519|dbj|GAA30379.2|	212.6	4.00E-54	ubiquitin carboxyl-terminal hydrolase 7 [Crassostrea gigas]	--	--	--	--	--	--	--	--	--	--	--	--	--	K11838	1.00E-13	75.1	smm:Smp_089180	ubiquitin carboxyl-terminal hydrolase 7 [EC:3.1.2.15]	0	0	0	GGCGCTTATCGGCGACTGGTTCCTGCTGCTCGGTGATCGGTGGCGATCCGATTCGACCGAAATTCGGTGAAGTAGGAGCAATTGCCAGGGGAGTTGGACAGCACTGTACAAAGAAGATATGCACATCCTTGGGTGTATACTGTAAAGGAGTATCACTTAGTTCCAGGAGCTGGATGGGTACATTTTTGCGCCGTGGACGGAAGTGCCATAGTCGGATAGAATCCGCAGGATGGTTTAGTGACTTAGCAACTGCTTCTACCAATAGACCACGTGACGTCTGTTTGGGCACTCGGAGCATTCGACTGGGTAGC
CL10254.Contig1_All	390	--	--	--	--	--	--	--	--	--	--	--	--	--	--	--	--	--	--	--	--	--	--	0	0	0	CCGTTTATTTCGTTCGTCTTCCATTTGCTTCTGGAGTTTCCTCTCTGGCAGATTCGCTTCCACGCTTGGACTTCCTCGCTACCTATTTTTGACCATCATCCACGTTTATTCGACTTCCGGCAGCTCACTGCATCACAGCCTTTTTTTCTTGCCCGGTCGACCAACACCTTGCTCTCAGTTCAGCCCTCAGACACGGTCCGGTTCGTACAACCTTGCCTGGCGTCCTAGTCCTACCTGTTTGAATTTGAGCACTATTTCGTCTTGAATTCTCGAGCCACTCGGCATTTACAATTGTACATGCATGCCTCCTTTTTTCTAACTGCCATCTAGCGGATAGCGTGTGCTTGTGATCAAGTCTCTTATTCGTCATCTACCTTTGGATTTCTCTAT
CL10254.Contig2_All	417	--	--	--	--	--	--	--	--	--	--	--	--	--	--	--	--	--	--	--	--	--	--	0	0	0	GTTTTTGTCTTCCATTTACTTCTGGAGTTTCCGCTCTGGCAGATTCACTTCCACACCAAAACTTCCTCGCCGCCTATTTTTGACCATCATCCGCGTTTTCCCGATTTCCAGCAGCGCTCTGCGTCACAGCCTTTTTTCTCGCCCGGTCGACCACCATCTTGCTCTCAGTTCAGCCCTCAGACACGGTCCGGTTCGTACTTCCTCACCTGGCGTCCTAGTCCTCTCTTTAAATTTGAGCAATCTTTCGTCTTGCATTCTCGAACCACTTGGCATTTACAATTGTACATGCATGCCTCATATTTCCTTATAATTGCCATCTAGCGGATAGCGTGTGCTTGTGATCAAGTCTCTTATTCGTCATCTACCTTTGGATTTCTCTATCCCGTCCAAAGTGCAACC…
CL10255.Contig1_All	303	gi|353228452|emb|CCD74623.1|	180.6	1.00E-44	putative ribosomal protein smL37a [Schistosoma mansoni]	gi|2565331|gb|AF025539.1|AF025539	97.6	3.00E-17	Schistosoma mansoni ribosomal protein smL37a mRNA, partial cds	sp|O17307|RL37A_SCHMA	176	1.00E-44	60S ribosomal protein L37a (Fragment) OS=Schistosoma mansoni PE=3 SV=1	YPR043w	136	8.00E-33	COG1997	Ribosomal protein L37AE/L43A	K02921	3.00E-45	179	smm:Smp_105320	large subunit ribosomal protein L37Ae	GO:0006412//translation	GO:0003735//structural constituent of ribosome	GO:0005840//ribosome	GACCTCGTGGGCGTCCCTCAATCGCCTGATTGCAGCGCGGGTGGTGGCCGCGGCCGTCGTACTGCAAACGTAGGCACCACCGGCAAGGACCTTTTTGCATGCTTTGCACTCCCATATACCAACTGCTTTTCGTTTAAGTGAGTCCTTCCCACAAAAATTGCAGTTGTATTTGGCATGCTGGCTAACCTCCAGCTTCTTTATGGTCTTTCTTAGCGAAGCACCATACCGTACTCCGTACTTTCCCACGATCCCAACCTTCTTGGTTCGCTTCGCCATCACGAGATGCGTTCAAACTGTGCGCCG
CL10255.Contig2_All	318	gi|353228452|emb|CCD74623.1|	181.8	8.00E-45	putative ribosomal protein smL37a [Schistosoma mansoni]	gi|226489571|emb|FN320204.1|	115	1.00E-22	Schistosoma japonicum isolate Anhui full length mRNA clone SJFCE3551.006|FSE001-P00011-N24, complete sequence	sp|O17307|RL37A_SCHMA	176	1.00E-44	60S ribosomal protein L37a (Fragment) OS=Schistosoma mansoni PE=3 SV=1	YPR043w	136	8.00E-33	COG1997	Ribosomal protein L37AE/L43A	K02921	3.00E-45	179	smm:Smp_105320	large subunit ribosomal protein L37Ae	GO:0006412//translation	GO:0003735//structural constituent of ribosome	GO:0005840//ribosome	TCCCAGCAACAAACGCTCAAACTTCATGTGCGTCCCTCAATCGCCGAATAGCGGCTCGGGTGGTGGCCGCAGCCGTCGTACTGCAGACGTAAGCACCACCGGCAAGGACTTTTTTACAAGCTTTGCACTCCCATATTCCAACGGCTTTCCGTTTCAAGGAATCCTTTCCGCAAAAATTGCAGTTATATTTAGCATGTTGGCTGACCTCCAACTTCTTAATAGTTTTCCTCAGCGAAGCACCATACCTAACTCCGTATTTCCCGACTATTCCAACCTTCTTAGTTCGCTTTGCCATCACGTAAAATCTCAAAAAGTGCG
CL10256.Contig1_All	536	gi|358339923|dbj|GAA43007.2|	323.2	3.00E-87	ATP-dependent RNA helicase eIF4A, partial [Crassostrea gigas]	gi|256089105|ref|XM_002580611.1|	69.9	1.00E-08	Schistosoma mansoni DEAD box ATP-dependent RNA helicase, putative (Smp_097660) mRNA, complete cds	sp|Q02748|IF4A_DROME	218	4.00E-57	Eukaryotic initiation factor 4A OS=Drosophila melanogaster GN=eIF-4a PE=2 SV=3	SPAC1006.07	227	8.00E-60	COG0513	Superfamily II DNA and RNA helicases	K03257	4.00E-58	223	dwi:Dwil_GK14711	translation initiation factor 4A	GO:0006413//translational initiation	GO:0008026//ATP-dependent helicase activity;GO:0005524//ATP binding;GO:0003743//translation initiation factor activity	0	CGGGCAGTTTCGTTTTTGGCCACGCCTGAGGTTATACTATGAGTGAAGATACAGAAATCGATACAAATTACCATGAGGTGGTTGATAGCTTCGACAAAATGGGCTTGAAACCCGAACTTCTTCGTGGGATTTACGGTTATGGTTACGAAAGACCTTCCGCTATCCAGCAACGTGCTATTAAACCGGCTATTGAAGGACGTGATGTAATCGCTCAGGCTCAATCCGGAACTGGGAAAACCGCGACATTCGCAATAAGTCTTCTACAGCGAGCTGACTTGACTTCTAACCAATGTCAGGCCCTGGTTCTTGCACCAACACGTGAGCTTGCGCGGCAGATTAAATTGGTAGTGCAGCGTATTGGGACGTATATGAACGTGAAATGCCATACTTGTATCGGCG…
CL10256.Contig2_All	465	gi|358339923|dbj|GAA43007.2|	279.6	3.00E-74	ATP-dependent RNA helicase eIF4A, partial [Crassostrea gigas]	--	--	--	--	sp|Q02748|IF4A_DROME	185	4.00E-47	Eukaryotic initiation factor 4A OS=Drosophila melanogaster GN=eIF-4a PE=2 SV=3	SPAC1006.07	197	6.00E-51	COG0513	Superfamily II DNA and RNA helicases	K03257	4.00E-48	190	bfo:BRAFLDRAFT_238703	translation initiation factor 4A	GO:0006413//translational initiation	GO:0008026//ATP-dependent helicase activity;GO:0005524//ATP binding;GO:0003743//translation initiation factor activity	0	CGGGCAGTTTCGTTTTTGGCCACGCCTGAGGTTATACTATGAGTGAAGATACAGAAATCGATACAAATTACCATGAGGTGGTTGATAGCTTCGACAAAATGGGCTTGAAGCCCGAACTGCTTCGCGGAATTTACGGTTATGGTTACGAACGGCCATCTGCTATCCAGCAGCGTGCTATCAAACCGGCCATTGAAGGGCGTGATGTAATCGCTCAGGCTCAATCTGGAACGGGAAAAACCGCGACATTCGCCATAAGCCTTCTGCAGAGAGCCGATTTGACCTCTAACCAGTGTCAAGCCTTGGTTCTTGCTCCAACGCGTGAACTCGCACGACAGATTAAACTTGTGGTGCAGCGTATAGGGACGTATATGAATGTGAGGTGTCATACATGTATTGGTG…
CL10257.Contig1_All	210	--	--	--	--	--	--	--	--	--	--	--	--	--	--	--	--	--	--	--	--	--	--	0	0	0	GAGTACAAGGTTTAATACACCGAATATTCTTTTTTAACAAAACCACAGCAAACCTAGTTTGCTGTCTAGTGCGAAGACCCTATATAAAATAAAAATTTAAAAAACACGCTGGACGCAGCAGCCCCCGGCATGTCTGTCGCACCCTAGGACCATCCGTAGTGGTTCTTGAGGTACTGCGCCTGTGCGATGACGTCATTGCTGTAGTCGTGG
CL10257.Contig2_All	200	--	--	--	--	--	--	--	--	--	--	--	--	--	--	--	--	--	--	--	--	--	--	0	0	0	CCGAATATTATTTTTACTTTTTTTAAACAAAACCACAGCCAACCTAGTTTGCTGTCTAGTGCGAAGACCCTATAAAAATTAAAATAAAAATTGAAAAAAACGACGCTCCCGCCCCCGGCCTGTCTGTTGCACCCTAGGACCATCCGTAGTGGTTCTTGAGGTACTGCGCCTGCGCAATGACGTCATTGCTGTAGTCGTGG
CL10258.Contig1_All	470	--	--	--	--	--	--	--	--	--	--	--	--	--	--	--	--	--	--	--	--	--	--	0	0	0	GTGATTTTTTTAAAAACCAATATTTTCCATTAAATATTTGTCAAACTTTGAAAATTTTCAATAATATATTTTGTACATAGATATGTTCAGTGTTAGAACATGCCATAATGTACCTCAGTGCATCATTAGTAAACAGAAACTGGAAGGTAGTTATGGCAAACCTCTTCAGATTTAAAGTCTGCTTCGTTTATTTTGTCTGACTAAAGTACTTTCACACATGCTTGAATTTCACCAGTGTGTTTTAGGATAAATCAGCACATTTTATTTTAATGCCTTTTATTTTCATTGCTCTTCTTTTTCTATAATTGTTACGATTTTCTTCTTTCTTAATGCTTTATGAAGTTAAGACTGCTTTGAAAGTTTTAATGCTGCACAGCTACAAAGAAAAGCTGAATGGAG…
CL10258.Contig2_All	455	--	--	--	--	--	--	--	--	--	--	--	--	--	--	--	--	--	--	--	--	--	--	0	0	0	GTGATTTTTTTAAAAACCAATATTTTCCATTAAATATTTGTCAAACTTTGAAAATTTTCAATAATATATTTTGTACATAGATATGTTCAGTGTTAGAACATGCCATAATGTACCTCAGTGCATCATTAGTAAACAGAAACTGGAAGGTAGTTATGGCAAACCTCTTCAGATTTAAAGTCTGCTTCGTTTATTTTGTCTGACTAAAGTACTTTCACACATGCTTGAATTTCACCAGTGTGTTTTAGGATAAATCAGCACATTTTATTTTCATTGCTCTTCTTTTTCTATAATTGTTACGATTTTCTTCTTTCTTAATGCTTTATGAAGTTAAGACTGCTTTGAAAGTTTTAATGCTGCACAGCTACAAAGAAAAGCTGAATGGAGATTTGATGTAGCAAG…
CL10259.Contig1_All	736	gi|262213552|gb|ACY36003.1|	241.5	2.00E-62	myosin regulatory light chain [Fasciola hepatica]	gi|852073|emb|Z48474.1|	93.7	1.00E-15	A.californica partial mRNA for N-terminus of regulatory myosin light chain	sp|P08051|MLR_SPISA	215	7.00E-56	Myosin regulatory light chain, smooth muscle OS=Spisula sachalinensis PE=1 SV=1	SPAC926.03	96.7	4.00E-20	COG5126	Ca2+-binding protein (EF-Hand superfamily)	K12757	2.00E-54	212	dre:337084	myosin regulatory light chain 12	0	GO:0005509//calcium ion binding	0	TGGGGGTTGGGGGGGCAAGGAGGGAAGGGGGGGCATTAGGCGACAGACTGGTCCTCCGATTTGCCCTTGAGTATGGACACAAACTCCTGGTAGTTGAACTTGCCTTTTTCCAAGGGGGCCTCCTTCCAGGTTTGCTTCAACTCGTCATCTGTGAAGTTGTCACCCATGTTATGTAACAAGTCCTTAATGTATTCCTCGGGCAGGTACCCCTTGCCTTCGTCGTCGAACATGGCGAAGGCGTTCCTGATGGTGTCTTCGGGGTCCGTGCCGCTCAGCTTCTCTCCGAACAGGTTGAGGAACATGGTGAAGTTCAGGGGGCCTGGAGCCTCCTTCAGCATCTCCTTCAGTTCATCGTCGGGAGGGATGCGGCCGAGGTTGGAGTAGATGTCCTTGAGGTCC…
CL10259.Contig2_All	826	gi|405964117|gb|EKC29637.1|	289.3	1.00E-76	Putative myosin regulatory light chain [Crassostrea gigas]	gi|298911224|emb|FQ229195.1|	174	4.00E-40	Rattus norvegicus TL0ADA48YM10 mRNA sequence	sp|Q5RC34|ML12A_PONAB	249	5.00E-66	Myosin regulatory light chain 12A OS=Pongo abelii GN=MYL12A PE=2 SV=3	ECU03g1570	105	7.00E-23	COG5126	Ca2+-binding protein (EF-Hand superfamily)	K12757	6.00E-66	251	mcc:695077	myosin regulatory light chain 12	GO:0008360//regulation of cell shape;GO:0072661//protein targeting to plasma membrane	GO:0005509//calcium ion binding;GO:0035254//glutamate receptor binding	GO:0030018//Z disc;GO:0001725//stress fiber;GO:0016460//myosin II complex	GCGGCCTAAGGCGGTCGTGCAAAGATTTAAAACCAGCAAACAAACAAAAAAAAGAACAGTGTCAAGTCTCCAGCAACTCTTAACTCTGGGAGGCCGGGTCTTCCCCAGACACTTGACCTTCACCTTGACGCTGCGTCAGCTGACCTTGAGGAGGTTGACCTTGAAGTTGACCTTGAGGTTGACCTTGAGGAGGTTGGTCCTCGTCCTTCTCCCTGGCGCCGTGCTTGAGGGTGCGGGTGAACTCGAGATAGTCGAACCGCCCCTCGGCGATGGGGGCGCCGTGGAAGAGCTCGTCCACCATCTCCTCCGACCAGCGGTCGCCCATCGTCATGAGGCACTCCTTGAGGTAGTCCTCCCCGATGTAGCCGACGCTCCTGTCGTCAAAGCAGGCGAATGCGT…
CL10259.Contig3_All	486	gi|262213552|gb|ACY36003.1|	214.2	1.00E-54	myosin regulatory light chain [Fasciola hepatica]	gi|852073|emb|Z48474.1|	123	8.00E-25	A.californica partial mRNA for N-terminus of regulatory myosin light chain	sp|P08052|MLR_TODPA	213	1.00E-55	Myosin regulatory light chain LC-2, mantle muscle OS=Todarodes pacificus PE=1 SV=1	SPAC3A12.14	90.1	2.00E-18	COG5126	Ca2+-binding protein (EF-Hand superfamily)	K12757	7.00E-46	182	dre:337084	myosin regulatory light chain 12	0	GO:0005509//calcium ion binding	GO:0016459//myosin complex	GGGTTGGGGGGGCAAGGAGGGAAGGGGGGGCATTAGGCGACAGACTGGTCCTCCGATTTGCCCTTGAGTATGGACACAAACTCCTGGTAGTTGAACTTGCCTTTTTCCAAGGGGGCCTCCTTCCAGGTTTGCTTCAACTCGTCATCTGTGAAGTTGTCACCCATGTTATGTAACAAGTCCTTAATGTATTCCTCGGGCAGGTACCCCTTGCCTTCGTCGTCGAACATGGCGAAGGCGTTCCTGATGGTGTCTTCGGGGTCCGTGCCGCTCAGCTTCTCTCCGAACAGGTTGAGGAACATGGTGAAGTTCAGGGGGCCTGGAGCCTCCTTCAGCATCTCCTTCAGTTCATCGTCGGGAGGGATGCGGCCGAGGTTGGAGTAGATGTCCTTGAGGTCCTCA…
CL1026.Contig1_All	1721	gi|358336895|dbj|GAA55344.1|	1052	0	protein polybromo-1 [Crassostrea gigas]	--	--	--	--	sp|Q86U86|PB1_HUMAN	78.2	5.00E-14	Protein polybromo-1 OS=Homo sapiens GN=PBRM1 PE=1 SV=1	YPR052c	51.6	4.00E-06	COG5648	Chromatin-associated proteins containing the HMG domain	K11757	2.00E-101	370	smm:Smp_128120	protein polybromo-1	GO:0009987//cellular process;GO:0044699	0	0	GGAGGATGTATATAAGGATACAGTGATGAAATAATGCCGTGCGAACCACAAATGAAGTTGGTAGCAAATTCATAAACATTCAACAGAAGAGAGACAGCGCAAGCGAATTTTTAGAGCATCTTCTAGAAGATGGTCTCGTAAACTCCACACAGCTTCCGTCACACTGGCATGATGTGCATGATTTTGGGGATTGGCCAAGAAGTTGCCTGCCAGTTGATTCATGGCATTCGAAGATAAGTTGGGCGCTGTATCAGCGGACACGGATAGTTGATTACGCCAATCACTCAAGCCGCCTTGCGCATTCTTCCTCAGACGGTTTATGTAACGTTGGTAAATCTCAGAATGCAATACACGGGAAGTTCGCGGGGGCGTTGAGACGAAAATCGGTGAGGGCGGGCG…
CL10260.Contig1_All	246	gi|358336657|dbj|GAA55120.1|	137.9	1.00E-31	E3 ubiquitin-protein ligase HUWE1 [Crassostrea gigas]	--	--	--	--	--	--	--	--	--	--	--	--	--	K10592	2.00E-17	87.4	smm:Smp_167690	E3 ubiquitin-protein ligase HUWE1 [EC:6.3.2.19]	0	0	0	CTTGAAGCATTGGAACCATATCGACTAAACTGTGTGCACCAGATGCAGTCACTGTGATTGCCGCTCGGTTTGTACGTGATAAGCCAGAACGTTGGCGAATTACAATGGATTCGTTGACCAGATACAAATGAGCTAAACAAAAAGCCTCTAGTAGTGGTTGTAGTAGGAGTACTGCATTCAAATCAGGGCACTTTTGGAGCTTCTCGAAAACAGAATTCAACTTGGGCCAAAATTCACTAAGTGCGG
CL10260.Contig2_All	560	gi|358336657|dbj|GAA55120.1|	366.3	4.00E-100	E3 ubiquitin-protein ligase HUWE1 [Crassostrea gigas]	--	--	--	--	sp|Q7TMY8|HUWE1_MOUSE	189	2.00E-48	E3 ubiquitin-protein ligase HUWE1 OS=Mus musculus GN=Huwe1 PE=1 SV=5	YDR457w	108	7.00E-24	COG5021	Ubiquitin-protein ligase	K10592	4.00E-74	277	smm:Smp_167690	E3 ubiquitin-protein ligase HUWE1 [EC:6.3.2.19]	GO:0000209//protein polyubiquitination;GO:0006284//base-excision repair;GO:0016574//histone ubiquitination;GO:0006513//protein monoubiquitination	GO:0004842//ubiquitin-protein ligase activity;GO:0005515//protein binding	GO:0005730//nucleolus;GO:0005737//cytoplasm	GTCCCATCTCGCCACCAACCTTAAGCACTGAGGATGAGAAGGCGTTTGGTGGTGATACAGCTCGATGTCGTAGAGGTTCTTCAAACTCAACAACCACAAATGCAATTTTGCAGTTCGCCGAGCACCACCGGGCTGGATTGAATCAAGTCCTACGGCAACACGGCGGTAATTTAGGCGATTCGCCGTTTGCTGTGTTTTTAGCTTATCCGCGTGTCCTCGATTTCGATATCAAGCGCCGTTTCTTCCGGCAGCAACTTCAAGCCTTGTCTCATCGTTCACCACTGTCCAACCGGTATGATGACGAACCAATTTTGATCTCTCGCGATCGTCTTTTTGAGGACAGTTATGCACGCCTTCATCGCAAATCGCCTGCTGAGTGGAAGCACAAGTTTGTGATCC…
CL10260.Contig3_All	833	gi|358336657|dbj|GAA55120.1|	537.7	2.00E-151	E3 ubiquitin-protein ligase HUWE1 [Crassostrea gigas]	--	--	--	--	sp|Q7TMY8|HUWE1_MOUSE	152	8.00E-37	E3 ubiquitin-protein ligase HUWE1 OS=Mus musculus GN=Huwe1 PE=1 SV=5	YDR457w	77	4.00E-14	COG5021	Ubiquitin-protein ligase	K10592	3.00E-84	311	smm:Smp_167690	E3 ubiquitin-protein ligase HUWE1 [EC:6.3.2.19]	GO:0044763;GO:0016567//protein ubiquitination	GO:0005488//binding;GO:0016874//ligase activity	GO:0005634//nucleus	TTCGTTTCCAACCAAGATCCGTTTGCTTCTATCACTTCGCTCAGTGAATTTTGGCCCAAGTTGAGTTCCGTTTTTGAAAAACTCCAAAAGTGCCCTGACATGAATGCAGTGCTTCTTTTGCAACCACTGTTAGAAGCGTTCTGTTTGGCTCACTTGCACTTGGTCAAAGACTCGATTATGATCCGTCAGCGCTCCGCCACGTCGCGTACTAATCGACCGACAATCACAGTGACCGCCCCCGGTGCACACAGTCTAGTCGATATGATTCCGATGCTTCAAGTCCGGGTCGATTCCTCTACACCTGCTCCAGAACGTGACGAGGTTCGCGAACCTTCGATAAACGAAAACACCACACATCTGCAGTTGGATGTGATGGGTCCAATGTCACCACCAACCTTG…
CL10261.Contig1_All	345	gi|56757326|gb|AAW26834.1|	105.1	1.00E-21	SJCHGC05484 protein [Schistosoma japonicum]	--	--	--	--	sp|Q9D967|MGDP1_MOUSE	72.8	2.00E-13	Magnesium-dependent phosphatase 1 OS=Mus musculus GN=Mdp1 PE=1 SV=1	--	--	--	--	--	--	--	--	--	--	0	GO:0016791//phosphatase activity	0	ATGGAGTAGCGTTTTTGCTATATCAATAGCACCGGTACGCGAAGCACAGGCTAGTTTTATATCTGGGTTTTCATGGATTGCTCTCAGGATGAAATCCGAATCGGGATAAACTTTGTATCGCGCTCCATTTCGTCCATAAATGAAATCTCCCTCTCTGCGCAACGGTGGCTCAAAGTGTGTGTCACACCAATAAGGCCACAGTGTGTAATCCAGATCGAAAACTATCAATTTCGGCAGTTTCGTAATCGATTGAATAACTGAATTTCCCGTTCTCCCGATTGGTGCCATAGACAGCAGTACCAAAGCTGTCAGAATTTCAGAATGATGCATGCACTAATATACACG
CL10262.Contig1_All	200	gi|358253064|dbj|GAA51761.1|	119	6.00E-26	cell adhesion molecule-related/down-regulated by oncogenes [Crassostrea gigas]	--	--	--	--	--	--	--	--	--	--	--	--	--	--	--	--	--	--	0	0	0	ATCGTCCTGATCAACGCCATTCCGCTGCGGGCACACTGTCCAATCACGGAACAGGTAGTATGATGATGACCAATCTTCAATGTAGCGCGTTCTCTGAACATTCAACTTCCAATCAGGCACAGATGCCCTCTATGTTGCAGCAGCAGCAGCAGGCGGAATTAAAACATCAGATGTACCTACAACAACAACAACAGCAGCAG
CL10262.Contig2_All	758	gi|358253064|dbj|GAA51761.1|	482.6	8.00E-135	cell adhesion molecule-related/down-regulated by oncogenes [Crassostrea gigas]	gi|308499746|ref|XM_003112011.1|	63.9	1.00E-06	Caenorhabditis remanei CRE-PAB-1 protein (Cre-pab-1) mRNA, complete cds	sp|Q54VF4|Y8236_DICDI	60.8	3.00E-09	TPR-containing protein DDB_G0280363 OS=Dictyostelium discoideum GN=DDB_G0280363 PE=4 SV=2	YBR112c	53.5	4.00E-07	COG0457	FOG: TPR repeat	K09057	3.00E-09	62.8	dgr:Dgri_GH23565	hepatic leukemia factor	GO:0051707//response to other organism;GO:0050794//regulation of cellular process;GO:0006952//defense response;GO:0008152//metabolic process	GO:0005488//binding	0	CGTCAAATCACTCGCTTCTCAAAAGCTGCTTACGTAAATTTGGCGACCGCTGAACATTCAGGGACCTACAGCCTTTTGAAGGCCCTGGTCAGCAACCGCCTCATGTATCTCATTCTGGGTGGTATTGCAGCCCTCATGTTCTTCTTTGTCTTCATTTTCATCCTACTTTGCGTATGTCGACAACAGCGTGATCGGCGTGTGGCTAGCCAGCATAAAAAACAAAACGGTTTTGTTCAAAACTACAAGGACGCTAGCCAATACATCCCAGTTTCAACTAACGATGGTACTCGCCCTGACCAGCGCCATTCGTCCGCGAATACCCTATCCAATCACGGAGCAGCAGGTGGTATGCTGATGACCAACCTGCAATGCAGCGCTTTTTCTGATCACTCAGTCTCC…
CL10263.Contig1_All	604	gi|29244124|ref|NP_808355.1|	128.3	2.00E-28	cAMP-responsive element-binding protein-like 2 [Mus musculus]	gi|348522569|ref|XM_003448749.1|	83.8	9.00E-13	PREDICTED: Oreochromis niloticus cAMP-responsive element-binding protein-like 2-like (LOC100708441), mRNA	sp|Q32M00|CRBL2_MOUSE	127	2.00E-29	cAMP-responsive element-binding protein-like 2 OS=Mus musculus GN=Crebl2 PE=1 SV=1	--	--	--	--	--	--	--	--	--	--	GO:0033138//positive regulation of peptidyl-serine phosphorylation;GO:0050821//protein stabilization;GO:0045893//positive regulation of transcription, DNA-dependent;GO:0046889//positive regulation of lipid biosynthetic process;GO:0045600//positive regulation of fat cell differentiation;GO:0046326//positive regulation of glucose import	GO:0005515//protein binding;GO:0043565//sequence-specific DNA binding;GO:0003700//sequence-specific DNA binding transcription factor activity	GO:0005634//nucleus	GCGGGAGACAAATAAGATTACAGAATAGAAAAATCAGGAAAATCAGATCTTTAAGACCAGGAGGAACAGGAGCTTCAGGAAACTTCACATCAACACAAAAGCGAATTTGGACGAAGATAACAGATCATATGAAAAGAAATTTGAGTGAGTCAGAGCAAGGACAACCAAGCTCATCGAACAGAATATCCGAAAATCAACCGCAAGAAGCAAACGAGGCTCAAATGGCACACGAGAAAACCCAAAAGCGAATAGGCAAGAGGCCTGGCCGCAAACCTTCCAAGATTGACCAGAAGGCCAAATTAGAGCGAAGTCGGCAGAGTGCACGAGAGTGCCGAGCCAGGAAGAAACTCCGCTACCAATACCTCGAAGAGTTGGTGGCCAGTCGTGAAAAGGCAGTGT…
CL10263.Contig2_All	692	gi|29244124|ref|NP_808355.1|	128.3	3.00E-28	cAMP-responsive element-binding protein-like 2 [Mus musculus]	gi|348522569|ref|XM_003448749.1|	83.8	1.00E-12	PREDICTED: Oreochromis niloticus cAMP-responsive element-binding protein-like 2-like (LOC100708441), mRNA	sp|Q32M00|CRBL2_MOUSE	127	3.00E-29	cAMP-responsive element-binding protein-like 2 OS=Mus musculus GN=Crebl2 PE=1 SV=1	--	--	--	--	--	--	--	--	--	--	GO:0033138//positive regulation of peptidyl-serine phosphorylation;GO:0050821//protein stabilization;GO:0045893//positive regulation of transcription, DNA-dependent;GO:0046889//positive regulation of lipid biosynthetic process;GO:0045600//positive regulation of fat cell differentiation;GO:0046326//positive regulation of glucose import	GO:0005515//protein binding;GO:0043565//sequence-specific DNA binding;GO:0003700//sequence-specific DNA binding transcription factor activity	GO:0005634//nucleus	GTTGTGATCTAGCAAGCGAAGCGATCGCACACATGTTGAACACGACCACATCGCGAATTTTCAAATGGACTTTTAACTTTGTGCAGATCATATGAAAAGAAATTTGAGTGAGTCAGAGCAAGGACAACCAAGCTCATCGAACAGAATATCCGAAAATCAACCGCAAGAAGCAAACGAGGCTCAAATGGCACACGAGAAAACCCAAAAGCGAATAGGCAAGAGGCCTGGCCGCAAACCTTCCAAGATTGACCAGAAGGCCAAATTAGAGCGAAGTCGGCAGAGTGCACGAGAGTGCCGAGCCAGGAAGAAACTCCGCTACCAATACCTCGAAGAGTTGGTGGCCAGTCGTGAAAAGGCAGTGTTCTGTTTGAGAGAAGAGCTTGAACTGTACCGCCGTTG…
CL10264.Contig1_All	312	--	--	--	--	--	--	--	--	--	--	--	--	--	--	--	--	--	--	--	--	--	--	0	0	0	AAAAAAAAAGGTTATTAAAGGGTTATGTCTAAATTATTGTTAATGAACATACTGACTGCATTAACTTTAAAATAAGAAGGCATACAACAACTGTAATATTTTCTTATTTCTCCATTCAAATAACACAAACAATGTAGATTTAATGGTTTTCTGTAAGGTGATGAATTAGTGCTGCTGAAGGGCTGTGAATTTTCCTCATCCAATAGCTCTCTACTGGGAATGTCACTGGTTGCCTTGTATTGCTTCTGTGATGGTGTGGCTGCTGTGCAGGACAAGCAGAGGTTGAATAGTTGTGGCTGTTTGGCTATGCGC
CL10264.Contig2_All	273	--	--	--	--	--	--	--	--	--	--	--	--	--	--	--	--	--	--	--	--	--	--	0	0	0	AAAAAAAAAGGTTATTAAAGGGTTATGTCTAAATTATTGTTAATGAACATACTGACTGCATTAACTTTAAAATAAGAAGGCATACAACAACTGTAATATTTTCTTATTTCTCCATTCAAATAACACAAACAATGTAGATTTAATGGTTTTCTGTAAGGTGATGAATTAGTGCTGCTGAAGGGCTGTGAATTTTCCTCATCCAATAGCTCTCTACCACTGGGTACATCACTGGTTACCTTGTTCTGCTACCATTGCAAATAAACTGGCCTTTTA
CL10265.Contig1_All	2593	gi|405959021|gb|EKC25096.1|	672.9	0	Pre-rRNA-processing protein TSR1-like protein [Crassostrea gigas]	--	--	--	--	sp|Q5XGY1|TSR1_XENLA	591	3.00E-168	Pre-rRNA-processing protein TSR1 homolog OS=Xenopus laevis GN=tsr1 PE=2 SV=1	SPAC23H4.15	341	3.00E-93	COG5177	Uncharacterized conserved protein	K14799	0	647	bfo:BRAFLDRAFT_203247	pre-rRNA-processing protein TSR1	0	0	0	TCGGCAAACCTCTTCAACACATATCACACTATTTCACACACAAAATAACAAGCAATTATGGCTGCCATTTTTCTAAATGAAATTTGCTTTAATAAATTTATTGTATTTCAACAATGTCAGTCAGGATTTTGAGCCCGCACTCATTTTAAGACAGATTAATCAAACATGTCGTAAGCTTCTTGTGCATCCCCCTTTTCTTGGGCCTTCTGGGTAGGGACCTCAGGCTCGAAGGTCCACTTGGGATACACCCTCTTGTAGAGGTGCATGAAAACTATGTCCTGAGACTTGGGGTGGCCGTTGAAAAAACACTTCATGTGACCATGCGTACCCAGCGGTTCCAGAATACGCCCCCGTCTGTTCAGTTTTGTCTTCAACTCTATCTTCTTGAAATATTCAATA…
CL10265.Contig2_All	272	gi|405959021|gb|EKC25096.1|	88.6	9.00E-17	Pre-rRNA-processing protein TSR1-like protein [Crassostrea gigas]	--	--	--	--	sp|Q5R434|TSR1_PONAB	73.9	7.00E-14	Pre-rRNA-processing protein TSR1 homolog OS=Pongo abelii GN=TSR1 PE=2 SV=1	--	--	--	--	--	K14799	2.00E-15	80.9	nve:NEMVE_v1g170367	pre-rRNA-processing protein TSR1	GO:0042254//ribosome biogenesis	0	GO:0005634//nucleus	CTGGCCTCCCCTCTGTCTTTTCTCCTCCAAAAATTTCTCCCTTTTCTGAGCACGGATCTGTTTTGCTAAGTTCCTCCTGTCTGCATGACCATCTACTCCATTTCTTTTCTTAGTGAGGACTTTAACATTCACTCGACCTTGTGATTCTCGAGCTAACTGTCCCTTTGTTCTGTGCCTACCATGCTTGTGCGATTTGTTTTGTTGTTTTATAGTTTCTCGATGAGCCATTGCTTAACCCTACAAATGTGCAAATGCCTTGCACATACCACGAG
CL10266.Contig1_All	203	gi|358331852|dbj|GAA50601.1|	125.2	9.00E-28	serine palmitoyltransferase [Crassostrea gigas]	--	--	--	--	sp|P97363|SPTC2_MOUSE	78.2	4.00E-15	Serine palmitoyltransferase 2 OS=Mus musculus GN=Sptlc2 PE=2 SV=2	YDR062w	62.8	1.00E-10	COG0156	7-keto-8-aminopelargonate synthetase and related enzymes	K00654	3.00E-21	100	smm:Smp_079380	serine palmitoyltransferase [EC:2.3.1.50]	GO:0009058//biosynthetic process	GO:0030170//pyridoxal phosphate binding;GO:0016746//transferase activity, transferring acyl groups	0	TGTTGGACGCGAGCCTACGTATCCTGTGCCGCCCTTCACCGGGAACCTCTCGACCCATTAATACACGCAAGGCGGTGATAATTTGCTGGGTGACTGGTGCAGGCATACTGCCTCCATAGACGGCGCTGTGCGAACACGTGCGCAAATAATCAATCAGTCGGCGCGATCCGGCCAAATAGCCTCCAGAAGAGCCGAAGCTTTTA
CL10266.Contig2_All	540	gi|358331852|dbj|GAA50601.1|	358.6	8.00E-98	serine palmitoyltransferase [Crassostrea gigas]	gi|471361142|ref|XM_004371080.1|	77.8	5.00E-11	PREDICTED: Trichechus manatus latirostris serine palmitoyltransferase, long chain base subunit 2 (SPTLC2), mRNA	sp|P97363|SPTC2_MOUSE	259	2.00E-69	Serine palmitoyltransferase 2 OS=Mus musculus GN=Sptlc2 PE=2 SV=2	YDR062w	213	2.00E-55	COG0156	7-keto-8-aminopelargonate synthetase and related enzymes	K00654	2.00E-81	301	smm:Smp_079380	serine palmitoyltransferase [EC:2.3.1.50]	GO:0046511//sphinganine biosynthetic process;GO:0046512//sphingosine biosynthetic process;GO:0006686//sphingomyelin biosynthetic process	GO:0004758//serine C-palmitoyltransferase activity;GO:0030170//pyridoxal phosphate binding	GO:0005739//mitochondrion;GO:0016021//integral to membrane;GO:0017059//serine C-palmitoyltransferase complex	AGAGACTGTAGTCTACGGTCGTCCACGCACCCATCGACCCTACAAAAAGATTCTAATTGTGGTTGAGGGTATATACAGCATGGAAGGGAGCATAGTCCACCTACCCGAAGTGATTGCTCTTAAGAAAAAGTACAAAGCCTACTTATATGTGGATGAAGCGCATAGCATTGGTGCACTCGGGCCGACAGGTCGTGGTGTGGCTGACTACTTTGGTGTTGACCCGAAGGAAATTGACGTATCGATGGGGACGTTTACGAAAAGTTTCGGTTCATCCGGAGGATACTTGGCTGGGTCGCGCCGACTGATTGACTATTTGCGCTCCTGTTCGCACAGTGCCGTTTACGGAGGCAGTATGTCCGCGCCAGTCACGCAGCAAGTGATCACCACCTTACGCGTACT…
CL10267.Contig1_All	573	--	--	--	--	gi|427197657|ref|NG_008799.2|	61.9	3.00E-06	Homo sapiens ryanodine receptor 2 (cardiac) (RYR2), RefSeqGene on chromosome 1	--	--	--	--	--	--	--	--	--	--	--	--	--	--	0	0	0	TGGGTTAGAAAATTTGGTTTTAGGCAATAACTTTGAAGGTTTGAAAAGTTCATATTCCATGGAGAAGCTTCTCAACTAAGATTAATACTGTCGATGGAGGGCAGAGCTGAGAAACCGTAAAAATTGTAAACATGACCCGAAAGCAGGTGAATGGCATACTGTGCATATCTTGTTGGAGCAGAGGCCTGAACGTCGATGACCAGTACCTGCTGGCCACTAGATTTTTTGAGCAGCTGATTGATTTGCGGGAACAGACACAGTCATTGTGGTTAGAGCCTCCACTGTCCTCATTGTCAGACACTTTCTTTTTACTTCCCAACTGCCATGTTTCCTTGATGATATTTTTTTTATTAATTTAATTTTTTTTTTCTTTTTGAGATTTAAAATTGAAAGGTGTTA…
CL10267.Contig2_All	545	--	--	--	--	gi|427197657|ref|NG_008799.2|	61.9	3.00E-06	Homo sapiens ryanodine receptor 2 (cardiac) (RYR2), RefSeqGene on chromosome 1	--	--	--	--	--	--	--	--	--	--	--	--	--	--	0	0	0	TGGGTTAGAAAATTTGGTTTTAGGCAATAACTTTGAAGGTTTGAAAAGTTCATATTCCATGGAGAAGCTTCTCAACTAAGATTAATACTGTCGATGGAGGGCAGAGCTGAGAAACCGTAAAAATTGTAAACATGACCCGAAAGCAGGTGAATGATGCCTGAATGTCGATAACCAGTACCTGCTGGCCACTAGTTTTTTTGAGCAGCTGATTGATTTGCGGGAACAGACACAGTCATTGTGGTTAGAGCCTCCACTGTCCTCATTGTCAGACACTTTCTTTTTACTTCCCAACTGCCATGTTTCCTTGATGATATTTTTTTTATTAATTTAATTTTTTTTTTCTTTTTGAGATTTAAAATTGAAAGGTGTTAGACTGCACCCTCCTATCTAATTGTGGCT…
CL10268.Contig1_All	530	gi|256082730|ref|XP_002577606.1|	258.8	8.00E-68	60S ribosomal protein L27e [Schistosoma mansoni]	gi|226473929|emb|FN321685.1|	87.7	5.00E-14	Schistosoma japonicum isolate Anhui full length mRNA clone SJFCE3788.018|FSE001-P00013-N08, complete sequence	sp|P61354|RL27_RAT	184	7.00E-47	60S ribosomal protein L27 OS=Rattus norvegicus GN=Rpl27 PE=2 SV=2	YDR471w	134	7.00E-32	COG2163	Ribosomal protein L14E/L6E/L27E	K02901	1.00E-68	258	smm:Smp_063350	large subunit ribosomal protein L27e	0	0	0	GCCGTCCAAACGAGTTCACAAATCCACAAGTCAATCAACCATGTGTATATGATAATGTACATACAATCCCTCAAAAGCGAAGTTTGTGGAAGAACCACGGGTTCTCATTCGTTTTATACCTTTGCTGCAACTTTAGCTTTGCCTCTAAACGCGCTTTTCTTCGTAACGATTTGTCAACCAAAGCGTTTTTGTTGATGAGCTTTGTGTCAAAAAGAATATTTACAGAGTGTCGAGTAGGCATCAAATGATTATAATTATAAACCTTCACAAAAGGCTTTATCTTGGAACGACTCTCCATTCGCCGCTTGCCCATTCTTCTGACAATACGCCGAGGGTAACGATCTATGCCCACAACGAGTGCATGGCCGTAAGGCTTTTCCTTTGATCCATCATCGTAAC…
CL10268.Contig2_All	500	gi|256082730|ref|XP_002577606.1|	260.8	1.00E-68	60S ribosomal protein L27e [Schistosoma mansoni]	--	--	--	--	sp|P61354|RL27_RAT	184	8.00E-47	60S ribosomal protein L27 OS=Rattus norvegicus GN=Rpl27 PE=2 SV=2	YDR471w	134	8.00E-32	COG2163	Ribosomal protein L14E/L6E/L27E	K02901	3.00E-69	260	smm:Smp_063350	large subunit ribosomal protein L27e	0	0	0	GCAAGCACTTGGCGCGCCAGTTGAACGGCCGGAATGTCGCGTGAACAGCGAACCTCCGTGCGGCTTATGCGCCCCGGTGTTGTCGTACTAGTATTGGGTGGTCGATATGCTGGTCGGAAAGCAATAGTCGTAAAAAGCTACGATGACGGCTCCAAAGAGAAGCCCTACGGCCATGCGCTCGTTGTTGGAATAGACCGGTACCCTCGGCGTATTGTGAGAAGAATGGGCAAGCGGCGTATGGAAAGTCGGTCCAAGATAAAACCCTTCGTGAAGATATACAATTACAATCATTTAATGCCGACGCGTCATTCAGTCAATATTCTGTTTGACACGAAGCTCATCAATAAGAACGCCTTGGTGGACAAATCCTTGCGAAGGAAGGCTCGTTTGGAAGCGAAG…
[truncated: 22,491 more rows]
