# Supplementary material for: RNA-Seq Reveals Infection-Induced Gene Expression Changes in the Snail Intermediate Host of the Carcinogenic Liver Fluke, Opisthorchis viverrini
Source: PLoS Negl Trop Dis. 2014 Mar 27;8(3):e2765. doi: 10.1371/journal.pntd.0002765 (PMC3967946; doi:10.1371/journal.pntd.0002765)
Supplement: Table S2 — Differentially expressed genes (DEGs) inferred from the transcriptomes of uninfected and Opisthorchis viverrini-infected Bithynia siamensis goniomphalos snails (UB and IB, respectively). Abbreviations: fragments per kilobase of exon per million fragments (FPKM), false discovery rate (FDR), non-redundant protein database (Nr), non-redundant nucleotide database (Nt), SwissProt database (SwissProt), Clusters of Orthologous Groups of proteins (COG), Kyoto Encyclopaedia of Genes and Genomes (KEGG); Gene Ontology (GO). (XLS) [file pntd.0002765.s002.xls]

## Sheet: Table S2.txt
geneID(79016)	geneLength	UB_rawfragments(19126668)	IB_rawfragments(21587378)	UB_FPKM	IB_FPKM	log2(IB_FPKM/UB_FPKM)	up/down	pvalue	FDR	Nr-ID	Nr-Score	Nr-Evalue	Nr-annotation	Nt-ID	Nt-Score	Nt-Evalue	Nt-annotation	Swissprot-ID	Swissprot-Score	Swissprot-Evalue	Swissprot-annotation	COG-Protein-or-Domain	COG-Score	COG-Evalue	COG-ID	COG-Function-Description	KO_id	KEGG-Evalue	KEGG-Score	KEGG-Gene	ko_definition	GO-BiologicalProcess	GO-MolecularFunction	Go-CellularComponent	Pathway ID//Pathway
CL1.Contig12_All	675	21	2	1.6266	0.1373	-3.5665	Down	1.01e-05	1.49e-05	gi|390344342|ref|XP_783327.2|	80.5	7e-14	PREDICTED: tyrosine-protein phosphatase Lar-like [Strongylocentrotus purpuratus]	--	--	--	--	sp|P35831|PTN12_MOUSE	72.4	8e-13	Tyrosine-protein phosphatase non-receptor type 12 OS=Mus musculus GN=Ptpn12 PE=1 SV=3	--	--	--	--	--	K01104	1e-14	80.5	spu:578045	protein-tyrosine phosphatase [EC:3.1.3.48]	-	GO:0016787//hydrolase activity	-	--
CL100.Contig2_All	973	88	0	4.7286	0	-12.2072	Down	1.26e-29	7.67e-29	--	--	--	--	gi|110783235|emb|CT009592.12|	81.8	6e-12	Zebrafish DNA sequence from clone CH73-338A11 in linkage group 19, complete sequence	--	--	--	--	--	--	--	--	--	--	--	--	--	--	-	-	-	--
CL100.Contig3_All	960	104	0	5.664	0	-12.4676	Down	7.08e-35	5.06e-34	--	--	--	--	gi|110783235|emb|CT009592.12|	81.8	6e-12	Zebrafish DNA sequence from clone CH73-338A11 in linkage group 19, complete sequence	--	--	--	--	--	--	--	--	--	--	--	--	--	--	-	-	-	--
CL100.Contig4_All	778	168	23	11.2899	1.3695	-3.0433	Down	1.19e-32	7.96e-32	--	--	--	--	gi|110783235|emb|CT009592.12|	81.8	5e-12	Zebrafish DNA sequence from clone CH73-338A11 in linkage group 19, complete sequence	--	--	--	--	--	--	--	--	--	--	--	--	--	--	-	-	-	--
CL1000.Contig1_All	575	91	21	8.2744	1.6918	-2.2901	Down	9.33e-14	2.84e-13	--	--	--	--	--	--	--	--	--	--	--	--	--	--	--	--	--	--	--	--	--	--	-	-	-	--
CL10000.Contig1_All	316	27	4	4.4672	0.5864	-2.9294	Down	4.19e-06	6.43e-06	--	--	--	--	--	--	--	--	--	--	--	--	--	--	--	--	--	--	--	--	--	--	-	-	-	--
CL10000.Contig2_All	388	63	8	8.4893	0.9551	-3.1519	Down	1.68e-13	5.01e-13	--	--	--	--	--	--	--	--	--	--	--	--	--	--	--	--	--	--	--	--	--	--	-	-	-	--
CL10004.Contig1_All	1224	174	28	7.4324	1.0597	-2.8102	Down	3.24e-31	2.08e-30	gi|405971270|gb|EKC36116.1|	206.1	3e-51	Putative ferric-chelate reductase 1 [Crassostrea gigas]	--	--	--	--	sp|Q6ZNA5|FRRS1_HUMAN	147	4e-35	Ferric-chelate reductase 1 OS=Homo sapiens GN=FRRS1 PE=2 SV=2	--	--	--	--	--	K12349	2e-36	153	smm:Smp_147460	neutral ceramidase [EC:3.5.1.23]	-	-	-	ko03018//RNA degradation;ko00600//Sphingolipid metabolism;ko01100//Metabolic pathways
CL10005.Contig1_All	906	548	120	31.6237	6.1355	-2.3658	Down	3.06e-78	4.85e-77	--	--	--	--	--	--	--	--	--	--	--	--	--	--	--	--	--	K15686	3e-06	53.1	mgp:100539945	RNA-binding protein MEX3	-	-	-	--
CL10007.Contig1_All	324	65	5	10.4889	0.7149	-3.875	Down	2.58e-16	9.2e-16	--	--	--	--	--	--	--	--	--	--	--	--	--	--	--	--	--	--	--	--	--	--	-	-	-	--
CL10009.Contig1_All	2795	1052	0	19.6786	0	-14.2643	Down	0	0	gi|389594451|ref|XP_003722448.1|	57.8	3e-06	proteophosphoglycan ppg4 [Leishmania major strain Friedlin] >gi|323363676|emb|CBZ12681.1| proteophosphoglycan ppg4 [Leishmania major strain Friedlin]	gi|392996974|gb|AC245081.2|	69.9	6e-08	Homo sapiens BAC clone CH17-343P10 from chromosome 19, complete sequence	sp|Q75JC9|Y8484_DICDI	85.1	8e-16	Uncharacterized protein DDB_G0271670 OS=Dictyostelium discoideum GN=DDB_G0271670 PE=4 SV=1	PA2976	54.7	9e-07	COG1530	Ribonucleases G and E	K11422	3e-10	68.6	bta:514102	histone-lysine N-methyltransferase SETD1 [EC:2.1.1.43]	GO:0034641//cellular nitrogen compound metabolic process;GO:0044238//primary metabolic process;GO:0006725//cellular aromatic compound metabolic process;GO:0046483//heterocycle metabolic process;GO:1901360;GO:0043170	GO:0003824//catalytic activity	-	ko03008//Ribosome biogenesis in eukaryotes;ko00310//Lysine degradation
CL10009.Contig2_All	234	68	0	15.1934	0	-13.8912	Down	4.59e-23	2.24e-22	--	--	--	--	gi|157278817|gb|AC186633.2|	61.9	1e-06	Gallus gallus BAC clone CH261-115G18 from chromosome z, complete sequence	--	--	--	--	--	--	--	--	--	--	--	--	--	--	-	-	-	--
CL1001.Contig1_All	324	186	20	30.0143	2.8595	-3.3918	Down	9.97e-40	8.05e-39	--	--	--	--	--	--	--	--	--	--	--	--	--	--	--	--	--	--	--	--	--	--	-	-	-	--
CL10011.Contig1_All	2252	649	161	15.0674	3.3118	-2.1857	Down	7.01e-84	1.19e-82	gi|405965622|gb|EKC30984.1|	171	2e-40	ATP-binding cassette sub-family G member 1 [Crassostrea gigas]	--	--	--	--	sp|Q86Y13|DZIP3_HUMAN	110	2e-23	E3 ubiquitin-protein ligase DZIP3 OS=Homo sapiens GN=DZIP3 PE=1 SV=2	--	--	--	--	--	K15712	7e-28	126	xtr:100492684	E3 ubiquitin-protein ligase TTC3 [EC:6.3.2.19]	-	-	-	--
CL10012.Contig1_All	308	86	18	14.5985	2.7072	-2.4309	Down	6.1e-14	1.89e-13	--	--	--	--	--	--	--	--	--	--	--	--	--	--	--	--	--	--	--	--	--	--	-	-	-	--
CL10012.Contig2_All	494	111	10	11.7478	0.9377	-3.6471	Down	9.38e-26	5.05e-25	--	--	--	--	--	--	--	--	--	--	--	--	--	--	--	--	--	--	--	--	--	--	-	-	-	--
CL10013.Contig1_All	465	57	0	6.4089	0	-12.6459	Down	1.87e-19	7.81e-19	--	--	--	--	--	--	--	--	--	--	--	--	--	--	--	--	--	--	--	--	--	--	-	-	-	--
CL10013.Contig2_All	649	54	0	4.3502	0	-12.0869	Down	1.8e-18	7.17e-18	--	--	--	--	--	--	--	--	--	--	--	--	--	--	--	--	--	--	--	--	--	--	-	-	-	--
CL10015.Contig1_All	340	53	3	8.15	0.4087	-4.3177	Down	1.75e-14	5.62e-14	--	--	--	--	--	--	--	--	--	--	--	--	--	--	--	--	--	--	--	--	--	--	-	-	-	--
CL10017.Contig1_All	294	30	0	5.335	0	-12.3813	Down	1.35e-10	3.24e-10	--	--	--	--	--	--	--	--	--	--	--	--	--	--	--	--	--	--	--	--	--	--	-	-	-	--
CL10018.Contig1_All	2601	6002	1687	120.647	30.0452	-2.0056	Down	0	0	gi|405961300|gb|EKC27126.1|	163.7	4e-38	hypothetical protein CGI_10013259 [Crassostrea gigas]	gi|68533266|gb|AC153857.7|	79.8	6e-11	Mus musculus 6 BAC RP23-158G17 (Roswell Park Cancer Institute (C57BL/6J Female) Mouse BAC Library) complete sequence	sp|P98088|MUC5A_HUMAN	71.6	8e-12	Mucin-5AC (Fragments) OS=Homo sapiens GN=MUC5AC PE=1 SV=3	--	--	--	--	--	K03626	1e-07	59.7	gga:396544	nascent polypeptide-associated complex subunit alpha	-	-	-	--
CL1002.Contig2_All	719	47	9	3.4177	0.5798	-2.5594	Down	1.26e-08	2.53e-08	gi|260823254|ref|XP_002604098.1|	58.5	3e-07	hypothetical protein BRAFLDRAFT_71613 [Branchiostoma floridae] >gi|229289423|gb|EEN60109.1| hypothetical protein BRAFLDRAFT_71613 [Branchiostoma floridae]	--	--	--	--	sp|B2RY56|RBM25_MOUSE	91.7	1e-18	RNA-binding protein 25 OS=Mus musculus GN=Rbm25 PE=1 SV=2	PA2976	61.6	1e-09	COG1530	Ribonucleases G and E	K10624	2e-20	99.8	aga:AgaP_AGAP011217	E3 ubiquitin-protein ligase RBBP6 [EC:6.3.2.19]	-	-	-	--
CL10020.Contig1_All	1327	481	117	18.9511	4.0843	-2.2141	Down	1.28e-63	1.64e-62	--	--	--	--	--	--	--	--	--	--	--	--	--	--	--	--	--	--	--	--	--	--	-	-	-	--
CL10020.Contig2_All	231	45	9	10.185	1.8048	-2.4965	Down	4.08e-08	7.77e-08	--	--	--	--	--	--	--	--	--	--	--	--	--	--	--	--	--	--	--	--	--	--	-	-	-	--
CL1003.Contig1_All	229	180	35	41.0958	7.08	-2.5372	Down	5.98e-29	3.57e-28	--	--	--	--	--	--	--	--	--	--	--	--	--	--	--	--	--	--	--	--	--	--	-	-	-	--
CL10031.Contig1_All	1571	464	110	15.442	3.2435	-2.2512	Down	1.1e-62	1.38e-61	--	--	--	--	--	--	--	--	--	--	--	--	--	--	--	--	--	--	--	--	--	--	-	-	-	--
CL10033.Contig1_All	897	189	34	11.0162	1.7558	-2.6494	Down	9.09e-32	5.92e-31	gi|432920861|ref|XP_004080007.1|	79.7	2e-13	PREDICTED: complement C1q-like protein 4-like [Oryzias latipes]	--	--	--	--	sp|Q9ES30|C1QT3_MOUSE	57.4	4e-08	Complement C1q tumor necrosis factor-related protein 3 OS=Mus musculus GN=C1qtnf3 PE=2 SV=1	--	--	--	--	--	--	--	--	--	--	-	-	-	--
CL10037.Contig1_All	452	82	6	9.485	0.6149	-3.9472	Down	1.61e-20	7.05e-20	gi|46395324|dbj|BAD16599.1|	70.1	3e-11	DEC-3 [Lymnaea stagnalis]	--	--	--	--	--	--	--	--	--	--	--	--	--	--	--	--	--	--	-	-	-	--
CL10040.Contig2_All	538	112	8	10.8842	0.6888	-3.982	Down	1.01e-27	5.8e-27	--	--	--	--	--	--	--	--	--	--	--	--	--	--	--	--	--	--	--	--	--	--	-	-	-	--
CL10047.Contig1_All	273	19	3	3.6387	0.509	-2.8377	Down	0.000165	0.000208	--	--	--	--	--	--	--	--	--	--	--	--	--	--	--	--	--	--	--	--	--	--	-	-	-	--
CL10048.Contig1_All	294	21	0	3.7345	0	-11.8667	Down	1.21e-07	2.22e-07	gi|198466473|ref|XP_001354009.2|	64.7	1e-09	GA14630 [Drosophila pseudoobscura pseudoobscura] >gi|198150617|gb|EAL29745.2| GA14630 [Drosophila pseudoobscura pseudoobscura]	--	--	--	--	sp|Q96EV2|RBM33_HUMAN	55.5	3e-08	RNA-binding protein 33 OS=Homo sapiens GN=RBM33 PE=1 SV=3	RSc1986	49.7	1e-06	COG3170	Tfp pilus assembly protein FimV	K09216	8e-09	58.9	dgr:Dgri_GH24684	ovo	-	GO:0005488//binding	-	ko05032//Morphine addiction;ko04727//GABAergic synapse;ko00534//Glycosaminoglycan biosynthesis - heparan sulfate;ko04711//Circadian rhythm - fly;ko04080//Neuroactive ligand-receptor interaction
CL10048.Contig2_All	297	12	0	2.1124	0	-11.0447	Down	0.000109	0.000141	gi|312384105|gb|EFR28914.1|	64.7	1e-09	hypothetical protein AND_02561 [Anopheles darlingi]	--	--	--	--	sp|Q8TAX7|MUC7_HUMAN	59.7	1e-09	Mucin-7 OS=Homo sapiens GN=MUC7 PE=1 SV=2	XF0009	52.8	2e-07	COG0810	Periplasmic protein TonB, links inner and outer membranes	K13909	5e-09	59.7	hsa:4589	mucin-7	GO:0044238//primary metabolic process;GO:0044260	GO:0005488//binding	-	ko04970//Salivary secretion;ko04320//Dorso-ventral axis formation
CL10050.Contig2_All	1078	223	7	10.8155	0.3008	-5.1682	Down	4.92e-63	6.25e-62	--	--	--	--	gi|34366470|emb|BX510941.5|	97.6	1e-16	Zebrafish DNA sequence from clone DKEY-155D18 in linkage group 20, complete sequence	--	--	--	--	--	--	--	--	--	--	--	--	--	--	-	-	-	--
CL10053.Contig1_All	575	11	0	1.0002	0	-9.9661	Down	0.000231	0.000289	--	--	--	--	--	--	--	--	--	--	--	--	--	--	--	--	--	--	--	--	--	--	-	-	-	--
CL10053.Contig2_All	754	19	0	1.3175	0	-10.3636	Down	5.48e-07	9.3e-07	--	--	--	--	--	--	--	--	--	--	--	--	--	--	--	--	--	--	--	--	--	--	-	-	-	--
CL10055.Contig2_All	1676	112	3	3.4939	0.0829	-5.3973	Down	6.5e-33	4.38e-32	gi|443699683|gb|ELT99028.1|	337.4	1e-90	hypothetical protein CAPTEDRAFT_227426 [Capitella teleta]	--	--	--	--	sp|Q9H0J4|QRIC2_HUMAN	185	3e-46	Glutamine-rich protein 2 OS=Homo sapiens GN=QRICH2 PE=1 SV=1	MK0690	61.6	4e-09	COG0419	ATPase involved in DNA repair	K10352	1e-06	55.5	smm:Smp_085540.6	myosin heavy chain	-	-	-	ko04270//Vascular smooth muscle contraction;ko05416//Viral myocarditis;ko04260//Cardiac muscle contraction;ko05132//Salmonella infection;ko05414//Dilated cardiomyopathy;ko05410//Hypertrophic cardiomyopathy (HCM);ko04530//Tight junction;ko04810//Regulation of actin cytoskeleton
CL10058.Contig1_All	452	70	3	8.0969	0.3075	-4.7187	Down	1.02e-19	4.31e-19	gi|405967242|gb|EKC32426.1|	83.6	3e-15	hypothetical protein CGI_10006869 [Crassostrea gigas]	--	--	--	--	sp|P18833|COL8_CAEEL	50.1	2e-06	Cuticle collagen 8 OS=Caenorhabditis elegans GN=col-8 PE=3 SV=2	--	--	--	--	--	--	--	--	--	--	-	-	-	--
CL1006.Contig2_All	305	21	0	3.5998	0	-11.8137	Down	1.21e-07	2.22e-07	--	--	--	--	--	--	--	--	--	--	--	--	--	--	--	--	--	--	--	--	--	--	-	-	-	--
CL10060.Contig2_All	418	22	6	2.7517	0.6649	-2.0491	Down	0.00076	0.000902	gi|405975722|gb|EKC40270.1|	134.8	1e-30	Polyamine-modulated factor 1-binding protein 1 [Crassostrea gigas]	--	--	--	--	sp|Q19QU3|ZRAB2_PIG	51.6	5e-07	Zinc finger Ran-binding domain-containing protein 2 OS=Sus scrofa GN=ZRANB2 PE=2 SV=1	--	--	--	--	--	K10421	1e-07	55.1	dan:Dana_GF14794	CAP-Gly domain-containing linker protein 1	-	-	-	ko04144//Endocytosis;ko05152//Tuberculosis;ko04145//Phagosome
CL10062.Contig1_All	501	583	152	60.8403	14.0542	-2.114	Down	1.88e-72	2.76e-71	--	--	--	--	gi|401710123|emb|FQ311915.10|	63.9	7e-07	Zebrafish DNA sequence from clone CH73-345H21 in linkage group 9, complete sequence	--	--	--	--	--	--	--	--	--	--	--	--	--	--	-	-	-	--
CL10065.Contig1_All	258	50	11	10.1324	1.975	-2.3591	Down	2.14e-08	4.19e-08	--	--	--	--	gi|189475269|gb|EU726545.1|	60	5e-06	Eriocheir sinensis clone HLJEsin37 microsatellite sequence	--	--	--	--	--	--	--	--	--	--	--	--	--	--	-	-	-	--
CL10067.Contig1_All	1972	434	99	11.5065	2.3256	-2.3068	Down	1.73e-60	2.09e-59	gi|405972532|gb|EKC37296.1|	763.8	0	COP9 signalosome complex subunit 1 [Crassostrea gigas]	gi|348558131|ref|XM_003464824.1|	137	2e-28	PREDICTED: Cavia porcellus G protein pathway suppressor 1, transcript variant 3 (Gps1), mRNA	sp|Q6NRT5|CSN1_XENLA	676	0	COP9 signalosome complex subunit 1 OS=Xenopus laevis GN=csn1 PE=2 SV=1	ECU10g0190	54.7	6e-07	COG5187	26S proteasome regulatory complex component, contains PCI domain	K12175	0	698	bfo:BRAFLDRAFT_116394	COP9 signalosome complex subunit 1	GO:0010388//cullin deneddylation	GO:0005515//protein binding	GO:0005737//cytoplasm;GO:0008180//signalosome	--
CL10067.Contig2_All	1527	10	0	0.3424	0	-8.4195	Down	0.000492	0.000597	gi|405972532|gb|EKC37296.1|	45.1	0	COP9 signalosome complex subunit 1 [Crassostrea gigas]	gi|348558131|ref|XM_003464824.1|	137	2e-28	PREDICTED: Cavia porcellus G protein pathway suppressor 1, transcript variant 3 (Gps1), mRNA	sp|Q6NRT5|CSN1_XENLA	657	0	COP9 signalosome complex subunit 1 OS=Xenopus laevis GN=csn1 PE=2 SV=1	ECU10g0190	54.7	4e-07	COG5187	26S proteasome regulatory complex component, contains PCI domain	K12175	0	676	bfo:BRAFLDRAFT_116394	COP9 signalosome complex subunit 1	GO:0010388//cullin deneddylation	GO:0005515//protein binding	GO:0005737//cytoplasm;GO:0008180//signalosome	--
CL10068.Contig1_All	364	41	11	5.889	1.3999	-2.0727	Down	3.02e-06	4.72e-06	--	--	--	--	--	--	--	--	--	--	--	--	--	--	--	--	--	--	--	--	--	--	-	-	-	--
CL1007.Contig1_All	353	113	1	16.7365	0.1312	-6.9951	Down	4.85e-36	3.57e-35	--	--	--	--	--	--	--	--	--	--	--	--	--	--	--	--	--	--	--	--	--	--	-	-	-	--
CL10075.Contig2_All	541	321	25	31.0219	2.1406	-3.8572	Down	5.33e-75	8.07e-74	--	--	--	--	--	--	--	--	--	--	--	--	--	--	--	--	--	--	--	--	--	--	-	-	-	--
CL10076.Contig2_All	373	63	10	8.8306	1.2419	-2.83	Down	2.92e-12	7.98e-12	--	--	--	--	--	--	--	--	--	--	--	--	--	--	--	--	--	--	--	--	--	--	-	-	-	--
CL10077.Contig1_All	378	16	0	2.213	0	-11.1118	Down	5.29e-06	8.03e-06	--	--	--	--	--	--	--	--	--	--	--	--	--	--	--	--	--	--	--	--	--	--	-	-	-	--
CL10077.Contig2_All	445	24	3	2.8198	0.3123	-3.1746	Down	6.79e-06	1.01e-05	--	--	--	--	--	--	--	--	--	--	--	--	--	--	--	--	--	--	--	--	--	--	-	-	-	--
CL10079.Contig1_All	973	73	10	3.9226	0.4761	-3.0425	Down	5.76e-15	1.89e-14	gi|291225049|ref|XP_002732514.1|	150.6	1e-34	PREDICTED: serine/threonine kinase 3-like [Saccoglossus kowalevskii]	--	--	--	--	sp|P98088|MUC5A_HUMAN	50.8	4e-06	Mucin-5AC (Fragments) OS=Homo sapiens GN=MUC5AC PE=1 SV=3	Cj0412_1	52.8	9e-07	COG0699	Predicted GTPases (dynamin-related)	--	--	--	--	--	-	GO:0000166//nucleotide binding;GO:0003824//catalytic activity	-	--
CL10079.Contig2_All	663	29	7	2.2869	0.4891	-2.2252	Down	4.31e-05	5.84e-05	gi|291225049|ref|XP_002732514.1|	138.3	2e-31	PREDICTED: serine/threonine kinase 3-like [Saccoglossus kowalevskii]	--	--	--	--	--	--	--	--	Cj0412_1	52.8	5e-07	COG0699	Predicted GTPases (dynamin-related)	--	--	--	--	--	-	GO:0043167//ion binding;GO:0000166//nucleotide binding;GO:0003824//catalytic activity	-	--
CL1008.Contig1_All	679	20	0	1.54	0	-10.5887	Down	2.58e-07	4.56e-07	--	--	--	--	--	--	--	--	--	--	--	--	--	--	--	--	--	--	--	--	--	--	-	-	-	--
CL1008.Contig2_All	886	170	46	10.0317	2.4051	-2.0604	Down	1.38e-21	6.31e-21	--	--	--	--	--	--	--	--	--	--	--	--	--	--	--	--	--	--	--	--	--	--	-	-	-	--
CL10080.Contig1_All	269	46	12	8.9406	2.0665	-2.1132	Down	5.35e-07	9.08e-07	--	--	--	--	--	--	--	--	--	--	--	--	--	--	--	--	--	--	--	--	--	--	-	-	-	--
CL10083.Contig1_All	1880	170	26	4.7277	0.6406	-2.8836	Down	2.48e-31	1.6e-30	gi|291244309|ref|XP_002742040.1|	689.9	0	PREDICTED: Cdc20-like [Saccoglossus kowalevskii]	gi|354481014|ref|XM_003502650.1|	69.9	4e-08	PREDICTED: Cricetulus griseus cell division cycle protein 20 homolog (LOC100767761), mRNA	sp|Q12834|CDC20_HUMAN	571	2e-162	Cell division cycle protein 20 homolog OS=Homo sapiens GN=CDC20 PE=1 SV=2	SPAC144.13c	337	4e-92	COG2319	FOG: WD40 repeat	K03363	0	676	spu:576371	cell division cycle 20, cofactor of APC complex	-	-	-	ko05166//HTLV-I infection;ko04114//Oocyte meiosis;ko04110//Cell cycle;ko04120//Ubiquitin mediated proteolysis
CL10083.Contig2_All	489	19	0	2.0314	0	-10.9883	Down	5.48e-07	9.3e-07	gi|115910737|ref|XP_781780.2|	84	2e-15	PREDICTED: cell division cycle protein 20 homolog [Strongylocentrotus purpuratus]	gi|167527016|ref|XM_001747789.1|	61.9	3e-06	Monosiga brevicollis MX1 predicted protein MONBRDRAFT_10098 mRNA, complete cds	sp|Q5H7C0|CDC20_PIG	69.3	4e-12	Cell division cycle protein 20 homolog OS=Sus scrofa GN=CDC20 PE=2 SV=1	SPAC144.13c	56.2	2e-08	COG2319	FOG: WD40 repeat	K03363	4e-16	84	spu:576371	cell division cycle 20, cofactor of APC complex	-	-	-	ko05166//HTLV-I infection;ko04114//Oocyte meiosis;ko04110//Cell cycle;ko04120//Ubiquitin mediated proteolysis
CL10083.Contig3_All	1464	28	0	0.9999	0	-9.9656	Down	6.11e-10	1.39e-09	gi|291244309|ref|XP_002742040.1|	594	6e-168	PREDICTED: Cdc20-like [Saccoglossus kowalevskii]	gi|354481014|ref|XM_003502650.1|	69.9	3e-08	PREDICTED: Cricetulus griseus cell division cycle protein 20 homolog (LOC100767761), mRNA	sp|Q9JJ66|CDC20_MOUSE	514	2e-145	Cell division cycle protein 20 homolog OS=Mus musculus GN=Cdc20 PE=1 SV=2	SPAC144.13c	338	2e-92	COG2319	FOG: WD40 repeat	K03363	5e-166	584	spu:576371	cell division cycle 20, cofactor of APC complex	GO:0051437//positive regulation of ubiquitin-protein ligase activity involved in mitotic cell cycle;GO:0090129//positive regulation of synapse maturation;GO:0000236//mitotic prometaphase;GO:0031915//positive regulation of synaptic plasticity;GO:0051436//negative regulation of ubiquitin-protein ligase activity involved in mitotic cell cycle;GO:0008284//positive regulation of cell proliferation;GO:…	GO:0008022//protein C-terminus binding;GO:0019899//enzyme binding	GO:0005654//nucleoplasm;GO:0005680//anaphase-promoting complex;GO:0005829//cytosol;GO:0005819//spindle;GO:0005813//centrosome;GO:0048471//perinuclear region of cytoplasm	ko05166//HTLV-I infection;ko04114//Oocyte meiosis;ko04110//Cell cycle;ko04120//Ubiquitin mediated proteolysis
CL10085.Contig2_All	413	35	3	4.4308	0.3365	-3.7189	Down	4.52e-09	9.52e-09	--	--	--	--	--	--	--	--	--	--	--	--	--	--	--	--	--	--	--	--	--	--	-	-	-	--
CL10086.Contig1_All	708	562	122	41.5015	7.9823	-2.3783	Down	1.07e-80	1.75e-79	gi|449669500|ref|XP_004207047.1|	65.1	3e-09	PREDICTED: uncharacterized protein LOC101236104 [Hydra magnipapillata]	--	--	--	--	--	--	--	--	--	--	--	--	--	--	--	--	--	--	-	-	-	--
CL10086.Contig2_All	773	1266	43	85.6278	2.5768	-5.0544	Down	0	0	--	--	--	--	--	--	--	--	--	--	--	--	--	--	--	--	--	--	--	--	--	--	-	-	-	--
CL10090.Contig1_All	365	822	63	117.744	7.9955	-3.8803	Down	2.25e-190	9.56e-189	gi|405971463|gb|EKC36298.1|	52.8	6e-06	hypothetical protein CGI_10027195 [Crassostrea gigas]	--	--	--	--	--	--	--	--	--	--	--	--	--	--	--	--	--	--	-	-	-	--
CL10092.Contig2_All	573	67	18	6.1134	1.4552	-2.0708	Down	2.11e-09	4.58e-09	--	--	--	--	--	--	--	--	--	--	--	--	--	--	--	--	--	--	--	--	--	--	-	-	-	--
CL10096.Contig2_All	332	214	59	33.7005	8.2322	-2.0334	Down	2.38e-26	1.31e-25	--	--	--	--	--	--	--	--	--	--	--	--	--	--	--	--	--	--	--	--	--	--	-	-	-	--
CL10096.Contig3_All	281	37	2	6.8842	0.3297	-4.3841	Down	1.56e-10	3.74e-10	--	--	--	--	--	--	--	--	--	--	--	--	--	--	--	--	--	--	--	--	--	--	-	-	-	--
CL10099.Contig3_All	350	106	15	15.8343	1.9853	-2.9956	Down	8.06e-21	3.59e-20	--	--	--	--	--	--	--	--	--	--	--	--	--	--	--	--	--	--	--	--	--	--	-	-	-	--
CL101.Contig1_All	1345	311	42	12.0892	1.4465	-3.0631	Down	1.68e-59	2e-58	--	--	--	--	--	--	--	--	--	--	--	--	--	--	--	--	--	--	--	--	--	--	-	-	-	--
CL101.Contig3_All	1258	76	1	3.1586	0.0368	-6.4234	Down	4.55e-24	2.31e-23	--	--	--	--	--	--	--	--	--	--	--	--	--	--	--	--	--	--	--	--	--	--	-	-	-	--
CL10101.Contig1_All	519	93	24	9.3686	2.1421	-2.1288	Down	6.25e-13	1.79e-12	--	--	--	--	--	--	--	--	--	--	--	--	--	--	--	--	--	--	--	--	--	--	-	-	-	--
CL10102.Contig2_All	337	38	0	5.8954	0	-12.5254	Down	3.2e-13	9.36e-13	--	--	--	--	--	--	--	--	--	--	--	--	--	--	--	--	--	--	--	--	--	--	-	-	-	--
CL10105.Contig2_All	640	2344	655	191.487	47.4091	-2.014	Down	3.34e-268	2.11e-266	gi|322790861|gb|EFZ15546.1|	236.5	7e-61	hypothetical protein SINV_12532 [Solenopsis invicta]	gi|346713241|dbj|AK386327.1|	107	7e-20	Bombyx mori mRNA, clone: fprW02N18	sp|Q6XIM8|RS15A_DROYA	236	4e-62	40S ribosomal protein S15a OS=Drosophila yakuba GN=RpS15Aa PE=2 SV=3	YJL190c	205	4e-53	COG0096	Ribosomal protein S8	K02957	1e-61	236	dvi:Dvir_GJ15828	small subunit ribosomal protein S15Ae	GO:0000022//mitotic spindle elongation;GO:0006412//translation;GO:0051726//regulation of cell cycle;GO:0007420//brain development;GO:0009790//embryo development	GO:0003735//structural constituent of ribosome	GO:0022627//cytosolic small ribosomal subunit;GO:0005811//lipid particle	ko03010//Ribosome
CL10106.Contig2_All	279	62	14	11.6184	2.3245	-2.3214	Down	6.15e-10	1.4e-09	--	--	--	--	--	--	--	--	--	--	--	--	--	--	--	--	--	--	--	--	--	--	-	-	-	--
CL10110.Contig1_All	1536	966	99	32.8811	2.9857	-3.4611	Down	3.34e-203	1.53e-201	gi|126342809|ref|XP_001371216.1|	55.5	9e-06	PREDICTED: properdin [Monodelphis domestica]	--	--	--	--	sp|P11680|PROP_MOUSE	82	3e-15	Properdin OS=Mus musculus GN=Cfp PE=2 SV=2	--	--	--	--	--	K15412	2e-16	87.8	mdo:100017759	complement factor properdin	-	-	-	ko05168//Herpes simplex infection
CL10112.Contig1_All	837	28	6	1.749	0.3321	-2.3968	Down	2.66e-05	3.69e-05	gi|405974512|gb|EKC39151.1|	76.6	1e-12	Basic leucine zipper transcriptional factor ATF-like 3 [Crassostrea gigas]	gi|347968720|ref|XM_001688306.2|	63.9	1e-06	Anopheles gambiae str. PEST AGAP002875-PA (AgaP_AGAP002875) mRNA, complete cds	--	--	--	--	--	--	--	--	--	--	--	--	--	--	-	-	-	--
CL10113.Contig1_All	2720	524	123	10.0722	2.0948	-2.2655	Down	4.12e-71	5.92e-70	gi|347921826|ref|NP_001006461.2|	569.7	2e-160	LETM1 and EF-hand domain-containing protein 1, mitochondrial [Gallus gallus]	gi|410958011|ref|XM_003985568.1|	63.9	4e-06	PREDICTED: Felis catus leucine zipper-EF-hand containing transmembrane protein 1 (LETM1), mRNA	sp|Q5ZK33|LETM1_CHICK	569	1e-161	LETM1 and EF-hand domain-containing protein 1, mitochondrial OS=Gallus gallus GN=LETM1 PE=2 SV=1	aq_1006	71.6	7e-12	COG0419	ATPase involved in DNA repair	K00907	3e-14	81.6	dan:Dana_GF13333	myosin-light-chain kinase [EC:2.7.11.18]	-	-	GO:0016020//membrane	ko04270//Vascular smooth muscle contraction;ko04510//Focal adhesion;ko04020//Calcium signaling pathway;ko04971//Gastric acid secretion;ko04810//Regulation of actin cytoskeleton
CL10113.Contig2_All	620	54	8	4.5537	0.5977	-2.9295	Down	4.97e-11	1.24e-10	gi|405977599|gb|EKC42041.1|	98.6	2e-19	LETM1 and EF-hand domain-containing protein 1, mitochondrial [Crassostrea gigas]	--	--	--	--	sp|Q0VA06|LETM1_XENTR	82.8	5e-16	LETM1 and EF-hand domain-containing protein 1, mitochondrial OS=Xenopus tropicalis GN=letm1 PE=2 SV=1	--	--	--	--	--	--	--	--	--	--	-	-	-	--
CL10115.Contig2_All	281	11	0	2.0467	0	-10.9991	Down	0.000231	0.000289	--	--	--	--	--	--	--	--	--	--	--	--	--	--	--	--	--	--	--	--	--	--	-	-	-	--
CL1012.Contig3_All	1484	748	202	26.3529	6.3055	-2.0633	Down	1.23e-89	2.24e-88	--	--	--	--	gi|218156322|ref|NG_009162.1|	65.9	5e-07	Homo sapiens megalencephalic leukoencephalopathy with subcortical cysts 1 (MLC1), RefSeqGene on chromosome 22	--	--	--	--	--	--	--	--	--	--	--	--	--	--	-	-	-	--
CL10120.Contig2_All	731	81	0	5.7933	0	-12.5002	Down	2.49e-27	1.41e-26	--	--	--	--	--	--	--	--	--	--	--	--	--	--	--	--	--	--	--	--	--	--	-	-	-	--
CL10121.Contig1_All	218	19	1	4.5568	0.2125	-4.4225	Down	6.36e-06	9.49e-06	--	--	--	--	--	--	--	--	--	--	--	--	--	--	--	--	--	--	--	--	--	--	-	-	-	--
CL10121.Contig2_All	237	11	0	2.4266	0	-11.2447	Down	0.000231	0.000289	--	--	--	--	--	--	--	--	--	--	--	--	--	--	--	--	--	--	--	--	--	--	-	-	-	--
CL10122.Contig1_All	227	11	0	2.5335	0	-11.3069	Down	0.000231	0.000289	--	--	--	--	--	--	--	--	--	--	--	--	--	--	--	--	--	--	--	--	--	--	-	-	-	--
CL10122.Contig2_All	276	21	0	3.9781	0	-11.9579	Down	1.21e-07	2.22e-07	--	--	--	--	--	--	--	--	--	--	--	--	--	--	--	--	--	--	--	--	--	--	-	-	-	--
CL10123.Contig1_All	239	17	2	3.7189	0.3876	-3.2622	Down	0.000146	0.000187	--	--	--	--	gi|328677272|gb|JF784168.1|	111	1e-21	Bithynia funiculata RAPD marker BF-KKU genomic sequence	--	--	--	--	--	--	--	--	--	--	--	--	--	--	-	-	-	--
CL1013.Contig1_All	408	158	44	20.2469	4.9957	-2.0189	Down	1.12e-19	4.7e-19	--	--	--	--	--	--	--	--	--	--	--	--	--	--	--	--	--	--	--	--	--	--	-	-	-	--
CL10131.Contig2_All	822	380	100	24.1698	5.6354	-2.1006	Down	1.92e-47	1.84e-46	gi|405957913|gb|EKC24090.1|	63.2	1e-08	Calmodulin-like protein 12 [Crassostrea gigas]	gi|462125837|gb|GAGB010762084.1|	63.9	1e-06	TSA: Anolis carolinensis k46:8659499 transcribed RNA sequence	sp|O97341|CALM_SUBDO	122	1e-27	Calmodulin OS=Suberites domuncula PE=2 SV=3	SPAC3A12.14	110	2e-24	COG5126	Ca2+-binding protein (EF-Hand superfamily)	K02183	9e-27	120	hmg:100200547	calmodulin	-	-	-	ko05010//Alzheimer's disease;ko04114//Oocyte meiosis;ko04270//Vascular smooth muscle contraction;ko05034//Alcoholism;ko04916//Melanogenesis;ko04970//Salivary secretion;ko04720//Long-term potentiation;ko04728//Dopaminergic synapse;ko05031//Amphetamine addiction;ko04910//Insulin signaling pathway;ko04912//GnRH signaling pathway;ko04070//Phosphatidylinositol signaling system;ko05214//Glioma;ko04744/…
CL10134.Contig1_All	230	56	9	12.7298	1.8127	-2.812	Down	5.63e-11	1.4e-10	--	--	--	--	--	--	--	--	--	--	--	--	--	--	--	--	--	--	--	--	--	--	-	-	-	--
CL10138.Contig1_All	509	54	0	5.5467	0	-12.4374	Down	1.8e-18	7.17e-18	--	--	--	--	--	--	--	--	--	--	--	--	--	--	--	--	--	--	--	--	--	--	-	-	-	--
CL1014.Contig3_All	305	908	25	155.649	3.797	-5.3573	Down	1.27e-256	7.61e-255	--	--	--	--	--	--	--	--	--	--	--	--	--	--	--	--	--	--	--	--	--	--	-	-	-	--
CL10146.Contig1_All	1979	475	96	12.549	2.2471	-2.4814	Down	6.26e-72	9.11e-71	gi|405961234|gb|EKC27068.1|	656.8	0	Maltase-glucoamylase, intestinal [Crassostrea gigas]	gi|363746065|ref|XM_423298.3|	67.9	2e-07	PREDICTED: Gallus gallus maltase-glucoamylase (alpha-glucosidase) (MGAM), mRNA	sp|O43451|MGA_HUMAN	513	8e-145	Maltase-glucoamylase, intestinal OS=Homo sapiens GN=MGAM PE=1 SV=5	SPAPB24D3.10c	300	6e-81	COG1501	Alpha-glucosidases, family 31 of glycosyl hydrolases	K12047	3e-156	552	spu:592667	maltase-glucoamylase [EC:3.2.1.20 3.2.1.3]	-	-	-	ko00052//Galactose metabolism;ko04973//Carbohydrate digestion and absorption;ko00500//Starch and sucrose metabolism;ko01100//Metabolic pathways
CL10147.Contig1_All	560	319	59	29.7826	4.8805	-2.6094	Down	1.13e-51	1.18e-50	--	--	--	--	--	--	--	--	--	--	--	--	--	--	--	--	--	--	--	--	--	--	-	-	-	--
CL10148.Contig1_All	368	89	9	12.6445	1.1329	-3.4804	Down	3.71e-20	1.6e-19	--	--	--	--	--	--	--	--	--	--	--	--	--	--	--	--	--	--	--	--	--	--	-	-	-	--
CL1015.Contig1_All	627	82	17	6.8377	1.256	-2.4447	Down	1.96e-13	5.82e-13	--	--	--	--	--	--	--	--	--	--	--	--	--	--	--	--	--	--	--	--	--	--	-	-	-	--
CL1015.Contig2_All	472	72	20	7.9754	1.9629	-2.0226	Down	9.59e-10	2.14e-09	--	--	--	--	--	--	--	--	--	--	--	--	--	--	--	--	--	--	--	--	--	--	-	-	-	--
CL10152.Contig2_All	1737	1597	423	48.0691	11.2808	-2.0912	Down	1.52e-192	6.52e-191	--	--	--	--	gi|328677272|gb|JF784168.1|	83.8	3e-12	Bithynia funiculata RAPD marker BF-KKU genomic sequence	--	--	--	--	--	--	--	--	--	--	--	--	--	--	-	-	-	--
CL10154.Contig3_All	1905	663	18	18.1961	0.4377	-5.3775	Down	3.92e-188	1.64e-186	--	--	--	--	--	--	--	--	--	--	--	--	--	--	--	--	--	--	--	--	--	--	-	-	-	--
CL10154.Contig4_All	2638	519	53	10.2862	0.9307	-3.4663	Down	3.95e-110	8.93e-109	--	--	--	--	--	--	--	--	--	--	--	--	--	--	--	--	--	--	--	--	--	--	-	-	-	--
CL10154.Contig8_All	211	250	35	61.9467	7.684	-3.0111	Down	2.38e-47	2.27e-46	--	--	--	--	--	--	--	--	--	--	--	--	--	--	--	--	--	--	--	--	--	--	-	-	-	--
CL10155.Contig1_All	313	54	5	9.0201	0.74	-3.6075	Down	4.47e-13	1.29e-12	--	--	--	--	--	--	--	--	--	--	--	--	--	--	--	--	--	--	--	--	--	--	-	-	-	--
CL10155.Contig2_All	469	54	9	6.0198	0.8889	-2.7596	Down	1.91e-10	4.54e-10	--	--	--	--	--	--	--	--	--	--	--	--	--	--	--	--	--	--	--	--	--	--	-	-	-	--
CL10157.Contig1_All	1020	1765	326	90.4701	14.8053	-2.6113	Down	4.16e-278	2.73e-276	gi|121269|sp|P02215.1|GLB_CERRH	63.2	2e-08	RecName: Full=Globin; AltName: Full=Myoglobin	--	--	--	--	sp|P02215|GLB_CERRH	63.2	9e-10	Globin OS=Cerithidea rhizophorarum PE=1 SV=1	--	--	--	--	--	--	--	--	--	--	-	-	-	--
CL10160.Contig1_All	210	24	6	5.9752	1.3235	-2.1746	Down	0.000255	0.000318	--	--	--	--	--	--	--	--	--	--	--	--	--	--	--	--	--	--	--	--	--	--	-	-	-	--
CL10161.Contig1_All	372	39	1	5.4813	0.1245	-5.4603	Down	3.34e-12	9.08e-12	--	--	--	--	--	--	--	--	--	--	--	--	--	--	--	--	--	--	--	--	--	--	-	-	-	--
CL10163.Contig1_All	416	23	6	2.8906	0.6681	-2.1132	Down	0.000442	0.000538	gi|301609985|ref|XP_002934537.1|	135.2	9e-31	PREDICTED: hypothetical protein LOC100497892 [Xenopus (Silurana) tropicalis]	--	--	--	--	sp|Q8I7P9|POL5_DROME	91.3	6e-19	Retrovirus-related Pol polyprotein from transposon opus OS=Drosophila melanogaster GN=pol PE=4 SV=1	SPAC9.04	67.4	7e-12	COG2801	Transposase and inactivated derivatives	K04228	1e-16	85.1	dre:100151502	arginine vasopressin receptor 2	-	-	-	ko04962//Vasopressin-regulated water reabsorption;ko04080//Neuroactive ligand-receptor interaction
CL10165.Contig2_All	470	27	7	3.0035	0.6899	-2.1222	Down	0.00013	0.000167	--	--	--	--	--	--	--	--	--	--	--	--	--	--	--	--	--	--	--	--	--	--	-	-	-	--
CL1017.Contig1_All	997	318	87	16.676	4.0423	-2.0445	Down	1.2e-38	9.45e-38	--	--	--	--	--	--	--	--	--	--	--	--	--	--	--	--	--	--	--	--	--	--	-	-	-	--
CL1017.Contig2_All	218	62	12	14.8695	2.5499	-2.5438	Down	6.58e-11	1.63e-10	--	--	--	--	--	--	--	--	--	--	--	--	--	--	--	--	--	--	--	--	--	--	-	-	-	--
CL10170.Contig2_All	459	33	6	3.7589	0.6055	-2.6341	Down	1.4e-06	2.27e-06	--	--	--	--	--	--	--	--	--	--	--	--	--	--	--	--	--	--	--	--	--	--	-	-	-	--
CL10171.Contig1_All	356	200	12	29.3725	1.5615	-4.2335	Down	1.56e-50	1.58e-49	--	--	--	--	gi|459307365|gb|GAFW01007388.1|	61.9	2e-06	TSA: Dendroctonus ponderosae Dendroctonus_ponderosae_CAP3_Contig7389 transcribed RNA sequence	--	--	--	--	--	--	--	--	--	--	--	--	--	--	-	-	-	--
CL10172.Contig1_All	1194	541	87	23.6894	3.3753	-2.8112	Down	1.02e-93	1.95e-92	--	--	--	--	--	--	--	--	--	--	--	--	--	--	--	--	--	--	--	--	--	--	-	-	-	--
CL1018.Contig1_All	1681	420	0	13.063	0	-13.6732	Down	1.48e-138	4.34e-137	--	--	--	--	--	--	--	--	--	--	--	--	--	--	--	--	--	--	--	--	--	--	-	-	-	--
CL10180.Contig1_All	917	512	141	29.1918	7.1228	-2.035	Down	7.74e-61	9.47e-60	--	--	--	--	--	--	--	--	--	--	--	--	--	--	--	--	--	--	--	--	--	--	-	-	-	--
CL10184.Contig1_All	849	110	12	6.774	0.6547	-3.3711	Down	5.96e-24	3.01e-23	gi|405968424|gb|EKC33497.1|	136	2e-30	B-box type zinc finger protein ncl-1 [Crassostrea gigas]	--	--	--	--	--	--	--	--	--	--	--	--	--	--	--	--	--	--	-	-	-	--
CL10188.Contig1_All	1933	588	130	15.904	3.1154	-2.3519	Down	3.06e-83	5.15e-82	gi|213513668|ref|NP_001134643.1|	173.3	4e-41	glia maturation factor gamma [Salmo salar] >gi|209734902|gb|ACI68320.1| Glia maturation factor gamma [Salmo salar] >gi|209736338|gb|ACI69038.1| Glia maturation factor gamma [Salmo salar]	gi|221219064|ref|NG_009366.1|	85.7	7e-13	Homo sapiens dual-specificity tyrosine-(Y)-phosphorylation regulated kinase 1A (DYRK1A), RefSeqGene on chromosome 21	sp|Q80T18|GMFG_RAT	170	1e-41	Glia maturation factor gamma OS=Rattus norvegicus GN=Gmfg PE=2 SV=1	--	--	--	--	--	--	--	--	--	--	GO:0006469//negative regulation of protein kinase activity;GO:0007399//nervous system development;GO:0007165//signal transduction;GO:0043085//positive regulation of catalytic activity	GO:0004860//protein kinase inhibitor activity;GO:0008047//enzyme activator activity;GO:0004871//signal transducer activity;GO:0003779//actin binding	GO:0005622//intracellular	--
CL10193.Contig2_All	242	137	0	29.5982	0	-14.8532	Down	1.05e-45	9.75e-45	--	--	--	--	--	--	--	--	--	--	--	--	--	--	--	--	--	--	--	--	--	--	-	-	-	--
CL10194.Contig2_All	485	32	4	3.4496	0.382	-3.1748	Down	1.73e-07	3.1e-07	gi|405952799|gb|EKC20566.1|	75.1	1e-12	DNA polymerase epsilon subunit 4 [Crassostrea gigas]	--	--	--	--	sp|A6QQ14|DPOE4_BOVIN	62	6e-10	DNA polymerase epsilon subunit 4 OS=Bos taurus GN=POLE4 PE=3 SV=1	--	--	--	--	--	K03506	7e-11	66.6	dse:Dsec_GM15909	DNA polymerase epsilon subunit 4 [EC:2.7.7.7]	GO:0006260//DNA replication;GO:0006974//response to DNA damage stimulus	-	GO:0008622//epsilon DNA polymerase complex	ko03420//Nucleotide excision repair;ko05166//HTLV-I infection;ko03030//DNA replication;ko03410//Base excision repair;ko00240//Pyrimidine metabolism;ko01100//Metabolic pathways;ko00230//Purine metabolism
CL10195.Contig1_All	788	22	0	1.4597	0	-10.5115	Down	5.68e-08	1.08e-07	gi|405963711|gb|EKC29267.1|	113.6	1e-23	Coiled-coil domain-containing protein 45 [Crassostrea gigas]	--	--	--	--	sp|Q8BVV7|CEP95_MOUSE	92	1e-18	Centrosomal protein of 95 kDa OS=Mus musculus GN=Cep95 PE=2 SV=2	--	--	--	--	--	--	--	--	--	--	-	-	GO:0005856//cytoskeleton	--
CL10195.Contig2_All	806	10	0	0.6487	0	-9.3414	Down	0.000492	0.000597	gi|405963711|gb|EKC29267.1|	113.6	1e-23	Coiled-coil domain-containing protein 45 [Crassostrea gigas]	--	--	--	--	sp|Q8BVV7|CEP95_MOUSE	92	1e-18	Centrosomal protein of 95 kDa OS=Mus musculus GN=Cep95 PE=2 SV=2	--	--	--	--	--	--	--	--	--	--	-	-	GO:0005856//cytoskeleton	--
CL10196.Contig1_All	463	18	1	2.0326	0.1001	-4.3438	Down	1.29e-05	1.86e-05	--	--	--	--	--	--	--	--	--	--	--	--	--	--	--	--	--	--	--	--	--	--	-	-	-	--
CL10198.Contig1_All	2423	905	176	19.5279	3.3648	-2.5369	Down	6.4e-139	1.89e-137	gi|443729240|gb|ELU15224.1|	927.9	0	hypothetical protein CAPTEDRAFT_219457 [Capitella teleta]	gi|354466602|ref|XM_003495715.1|	93.7	4e-15	PREDICTED: Cricetulus griseus dynein intermediate chain 2, axonemal-like (LOC100761698), mRNA	sp|Q16960|DYI3_HELCR	880	0	Dynein intermediate chain 3, ciliary OS=Heliocidaris crassispina PE=2 SV=1	YBR103w	57	1e-07	COG2319	FOG: WD40 repeat	K11143	0	887	spu:592031	dynein intermediate chain 2, axonemal	GO:0042384//cilium assembly	GO:0003777//microtubule motor activity	GO:0005858//axonemal dynein complex;GO:0035085//cilium axoneme	ko05016//Huntington's disease
CL10198.Contig2_All	2017	378	106	9.7982	2.4344	-2.009	Down	1.27e-44	1.15e-43	gi|443729240|gb|ELU15224.1|	927.9	0	hypothetical protein CAPTEDRAFT_219457 [Capitella teleta]	gi|354466602|ref|XM_003495715.1|	101	1e-17	PREDICTED: Cricetulus griseus dynein intermediate chain 2, axonemal-like (LOC100761698), mRNA	sp|Q16960|DYI3_HELCR	880	0	Dynein intermediate chain 3, ciliary OS=Heliocidaris crassispina PE=2 SV=1	YBR103w	57	1e-07	COG2319	FOG: WD40 repeat	K11143	0	887	spu:592031	dynein intermediate chain 2, axonemal	GO:0042384//cilium assembly	GO:0003777//microtubule motor activity	GO:0005858//axonemal dynein complex;GO:0035085//cilium axoneme	ko05016//Huntington's disease
CL10199.Contig1_All	283	47	0	8.683	0	-13.084	Down	3.56e-16	1.26e-15	--	--	--	--	--	--	--	--	--	--	--	--	--	--	--	--	--	--	--	--	--	--	-	-	-	--
CL10199.Contig2_All	372	133	21	18.6926	2.615	-2.8376	Down	1.93e-24	9.92e-24	--	--	--	--	--	--	--	--	--	--	--	--	--	--	--	--	--	--	--	--	--	--	-	-	-	--
CL102.Contig1_All	412	25	2	3.1725	0.2249	-3.8183	Down	6.69e-07	1.13e-06	--	--	--	--	--	--	--	--	--	--	--	--	--	--	--	--	--	--	--	--	--	--	-	-	-	--
CL10200.Contig1_All	1273	273	0	11.2123	0	-13.4528	Down	2.51e-90	4.61e-89	--	--	--	--	--	--	--	--	--	--	--	--	--	--	--	--	--	--	--	--	--	--	-	-	-	--
CL10200.Contig2_All	1259	197	0	8.1809	0	-12.998	Down	2.17e-65	2.86e-64	--	--	--	--	--	--	--	--	--	--	--	--	--	--	--	--	--	--	--	--	--	--	-	-	-	--
CL10203.Contig1_All	227	41	11	9.4432	2.2447	-2.0728	Down	3.02e-06	4.72e-06	gi|344249809|gb|EGW05913.1|	52.4	7e-06	hypothetical protein I79_005778 [Cricetulus griseus]	--	--	--	--	--	--	--	--	--	--	--	--	--	--	--	--	--	--	-	-	-	--
CL10203.Contig2_All	1050	229	44	11.4027	1.9412	-2.5544	Down	1.11e-36	8.28e-36	gi|270010898|gb|EFA07346.1|	252.3	3e-65	hypothetical protein TcasGA2_TC015943 [Tribolium castaneum]	--	--	--	--	sp|Q9ESV0|DDX24_MOUSE	196	7e-50	ATP-dependent RNA helicase DDX24 OS=Mus musculus GN=Ddx24 PE=1 SV=2	YBR142w	171	3e-42	COG0513	Superfamily II DNA and RNA helicases	K14805	7e-68	258	gga:423429	ATP-dependent RNA helicase DDX24/MAK5 [EC:3.6.4.13]	GO:0007276//gamete generation;GO:0040010//positive regulation of growth rate;GO:0040002//collagen and cuticulin-based cuticle development;GO:0040035//hermaphrodite genitalia development;GO:0002119//nematode larval development;GO:0006898//receptor-mediated endocytosis	-	-	--
CL10205.Contig2_All	338	58	0	8.9716	0	-13.1311	Down	8.77e-20	3.73e-19	--	--	--	--	--	--	--	--	--	--	--	--	--	--	--	--	--	--	--	--	--	--	-	-	-	--
CL10207.Contig1_All	477	59	14	6.4669	1.3596	-2.2499	Down	3.25e-09	6.9e-09	--	--	--	--	--	--	--	--	--	--	--	--	--	--	--	--	--	--	--	--	--	--	-	-	-	--
CL10208.Contig1_All	3042	985	245	16.9292	3.7308	-2.182	Down	4.39e-126	1.15e-124	gi|443724783|gb|ELU12636.1|	65.9	1e-08	hypothetical protein CAPTEDRAFT_148159 [Capitella teleta]	gi|410924521|ref|XM_003975681.1|	414	1e-111	PREDICTED: Takifugu rubripes coatomer subunit beta'-like (LOC101068422), mRNA	sp|P35605|COPB2_BOVIN	1442	0	Coatomer subunit beta' OS=Bos taurus GN=COPB2 PE=1 SV=3	ECU01g1290	143	2e-33	COG2319	FOG: WD40 repeat	K05236	2e-72	275	aga:AgaP_AGAP010251	coatomer protein complex, subunit alpha (xenin)	GO:0016192//vesicle-mediated transport;GO:0006886//intracellular protein transport;GO:0030903//notochord development	GO:0005198//structural molecule activity	GO:0030117//membrane coat	--
CL1021.Contig1_All	909	320	63	18.4055	3.2105	-2.5193	Down	7.56e-50	7.59e-49	--	--	--	--	--	--	--	--	--	--	--	--	--	--	--	--	--	--	--	--	--	--	-	-	-	--
CL10210.Contig1_All	263	29	1	5.765	0.1761	-5.0329	Down	4.85e-09	1.02e-08	--	--	--	--	--	--	--	--	--	--	--	--	--	--	--	--	--	--	--	--	--	--	-	-	-	--
CL10212.Contig1_All	608	74	5	6.3634	0.3809	-4.0623	Down	5.27e-19	2.16e-18	--	--	--	--	--	--	--	--	--	--	--	--	--	--	--	--	--	--	--	--	--	--	-	-	-	--
CL10213.Contig2_All	257	36	9	7.3237	1.6222	-2.1746	Down	6.64e-06	9.87e-06	--	--	--	--	--	--	--	--	--	--	--	--	--	--	--	--	--	--	--	--	--	--	-	-	-	--
CL10214.Contig1_All	1122	40	0	1.8639	0	-10.8641	Down	7.06e-14	2.16e-13	gi|470440958|ref|XP_004339358.1|	63.2	2e-08	IgA-specific serine endopeptidase, putative [Acanthamoeba castellanii str. Neff] >gi|440796236|gb|ELR17345.1| IgA-specific serine endopeptidase, putative [Acanthamoeba castellanii str. Neff]	gi|448827469|gb|KC369009.1|	71.9	6e-09	Gampsonyx swainsonii voucher LSUMZ:B15046 ultra conserved element locus chr1_13025 genomic sequence	sp|Q9UQ35|SRRM2_HUMAN	73.2	1e-12	Serine/arginine repetitive matrix protein 2 OS=Homo sapiens GN=SRRM2 PE=1 SV=2	DR2133	58.2	3e-08	COG4372	Uncharacterized protein conserved in bacteria with the myosin-like domain	K10955	2e-13	77	gga:423101	intestinal mucin-2	-	-	-	ko05146//Amoebiasis;ko05110//Vibrio cholerae infection
CL10214.Contig2_All	1104	54	0	2.5573	0	-11.3204	Down	1.8e-18	7.17e-18	gi|470440958|ref|XP_004339358.1|	59.3	4e-07	IgA-specific serine endopeptidase, putative [Acanthamoeba castellanii str. Neff] >gi|440796236|gb|ELR17345.1| IgA-specific serine endopeptidase, putative [Acanthamoeba castellanii str. Neff]	gi|448827469|gb|KC369009.1|	71.9	6e-09	Gampsonyx swainsonii voucher LSUMZ:B15046 ultra conserved element locus chr1_13025 genomic sequence	sp|Q8BTI8|SRRM2_MOUSE	72	2e-12	Serine/arginine repetitive matrix protein 2 OS=Mus musculus GN=Srrm2 PE=1 SV=3	DR2133	57.4	4e-08	COG4372	Uncharacterized protein conserved in bacteria with the myosin-like domain	K13172	1e-13	77.8	mdo:100018249	serine/arginine repetitive matrix protein 2	-	-	-	ko05146//Amoebiasis;ko05110//Vibrio cholerae infection
CL10214.Contig3_All	462	42	0	4.753	0	-12.2146	Down	1.56e-14	5e-14	--	--	--	--	gi|448827469|gb|KC369009.1|	71.9	3e-09	Gampsonyx swainsonii voucher LSUMZ:B15046 ultra conserved element locus chr1_13025 genomic sequence	--	--	--	--	--	--	--	--	--	--	--	--	--	--	-	-	-	--
CL10215.Contig2_All	849	229	32	14.1023	1.746	-3.0138	Down	1.53e-43	1.35e-42	gi|405955760|gb|EKC22740.1|	68.6	4e-10	Complement C1q subcomponent subunit B [Crassostrea gigas]	--	--	--	--	sp|Q9BXJ4|C1QT3_HUMAN	57.8	3e-08	Complement C1q tumor necrosis factor-related protein 3 OS=Homo sapiens GN=C1QTNF3 PE=2 SV=1	--	--	--	--	--	--	--	--	--	--	GO:0048519//negative regulation of biological process;GO:0051046//regulation of secretion;GO:0065008;GO:0051223//regulation of protein transport;GO:0060341//regulation of cellular localization;GO:0010627//regulation of intracellular protein kinase cascade;GO:0001817//regulation of cytokine production;GO:0048522//positive regulation of cellular process;GO:0032940//secretion by cell	-	-	--
CL10216.Contig1_All	866	288	69	17.3874	3.6909	-2.236	Down	3.21e-39	2.56e-38	--	--	--	--	--	--	--	--	--	--	--	--	--	--	--	--	--	--	--	--	--	--	-	-	-	--
CL10216.Contig2_All	942	126	22	6.9933	1.0819	-2.6924	Down	4.92e-22	2.3e-21	--	--	--	--	--	--	--	--	--	--	--	--	--	--	--	--	--	--	--	--	--	--	-	-	-	--
CL10218.Contig1_All	919	954	239	54.2742	12.0471	-2.1716	Down	1.89e-121	4.76e-120	gi|167517373|ref|XP_001743027.1|	57	1e-06	hypothetical protein [Monosiga brevicollis MX1] >gi|163778126|gb|EDQ91741.1| predicted protein [Monosiga brevicollis MX1]	gi|82653509|emb|CT030182.8|	69.9	2e-08	Mouse DNA sequence from clone RP23-21N15 on chromosome 13, complete sequence	sp|Q5T200|ZC3HD_HUMAN	55.8	1e-07	Zinc finger CCCH domain-containing protein 13 OS=Homo sapiens GN=ZC3H13 PE=1 SV=1	--	--	--	--	--	K06225	3e-07	56.2	aga:AgaP_AGAP011395	patched 1	GO:0044249//cellular biosynthetic process;GO:1901576;GO:0044238//primary metabolic process;GO:0044710	GO:0046914//transition metal ion binding;GO:0097159//organic cyclic compound binding;GO:0003954//NADH dehydrogenase activity;GO:0016301//kinase activity;GO:1901363;GO:0016787//hydrolase activity	GO:0043229//intracellular organelle;GO:0044444//cytoplasmic part;GO:0016020//membrane	ko04270//Vascular smooth muscle contraction;ko05217//Basal cell carcinoma;ko04340//Hedgehog signaling pathway;ko00230//Purine metabolism;ko05200//Pathways in cancer
CL1022.Contig1_All	847	198	27	12.222	1.4767	-3.049	Down	2.79e-38	2.17e-37	--	--	--	--	--	--	--	--	--	--	--	--	--	--	--	--	--	--	--	--	--	--	-	-	-	--
CL1022.Contig2_All	873	226	17	13.5349	0.9021	-3.9073	Down	8.98e-54	9.7e-53	--	--	--	--	--	--	--	--	--	--	--	--	--	--	--	--	--	--	--	--	--	--	-	-	-	--
CL10221.Contig2_All	693	462	111	34.8553	7.4198	-2.2319	Down	8.94e-62	1.11e-60	--	--	--	--	gi|213496814|emb|CU914630.9|	61.9	4e-06	Zebrafish DNA sequence from clone CH1073-391M17 in linkage group 10, complete sequence	--	--	--	--	--	--	--	--	--	--	--	--	--	--	-	-	-	--
CL10222.Contig1_All	295	18	3	3.1902	0.4711	-2.7595	Down	0.000307	0.000376	--	--	--	--	--	--	--	--	--	--	--	--	--	--	--	--	--	--	--	--	--	--	-	-	-	--
CL10222.Contig2_All	279	30	6	5.6218	0.9962	-2.4965	Down	8.29e-06	1.22e-05	--	--	--	--	--	--	--	--	--	--	--	--	--	--	--	--	--	--	--	--	--	--	-	-	-	--
CL10226.Contig1_All	658	60	0	4.7674	0	-12.219	Down	1.93e-20	8.45e-20	--	--	--	--	--	--	--	--	--	--	--	--	--	--	--	--	--	--	--	--	--	--	-	-	-	--
CL10226.Contig2_All	622	67	0	5.6318	0	-12.4594	Down	9.77e-23	4.69e-22	--	--	--	--	--	--	--	--	--	--	--	--	--	--	--	--	--	--	--	--	--	--	-	-	-	--
CL10227.Contig2_All	337	74	6	11.4805	0.8247	-3.7992	Down	3.82e-18	1.5e-17	--	--	--	--	--	--	--	--	--	--	--	--	--	--	--	--	--	--	--	--	--	--	-	-	-	--
CL10228.Contig1_All	684	78	17	5.9621	1.1513	-2.3726	Down	1.9e-12	5.28e-12	--	--	--	--	--	--	--	--	--	--	--	--	--	--	--	--	--	--	--	--	--	--	-	-	-	--
CL10228.Contig2_All	529	139	38	13.7379	3.3276	-2.0456	Down	9.12e-18	3.49e-17	--	--	--	--	--	--	--	--	--	--	--	--	--	--	--	--	--	--	--	--	--	--	-	-	-	--
CL10232.Contig1_All	218	27	0	6.4754	0	-12.6608	Down	1.3e-09	2.87e-09	--	--	--	--	--	--	--	--	--	--	--	--	--	--	--	--	--	--	--	--	--	--	-	-	-	--
CL10232.Contig2_All	316	85	0	14.0635	0	-13.7797	Down	1.21e-28	7.19e-28	--	--	--	--	gi|62123162|gb|AC093475.9|	65.9	1e-07	Mus musculus chromosome 1, clone RP23-54K22, complete sequence	--	--	--	--	--	--	--	--	--	--	--	--	--	--	-	-	-	--
CL10234.Contig2_All	306	51	13	8.7138	1.968	-2.1466	Down	9.47e-08	1.74e-07	--	--	--	--	--	--	--	--	--	--	--	--	--	--	--	--	--	--	--	--	--	--	-	-	-	--
CL10237.Contig2_All	977	250	22	13.3785	1.0431	-3.681	Down	1.22e-56	1.39e-55	--	--	--	--	--	--	--	--	--	--	--	--	--	--	--	--	--	--	--	--	--	--	-	-	-	--
CL10241.Contig1_All	1919	19	2	0.5177	0.0483	-3.422	Down	3.87e-05	5.33e-05	gi|443706054|gb|ELU02315.1|	119.8	5e-25	hypothetical protein CAPTEDRAFT_179695 [Capitella teleta]	--	--	--	--	sp|Q8BP31|RN122_MOUSE	90.1	2e-17	RING finger protein 122 OS=Mus musculus GN=Rnf122 PE=2 SV=1	--	--	--	--	--	K15699	1e-17	92.4	mdo:100032887	RING finger protein 122	-	-	-	--
CL10241.Contig2_All	2777	292	65	5.4975	1.0843	-2.342	Down	5.57e-42	4.74e-41	gi|326667766|ref|XP_001921896.2|	46.6	2e-37	PREDICTED: hypothetical protein LOC100148510 [Danio rerio]	--	--	--	--	sp|Q8BP31|RN122_MOUSE	90.1	2e-17	RING finger protein 122 OS=Mus musculus GN=Rnf122 PE=2 SV=1	--	--	--	--	--	K15699	2e-17	92.4	mdo:100032887	RING finger protein 122	-	-	-	--
CL10244.Contig2_All	432	107	16	12.9497	1.7157	-2.916	Down	1.79e-20	7.81e-20	--	--	--	--	gi|71468247|emb|CR774182.6|	113	7e-22	Zebrafish DNA sequence from clone DKEY-3L1 in linkage group 9, complete sequence	--	--	--	--	HI0712	49.3	2e-06	COG1629	Outer membrane receptor proteins, mostly Fe transport	--	--	--	--	--	-	-	-	--
CL10247.Contig1_All	591	32	9	2.8309	0.7054	-2.0047	Down	5.68e-05	7.58e-05	gi|443734327|gb|ELU18351.1|	184.5	2e-45	hypothetical protein CAPTEDRAFT_159160 [Capitella teleta]	--	--	--	--	sp|Q8IXM2|BAP18_HUMAN	156	3e-38	Chromatin complexes subunit BAP18 OS=Homo sapiens GN=BAP18 PE=1 SV=1	--	--	--	--	--	--	--	--	--	--	-	-	GO:0016589//NURF complex;GO:0071339//MLL1 complex	--
CL10248.Contig1_All	344	14	1	2.1278	0.1347	-3.9815	Down	0.000215	0.00027	gi|405961983|gb|EKC27707.1|	72.4	7e-12	Splicing factor 3B subunit 4 [Crassostrea gigas]	--	--	--	--	sp|Q9TU66|RSMB_MONDO	70.5	8e-13	Small nuclear ribonucleoprotein-associated protein B' OS=Monodelphis domestica GN=SNRPB PE=2 SV=1	Rv2560	58.5	3e-09	COG5473	Predicted integral membrane protein	K13911	4e-16	83.2	spu:577326	basic salivary proline-rich protein 1/2	-	-	-	ko04970//Salivary secretion
CL10249.Contig1_All	341	111	0	17.0188	0	-14.0548	Down	3.58e-37	2.72e-36	--	--	--	--	gi|354786101|gb|JN950602.1|	60	7e-06	Mus musculus targeted non-conditional, lacZ-tagged mutant allele Bbc3:tm1e(KOMP)Wtsi; transgenic	--	--	--	--	--	--	--	--	--	--	--	--	--	--	-	-	-	--
CL10249.Contig2_All	567	338	1	31.167	0.0817	-8.5755	Down	2.14e-109	4.8e-108	--	--	--	--	--	--	--	--	--	--	--	--	--	--	--	--	--	--	--	--	--	--	-	-	-	--
CL1025.Contig2_All	928	179	11	10.0848	0.5491	-4.199	Down	3.96e-45	3.62e-44	gi|405971455|gb|EKC36291.1|	85.9	3e-15	Caprin-2 [Crassostrea gigas]	--	--	--	--	sp|Q9ESN4|C1QL3_MOUSE	58.9	2e-08	Complement C1q-like protein 3 OS=Mus musculus GN=C1ql3 PE=1 SV=1	--	--	--	--	--	--	--	--	--	--	-	-	-	--
CL1025.Contig3_All	952	43	5	2.3615	0.2433	-3.2789	Down	6.47e-10	1.47e-09	gi|405971455|gb|EKC36291.1|	87.4	1e-15	Caprin-2 [Crassostrea gigas]	--	--	--	--	sp|Q9ESN4|C1QL3_MOUSE	58.5	2e-08	Complement C1q-like protein 3 OS=Mus musculus GN=C1ql3 PE=1 SV=1	--	--	--	--	--	--	--	--	--	--	-	-	-	--
CL1025.Contig4_All	1038	22	5	1.1081	0.2231	-2.3123	Down	0.000284	0.00035	gi|405962879|gb|EKC28514.1|	77.4	1e-12	Putative sodium-coupled neutral amino acid transporter 11, partial [Crassostrea gigas]	--	--	--	--	sp|Q6IMN6|CAPR2_HUMAN	56.6	9e-08	Caprin-2 OS=Homo sapiens GN=CAPRIN2 PE=2 SV=1	--	--	--	--	--	--	--	--	--	--	-	-	-	--
CL1025.Contig5_All	1007	39	8	2.0249	0.368	-2.4601	Down	4.26e-07	7.35e-07	gi|325504349|emb|CBX41674.1|	81.6	6e-14	putative C1q domain containing protein MgC1q25 [Mytilus galloprovincialis]	--	--	--	--	sp|P23206|COAA1_BOVIN	56.2	1e-07	Collagen alpha-1(X) chain OS=Bos taurus GN=COL10A1 PE=2 SV=1	--	--	--	--	--	--	--	--	--	--	-	-	-	--
CL10257.Contig1_All	210	309	85	76.9307	18.7499	-2.0367	Down	2.03e-37	1.56e-36	--	--	--	--	--	--	--	--	--	--	--	--	--	--	--	--	--	--	--	--	--	--	-	-	-	--
CL10259.Contig1_All	736	628	131	44.6111	8.2451	-2.4358	Down	1.59e-92	3e-91	gi|262213552|gb|ACY36003.1|	241.5	2e-62	myosin regulatory light chain [Fasciola hepatica]	gi|852073|emb|Z48474.1|	93.7	1e-15	A.californica partial mRNA for N-terminus of regulatory myosin light chain	sp|P08051|MLR_SPISA	215	7e-56	Myosin regulatory light chain, smooth muscle OS=Spisula sachalinensis PE=1 SV=1	SPAC926.03	96.7	4e-20	COG5126	Ca2+-binding protein (EF-Hand superfamily)	K12757	2e-54	212	dre:337084	myosin regulatory light chain 12	-	GO:0005509//calcium ion binding	-	ko04270//Vascular smooth muscle contraction;ko04510//Focal adhesion;ko04530//Tight junction;ko04810//Regulation of actin cytoskeleton;ko04670//Leukocyte transendothelial migration
CL10259.Contig3_All	486	79	11	8.4987	1.0485	-3.0189	Down	5.64e-16	1.97e-15	gi|262213552|gb|ACY36003.1|	214.2	1e-54	myosin regulatory light chain [Fasciola hepatica]	gi|852073|emb|Z48474.1|	123	8e-25	A.californica partial mRNA for N-terminus of regulatory myosin light chain	sp|P08052|MLR_TODPA	213	1e-55	Myosin regulatory light chain LC-2, mantle muscle OS=Todarodes pacificus PE=1 SV=1	SPAC3A12.14	90.1	2e-18	COG5126	Ca2+-binding protein (EF-Hand superfamily)	K12757	7e-46	182	dre:337084	myosin regulatory light chain 12	-	GO:0005509//calcium ion binding	GO:0016459//myosin complex	ko04270//Vascular smooth muscle contraction;ko04510//Focal adhesion;ko04530//Tight junction;ko04810//Regulation of actin cytoskeleton;ko04670//Leukocyte transendothelial migration
CL10264.Contig1_All	312	15	1	2.5136	0.1485	-4.0812	Down	0.000107	0.000139	--	--	--	--	--	--	--	--	--	--	--	--	--	--	--	--	--	--	--	--	--	--	-	-	-	--
CL10267.Contig1_All	573	83	19	7.5733	1.536	-2.3017	Down	9.76e-13	2.76e-12	--	--	--	--	gi|427197657|ref|NG_008799.2|	61.9	3e-06	Homo sapiens ryanodine receptor 2 (cardiac) (RYR2), RefSeqGene on chromosome 1	--	--	--	--	--	--	--	--	--	--	--	--	--	--	-	-	-	--
CL10267.Contig2_All	545	11	0	1.0553	0	-10.0434	Down	0.000231	0.000289	--	--	--	--	gi|427197657|ref|NG_008799.2|	61.9	3e-06	Homo sapiens ryanodine receptor 2 (cardiac) (RYR2), RefSeqGene on chromosome 1	--	--	--	--	--	--	--	--	--	--	--	--	--	--	-	-	-	--
CL1027.Contig1_All	303	368	2	63.4989	0.3058	-7.698	Down	3.29e-117	7.97e-116	--	--	--	--	gi|68130652|emb|CR628394.17|	63.9	4e-07	Zebrafish DNA sequence from clone DKEY-204A24 in linkage group 19, complete sequence	--	--	--	--	--	--	--	--	--	--	--	--	--	--	-	-	-	--
CL1027.Contig2_All	306	279	4	47.6698	0.6055	-6.2988	Down	5.74e-85	9.88e-84	--	--	--	--	gi|68130652|emb|CR628394.17|	63.9	4e-07	Zebrafish DNA sequence from clone DKEY-204A24 in linkage group 19, complete sequence	--	--	--	--	--	--	--	--	--	--	--	--	--	--	-	-	-	--
CL1027.Contig3_All	409	180	1	23.0096	0.1133	-7.6659	Down	7.96e-58	9.24e-57	--	--	--	--	gi|68130652|emb|CR628394.17|	63.9	6e-07	Zebrafish DNA sequence from clone DKEY-204A24 in linkage group 19, complete sequence	--	--	--	--	--	--	--	--	--	--	--	--	--	--	-	-	-	--
CL10270.Contig1_All	1621	12	0	0.387	0	-8.5962	Down	0.000109	0.000141	gi|470264830|ref|XP_004361322.1|	79	8e-13	RNA recognition motif-containing protein RRM [Dictyostelium fasciculatum] >gi|328875106|gb|EGG23471.1| RNA recognition motif-containing protein RRM [Dictyostelium fasciculatum]	--	--	--	--	sp|A6NNA2|SRRM3_HUMAN	72.8	2e-12	Serine/arginine repetitive matrix protein 3 OS=Homo sapiens GN=SRRM3 PE=2 SV=4	Cgl1939	58.9	2e-08	COG0532	Translation initiation factor 2 (IF-2; GTPase)	K06236	3e-10	67.4	spu:373267	collagen, type I/II/III/V/XI, alpha	-	-	-	ko04974//Protein digestion and absorption;ko05146//Amoebiasis;ko04512//ECM-receptor interaction;ko04510//Focal adhesion
CL10270.Contig2_All	1608	14	0	0.4552	0	-8.8304	Down	2.4e-05	3.36e-05	gi|89114000|gb|ABD61593.1|	60.8	2e-07	MaSp2a [Deinopis spinosa]	--	--	--	--	sp|O42350|CO1A2_LITCT	70.9	8e-12	Collagen alpha-2(I) chain OS=Lithobates catesbeiana GN=COL1A2 PE=2 SV=1	Cgl1939	58.9	2e-08	COG0532	Translation initiation factor 2 (IF-2; GTPase)	K06236	1e-11	72.4	acs:100556853	collagen, type I/II/III/V/XI, alpha	-	-	-	ko04974//Protein digestion and absorption;ko05146//Amoebiasis;ko04512//ECM-receptor interaction;ko04510//Focal adhesion
CL10270.Contig3_All	1565	142	0	4.7439	0	-12.2119	Down	2.41e-47	2.3e-46	gi|470264830|ref|XP_004361322.1|	79	8e-13	RNA recognition motif-containing protein RRM [Dictyostelium fasciculatum] >gi|328875106|gb|EGG23471.1| RNA recognition motif-containing protein RRM [Dictyostelium fasciculatum]	--	--	--	--	sp|A6NNA2|SRRM3_HUMAN	73.2	2e-12	Serine/arginine repetitive matrix protein 3 OS=Homo sapiens GN=SRRM3 PE=2 SV=4	Cgl1939	58.9	2e-08	COG0532	Translation initiation factor 2 (IF-2; GTPase)	K14611	4e-09	63.5	cfa:482707	solute carrier family 23 (nucleobase transporter), member 1/2	-	-	-	ko03013//RNA transport;ko03015//mRNA surveillance pathway;ko04974//Protein digestion and absorption;ko05146//Amoebiasis;ko04512//ECM-receptor interaction;ko04510//Focal adhesion;ko04977//Vitamin digestion and absorption
CL10272.Contig1_All	572	105	14	9.5974	1.1338	-3.0815	Down	3.49e-21	1.57e-20	--	--	--	--	--	--	--	--	--	--	--	--	--	--	--	--	--	--	--	--	--	--	-	-	-	--
CL10272.Contig2_All	555	15	0	1.4131	0	-10.4646	Down	1.13e-05	1.65e-05	--	--	--	--	--	--	--	--	--	--	--	--	--	--	--	--	--	--	--	--	--	--	-	-	-	--
CL10279.Contig1_All	1185	338	84	14.9128	3.2837	-2.1832	Down	1.93e-44	1.73e-43	gi|443695597|gb|ELT96464.1|	179.5	3e-43	hypothetical protein CAPTEDRAFT_190708 [Capitella teleta]	--	--	--	--	sp|Q99N96|RM01_MOUSE	115	1e-25	39S ribosomal protein L1, mitochondrial OS=Mus musculus GN=Mrpl1 PE=1 SV=2	aq_1935	65.5	2e-10	COG0081	Ribosomal protein L1	--	--	--	--	--	-	-	-	--
CL1028.Contig1_All	273	28	4	5.3624	0.6787	-2.982	Down	2.23e-06	3.54e-06	--	--	--	--	--	--	--	--	--	--	--	--	--	--	--	--	--	--	--	--	--	--	-	-	-	--
CL10282.Contig1_All	239	78	21	17.0631	4.0703	-2.0677	Down	1.04e-10	2.53e-10	gi|281833714|gb|ADA77513.1|	57.8	1e-07	thioester-containing protein-B [Azumapecten farreri]	--	--	--	--	--	--	--	--	--	--	--	--	--	--	--	--	--	--	-	-	-	--
CL10282.Contig2_All	262	92	21	18.3589	3.7129	-2.3059	Down	5.36e-14	1.66e-13	gi|281833714|gb|ADA77513.1|	60.8	2e-08	thioester-containing protein-B [Azumapecten farreri]	--	--	--	--	--	--	--	--	--	--	--	--	--	--	--	--	--	--	-	-	-	--
CL10284.Contig1_All	686	556	119	42.3752	8.0357	-2.3987	Down	1.16e-80	1.89e-79	--	--	--	--	--	--	--	--	--	--	--	--	--	--	--	--	--	--	--	--	--	--	-	-	-	--
CL10290.Contig2_All	606	18	0	1.553	0	-10.6008	Down	1.17e-06	1.91e-06	--	--	--	--	--	--	--	--	--	--	--	--	--	--	--	--	--	--	--	--	--	--	-	-	-	--
CL10292.Contig1_All	809	158	28	10.211	1.6033	-2.671	Down	4.93e-27	2.77e-26	gi|405968614|gb|EKC33670.1|	65.1	4e-09	hypothetical protein CGI_10015499 [Crassostrea gigas]	--	--	--	--	sp|P10165|PRPG2_RAT	50.8	3e-06	Proline-rich proteoglycan 2 OS=Rattus norvegicus GN=Prpg2 PE=1 SV=2	--	--	--	--	--	--	--	--	--	--	-	-	-	--
CL10293.Contig2_All	1850	396	67	11.1914	1.6777	-2.7378	Down	3.72e-67	5.05e-66	gi|405966755|gb|EKC31998.1|	243	4e-62	Protein flp [Crassostrea gigas]	gi|354791733|gb|JN956234.1|	67.9	2e-07	Mus musculus targeted non-conditional, lacZ-tagged mutant allele Dnajb14:tm1e(EUCOMM)Hmgu; transgenic	sp|P86789|GIGA6_CRAGI	68.9	4e-11	Gigasin-6 OS=Crassostrea gigas PE=1 SV=1	Rv0907	136	1e-31	COG1680	Beta-lactamase class C and other penicillin binding proteins	K14398	8e-08	59.7	aga:AgaP_AGAP005062	cleavage and polyadenylation specificity factor subunit 6/7	-	-	-	ko03015//mRNA surveillance pathway;ko04974//Protein digestion and absorption;ko05146//Amoebiasis;ko04512//ECM-receptor interaction;ko04510//Focal adhesion
CL10298.Contig1_All	495	55	13	5.8092	1.2166	-2.2555	Down	1.07e-08	2.17e-08	--	--	--	--	--	--	--	--	--	--	--	--	--	--	--	--	--	--	--	--	--	--	-	-	-	--
CL10299.Contig1_All	216	23	1	5.5672	0.2145	-4.6979	Down	3.66e-07	6.37e-07	--	--	--	--	--	--	--	--	--	--	--	--	--	--	--	--	--	--	--	--	--	--	-	-	-	--
CL10299.Contig2_All	274	29	2	5.5336	0.3381	-4.0327	Down	4.24e-08	8.07e-08	--	--	--	--	--	--	--	--	--	--	--	--	--	--	--	--	--	--	--	--	--	--	-	-	-	--
CL10307.Contig2_All	221	48	12	11.3556	2.5153	-2.1746	Down	1.82e-07	3.25e-07	--	--	--	--	--	--	--	--	--	--	--	--	--	--	--	--	--	--	--	--	--	--	-	-	-	--
CL10310.Contig2_All	1015	109	18	5.6146	0.8215	-2.7729	Down	7.86e-20	3.34e-19	--	--	--	--	gi|425703056|gb|AC246605.6|	83.8	2e-12	Rattus norvegicus Y Chr BAC RNAEX-235L05 (Amplicon Express Rat SHR-Akr BAC library) complete sequence	--	--	--	--	--	--	--	--	--	--	--	--	--	--	-	-	-	--
CL10312.Contig1_All	345	29	8	4.3948	1.0742	-2.0325	Down	0.000112	0.000145	--	--	--	--	--	--	--	--	--	--	--	--	--	--	--	--	--	--	--	--	--	--	-	-	-	--
CL10314.Contig1_All	691	257	45	19.4453	3.0167	-2.6884	Down	2.6e-43	2.28e-42	--	--	--	--	--	--	--	--	--	--	--	--	--	--	--	--	--	--	--	--	--	--	-	-	-	--
CL10315.Contig2_All	627	32	5	2.6684	0.3694	-2.8527	Down	7.16e-07	1.2e-06	gi|405974976|gb|EKC39579.1|	94.7	3e-18	Tumor suppressor candidate 2 [Crassostrea gigas]	--	--	--	--	sp|Q9WVF8|TUSC2_MOUSE	68.9	8e-12	Tumor suppressor candidate 2 OS=Mus musculus GN=Tusc2 PE=1 SV=3	--	--	--	--	--	--	--	--	--	--	-	-	-	--
CL10317.Contig1_All	1054	742	146	36.8065	6.4167	-2.5201	Down	2.31e-113	5.39e-112	gi|405963735|gb|EKC29288.1|	80.5	1e-13	Signal peptide, CUB and EGF-like domain-containing protein 1 [Crassostrea gigas]	--	--	--	--	sp|P98088|MUC5A_HUMAN	50.4	6e-06	Mucin-5AC (Fragments) OS=Homo sapiens GN=MUC5AC PE=1 SV=3	--	--	--	--	--	--	--	--	--	--	-	-	-	--
CL10318.Contig2_All	301	45	6	7.8164	0.9234	-3.0815	Down	8.21e-10	1.86e-09	--	--	--	--	--	--	--	--	--	--	--	--	--	--	--	--	--	--	--	--	--	--	-	-	-	--
CL10319.Contig2_All	211	28	0	6.938	0	-12.7603	Down	6.11e-10	1.39e-09	--	--	--	--	--	--	--	--	--	--	--	--	--	--	--	--	--	--	--	--	--	--	-	-	-	--
CL10319.Contig4_All	795	348	88	22.8862	5.1276	-2.1581	Down	4.57e-45	4.17e-44	gi|405958219|gb|EKC24365.1|	62.4	2e-08	Caprin-2 [Crassostrea gigas]	--	--	--	--	sp|Q13201|MMRN1_HUMAN	55.1	2e-07	Multimerin-1 OS=Homo sapiens GN=MMRN1 PE=1 SV=3	--	--	--	--	--	K03986	3e-06	50.4	acs:100556677	complement C1q subcomponent subunit A	-	-	-	ko05020//Prion diseases;ko05142//Chagas disease (American trypanosomiasis);ko05322//Systemic lupus erythematosus;ko05133//Pertussis;ko04610//Complement and coagulation cascades;ko05150//Staphylococcus aureus infection
CL10320.Contig2_All	269	14	0	2.721	0	-11.4099	Down	2.4e-05	3.36e-05	gi|156389595|ref|XP_001635076.1|	73.9	2e-12	predicted protein [Nematostella vectensis] >gi|156222166|gb|EDO43013.1| predicted protein [Nematostella vectensis]	--	--	--	--	sp|Q9CRA8|EXOS5_MOUSE	61.2	5e-10	Exosome complex component RRP46 OS=Mus musculus GN=Exosc5 PE=1 SV=1	--	--	--	--	--	K12590	3e-13	73.9	nve:NEMVE_v1g99151	exosome complex component RRP46	-	-	-	ko03018//RNA degradation
CL10322.Contig1_All	337	142	2	22.0302	0.2749	-6.3244	Down	7.16e-44	6.36e-43	--	--	--	--	gi|354800171|gb|JN964672.1|	73.8	5e-10	Mus musculus targeted non-conditional, lacZ-tagged mutant allele Edem1:tm1e(EUCOMM)Hmgu; transgenic	--	--	--	--	--	--	--	--	--	--	--	--	--	--	-	-	-	--
CL10322.Contig2_All	458	104	15	11.8721	1.5171	-2.9682	Down	2.81e-20	1.22e-19	--	--	--	--	gi|12584366|emb|AL158825.12|	61.9	2e-06	Human DNA sequence from clone RP11-197P3 on chromosome 9, complete sequence	--	--	--	--	--	--	--	--	--	--	--	--	--	--	-	-	-	--
CL10325.Contig1_All	797	250	63	16.3999	3.6617	-2.1631	Down	6.37e-33	4.29e-32	--	--	--	--	--	--	--	--	--	--	--	--	--	--	--	--	--	--	--	--	--	--	-	-	-	--
CL10325.Contig2_All	336	32	4	4.9793	0.5515	-3.1745	Down	1.73e-07	3.1e-07	--	--	--	--	--	--	--	--	--	--	--	--	--	--	--	--	--	--	--	--	--	--	-	-	-	--
CL10327.Contig1_All	965	558	106	30.232	5.0884	-2.5708	Down	1.2e-87	2.13e-86	gi|170061084|ref|XP_001866083.1|	73.2	2e-11	conserved hypothetical protein [Culex quinquefasciatus] >gi|167879334|gb|EDS42717.1| conserved hypothetical protein [Culex quinquefasciatus]	gi|111378427|gb|AC119950.14|	85.7	4e-13	Mus musculus chromosome 12, clone RP24-447F7, complete sequence	sp|A5PJN8|SF3A2_BOVIN	53.9	5e-07	Splicing factor 3A subunit 2 OS=Bos taurus GN=SF3A2 PE=2 SV=1	--	--	--	--	--	K04593	9e-11	68.2	cbr:CBG03673	latrophilin 2	-	-	-	--
CL10327.Contig2_All	257	22	4	4.4756	0.721	-2.634	Down	9.18e-05	0.00012	--	--	--	--	--	--	--	--	--	--	--	--	--	--	--	--	--	--	--	--	--	--	-	-	-	--
CL1033.Contig1_All	475	110	23	12.1076	2.243	-2.4324	Down	1.87e-17	7.03e-17	--	--	--	--	--	--	--	--	--	--	--	--	--	--	--	--	--	--	--	--	--	--	-	-	-	--
CL10330.Contig1_All	415	16	0	2.0157	0	-10.9771	Down	5.29e-06	8.03e-06	--	--	--	--	--	--	--	--	--	--	--	--	--	--	--	--	--	--	--	--	--	--	-	-	-	--
CL10331.Contig1_All	316	38	2	6.2872	0.2932	-4.4225	Down	7.71e-11	1.89e-10	--	--	--	--	--	--	--	--	--	--	--	--	--	--	--	--	--	--	--	--	--	--	-	-	-	--
CL10336.Contig1_All	617	250	64	21.1844	4.805	-2.1404	Down	1.67e-32	1.11e-31	--	--	--	--	--	--	--	--	--	--	--	--	--	--	--	--	--	--	--	--	--	--	-	-	-	--
CL10337.Contig1_All	460	29	0	3.2961	0	-11.6865	Down	2.87e-10	6.72e-10	--	--	--	--	--	--	--	--	--	--	--	--	--	--	--	--	--	--	--	--	--	--	-	-	-	--
CL10337.Contig2_All	605	436	56	37.6783	4.2878	-3.1354	Down	1.2e-84	2.05e-83	--	--	--	--	gi|328677272|gb|JF784168.1|	63.9	8e-07	Bithynia funiculata RAPD marker BF-KKU genomic sequence	--	--	--	--	--	--	--	--	--	--	--	--	--	--	-	-	-	--
CL10339.Contig1_All	1081	192	49	9.2862	2.0998	-2.1448	Down	2.19e-25	1.16e-24	--	--	--	--	--	--	--	--	--	--	--	--	--	--	--	--	--	--	--	--	--	--	-	-	-	--
CL10339.Contig2_All	384	10	0	1.3615	0	-10.411	Down	0.000492	0.000597	--	--	--	--	--	--	--	--	--	--	--	--	--	--	--	--	--	--	--	--	--	--	-	-	-	--
CL10341.Contig1_All	646	108	3	8.7408	0.2151	-5.3447	Down	1.2e-31	7.81e-31	gi|289623446|emb|CAH59462.2|	174.5	3e-42	ATP-binding cassette transporter sub-family A [Pecten maximus]	--	--	--	--	sp|O95477|ABCA1_HUMAN	126	3e-29	ATP-binding cassette sub-family A member 1 OS=Homo sapiens GN=ABCA1 PE=1 SV=3	--	--	--	--	--	K05643	7e-41	167	tad:TRIADDRAFT_49936	ATP-binding cassette, subfamily A (ABC1), member 3	-	-	-	ko04975//Fat digestion and absorption;ko02010//ABC transporters
CL10341.Contig2_All	275	26	0	4.9431	0	-12.2712	Down	2.77e-09	5.95e-09	gi|196000700|ref|XP_002110218.1|	79.3	6e-14	hypothetical protein TRIADDRAFT_49936 [Trichoplax adhaerens] >gi|190588342|gb|EDV28384.1| hypothetical protein TRIADDRAFT_49936 [Trichoplax adhaerens]	--	--	--	--	sp|Q8R420|ABCA3_MOUSE	63.9	8e-11	ATP-binding cassette sub-family A member 3 OS=Mus musculus GN=Abca3 PE=2 SV=3	--	--	--	--	--	K05643	6e-15	79.3	tad:TRIADDRAFT_49936	ATP-binding cassette, subfamily A (ABC1), member 3	GO:0051384//response to glucocorticoid stimulus	-	GO:0097233//alveolar lamellar body membrane	ko02010//ABC transporters
CL10341.Contig3_All	295	67	0	11.8744	0	-13.5356	Down	9.77e-23	4.69e-22	gi|405974925|gb|EKC39537.1|	86.3	4e-16	ATP-binding cassette sub-family A member 3 [Crassostrea gigas]	--	--	--	--	sp|Q99758|ABCA3_HUMAN	49.7	1e-06	ATP-binding cassette sub-family A member 3 OS=Homo sapiens GN=ABCA3 PE=1 SV=2	--	--	--	--	--	K05643	3e-10	63.9	tad:TRIADDRAFT_49936	ATP-binding cassette, subfamily A (ABC1), member 3	-	-	-	ko02010//ABC transporters
CL10342.Contig2_All	415	59	14	7.433	1.5627	-2.2499	Down	3.25e-09	6.9e-09	gi|405970265|gb|EKC35186.1|	110.9	1e-23	Quinone oxidoreductase [Crassostrea gigas]	--	--	--	--	sp|P47199|QOR_MOUSE	100	1e-21	Quinone oxidoreductase OS=Mus musculus GN=Cryz PE=2 SV=1	PA5427	71.6	4e-13	COG1064	Zn-dependent alcohol dehydrogenases	K00344	3e-22	103	gga:772289	NADPH2:quinone reductase [EC:1.6.5.5]	GO:0055114//oxidation-reduction process;GO:0042178//xenobiotic catabolic process;GO:0051289//protein homotetramerization	GO:0070404//NADH binding;GO:0003730//mRNA 3'-UTR binding;GO:0003960//NADPH:quinone reductase activity;GO:0070402//NADPH binding	GO:0005829//cytosol;GO:0005794//Golgi apparatus	--
CL10345.Contig2_All	795	133	19	8.7467	1.1071	-2.982	Down	1.19e-25	6.37e-25	--	--	--	--	--	--	--	--	--	--	--	--	--	--	--	--	--	--	--	--	--	--	-	-	-	--
CL1035.Contig1_All	387	24	5	3.2424	0.5985	-2.4376	Down	8.95e-05	0.000117	gi|471360410|ref|XP_004370775.1|	53.5	3e-06	PREDICTED: outer dense fiber protein 1 [Trichechus manatus latirostris]	--	--	--	--	sp|Q29077|ODFP1_PIG	51.6	4e-07	Outer dense fiber protein 1 OS=Sus scrofa GN=ODF1 PE=2 SV=1	--	--	--	--	--	--	--	--	--	--	-	-	-	--
CL1035.Contig2_All	361	27	7	3.9104	0.8982	-2.1222	Down	0.00013	0.000167	gi|119113368|ref|XP_309546.3|	52.4	7e-06	AGAP011100-PA [Anopheles gambiae str. PEST] >gi|116131757|gb|EAA05228.4| AGAP011100-PA [Anopheles gambiae str. PEST]	--	--	--	--	sp|Q29077|ODFP1_PIG	52.4	2e-07	Outer dense fiber protein 1 OS=Sus scrofa GN=ODF1 PE=2 SV=1	--	--	--	--	--	--	--	--	--	--	-	-	-	--
CL10350.Contig1_All	919	96	23	5.4616	1.1593	-2.2361	Down	4.64e-14	1.44e-13	gi|405963706|gb|EKC29262.1|	129	3e-28	hypothetical protein CGI_10027478 [Crassostrea gigas]	--	--	--	--	--	--	--	--	--	--	--	--	--	--	--	--	--	--	-	-	-	--
CL10350.Contig2_All	655	28	5	2.235	0.3536	-2.6601	Down	8.31e-06	1.23e-05	gi|405963706|gb|EKC29262.1|	119.4	1e-25	hypothetical protein CGI_10027478 [Crassostrea gigas]	--	--	--	--	--	--	--	--	--	--	--	--	--	--	--	--	--	--	-	-	-	--
CL10351.Contig2_All	203	14	1	3.6057	0.2282	-3.9819	Down	0.000215	0.00027	--	--	--	--	--	--	--	--	--	--	--	--	--	--	--	--	--	--	--	--	--	--	-	-	-	--
CL10354.Contig2_All	1092	148	38	7.086	1.612	-2.1361	Down	8.11e-20	3.45e-19	gi|405975640|gb|EKC40194.1|	239.2	2e-61	Arylsulfatase B [Crassostrea gigas]	gi|170050439|ref|XM_001861278.1|	61.9	6e-06	Culex quinquefasciatus arylsulfatase b, mRNA	sp|Q8BM89|ARSJ_MOUSE	201	2e-51	Arylsulfatase J OS=Mus musculus GN=Arsj PE=2 SV=1	SPBPB10D8.02c	112	9e-25	COG3119	Arylsulfatase A and related enzymes	K01135	1e-54	214	bfo:BRAFLDRAFT_206928	arylsulfatase B [EC:3.1.6.12]	-	-	-	ko00531//Glycosaminoglycan degradation;ko01100//Metabolic pathways;ko04142//Lysosome
CL10358.Contig2_All	1163	303	23	13.6215	0.9161	-3.8942	Down	2.13e-71	3.07e-70	gi|261289479|ref|XP_002604716.1|	65.1	8e-09	hypothetical protein BRAFLDRAFT_80311 [Branchiostoma floridae] >gi|229290044|gb|EEN60726.1| hypothetical protein BRAFLDRAFT_80311 [Branchiostoma floridae]	--	--	--	--	sp|Q4TU93|MRC2_RAT	134	5e-31	C-type mannose receptor 2 OS=Rattus norvegicus GN=Mrc2 PE=1 SV=1	--	--	--	--	--	K06560	2e-41	170	bfo:BRAFLDRAFT_80311	mannose receptor, C type	-	-	-	ko05152//Tuberculosis;ko04145//Phagosome
CL10358.Contig3_All	1292	155	14	6.2723	0.502	-3.6432	Down	2.2e-35	1.59e-34	gi|261289479|ref|XP_002604716.1|	72	7e-11	hypothetical protein BRAFLDRAFT_80311 [Branchiostoma floridae] >gi|229290044|gb|EEN60726.1| hypothetical protein BRAFLDRAFT_80311 [Branchiostoma floridae]	--	--	--	--	sp|Q64449|MRC2_MOUSE	122	2e-27	C-type mannose receptor 2 OS=Mus musculus GN=Mrc2 PE=1 SV=3	--	--	--	--	--	K06560	2e-41	170	bfo:BRAFLDRAFT_80311	mannose receptor, C type	-	-	-	ko05152//Tuberculosis;ko04145//Phagosome
CL1036.Contig2_All	906	280	37	16.1581	1.8918	-3.0944	Down	2.93e-54	3.19e-53	gi|405953731|gb|EKC21335.1|	89	3e-16	2&apos;-5&apos;-oligoadenylate synthetase 3 [Crassostrea gigas]	--	--	--	--	sp|P00973|OAS1_HUMAN	80.1	6e-15	2'-5'-oligoadenylate synthase 1 OS=Homo sapiens GN=OAS1 PE=1 SV=4	--	--	--	--	--	K14216	3e-15	82.8	mcc:712265	2'-5'-oligoadenylate synthetase	-	-	-	ko05168//Herpes simplex infection;ko05164//Influenza A;ko05160//Hepatitis C;ko05162//Measles
CL10360.Contig1_All	643	216	0	17.5632	0	-14.1003	Down	1.27e-71	1.83e-70	gi|260789655|ref|XP_002589861.1|	82.4	1e-14	hypothetical protein BRAFLDRAFT_100697 [Branchiostoma floridae] >gi|229275045|gb|EEN45872.1| hypothetical protein BRAFLDRAFT_100697 [Branchiostoma floridae]	--	--	--	--	--	--	--	--	--	--	--	--	--	--	--	--	--	--	-	-	-	--
CL10361.Contig1_All	677	79	20	6.101	1.3685	-2.1565	Down	2.38e-11	6.07e-11	--	--	--	--	--	--	--	--	--	--	--	--	--	--	--	--	--	--	--	--	--	--	-	-	-	--
CL10362.Contig1_All	541	61	0	5.8951	0	-12.5253	Down	9.09e-21	4.02e-20	--	--	--	--	--	--	--	--	--	--	--	--	--	--	--	--	--	--	--	--	--	--	-	-	-	--
CL10363.Contig1_All	658	310	75	24.6318	5.28	-2.2219	Down	8.96e-42	7.59e-41	gi|325296947|ref|NP_001191497.1|	174.9	2e-42	60S ribosomal protein L37 [Aplysia californica] >gi|19852052|gb|AAL99981.1|AF486842_1 60S ribosomal protein L37 [Aplysia californica]	gi|389610904|dbj|AK402441.1|	71.9	4e-09	Papilio polytes mRNA for ribosomal protein L37a, complete cds, sequence id: Pp-0241	sp|Q90YT1|RL37_ICTPU	162	7e-40	60S ribosomal protein L37 OS=Ictalurus punctatus GN=rpl37 PE=3 SV=3	YLR185w	139	3e-33	COG2126	Ribosomal protein L37E	K02922	2e-39	162	dre:100000999	large subunit ribosomal protein L37e	GO:0000022//mitotic spindle elongation;GO:0006412//translation	GO:0046872//metal ion binding;GO:0003735//structural constituent of ribosome;GO:0019843//rRNA binding	GO:0022625//cytosolic large ribosomal subunit	ko03010//Ribosome
CL10364.Contig1_All	549	106	28	10.0947	2.3626	-2.0952	Down	2.8e-14	8.86e-14	--	--	--	--	--	--	--	--	--	--	--	--	--	--	--	--	--	--	--	--	--	--	-	-	-	--
CL10367.Contig1_All	501	56	14	5.844	1.2945	-2.1746	Down	1.68e-08	3.35e-08	--	--	--	--	--	--	--	--	--	--	--	--	--	--	--	--	--	--	--	--	--	--	-	-	-	--
CL10367.Contig2_All	440	51	1	6.0601	0.1053	-5.8468	Down	4.96e-16	1.74e-15	--	--	--	--	--	--	--	--	--	--	--	--	--	--	--	--	--	--	--	--	--	--	-	-	-	--
CL10368.Contig1_All	230	41	0	9.32	0	-13.1861	Down	3.32e-14	1.05e-13	--	--	--	--	--	--	--	--	--	--	--	--	--	--	--	--	--	--	--	--	--	--	-	-	-	--
CL10369.Contig1_All	453	98	20	11.3107	2.0452	-2.4674	Down	6.04e-16	2.11e-15	gi|395533599|ref|XP_003768843.1|	55.8	7e-07	PREDICTED: neuralized-like protein 4, partial [Sarcophilus harrisii]	--	--	--	--	sp|Q96JN8|NEUL4_HUMAN	53.1	2e-07	Neuralized-like protein 4 OS=Homo sapiens GN=NEURL4 PE=1 SV=2	--	--	--	--	--	--	--	--	--	--	-	-	-	--
CL10379.Contig1_All	487	36	7	3.8649	0.6658	-2.5373	Down	7.77e-07	1.3e-06	--	--	--	--	--	--	--	--	--	--	--	--	--	--	--	--	--	--	--	--	--	--	-	-	-	--
CL10381.Contig2_All	408	23	2	2.9473	0.2271	-3.698	Down	2.62e-06	4.11e-06	--	--	--	--	--	--	--	--	--	--	--	--	--	--	--	--	--	--	--	--	--	--	-	-	-	--
CL1039.Contig2_All	710	880	187	64.8015	12.2007	-2.4091	Down	2.93e-127	7.76e-126	gi|307195889|gb|EFN77668.1|	71.2	4e-11	Mitochondrial import receptor subunit TOM7-like protein [Harpegnathos saltator]	--	--	--	--	sp|Q9P0U1|TOM7_HUMAN	65.9	8e-11	Mitochondrial import receptor subunit TOM7 homolog OS=Homo sapiens GN=TOMM7 PE=1 SV=1	--	--	--	--	--	--	--	--	--	--	GO:0044267//cellular protein metabolic process;GO:0006626//protein targeting to mitochondrion	GO:0008320//protein transmembrane transporter activity;GO:0005515//protein binding	GO:0005742//mitochondrial outer membrane translocase complex	--
CL10391.Contig1_All	1110	118	0	5.558	0	-12.4404	Down	1.81e-39	1.45e-38	--	--	--	--	--	--	--	--	--	--	--	--	--	--	--	--	--	--	--	--	--	--	-	-	-	--
CL10392.Contig1_All	802	145	29	9.4527	1.675	-2.4966	Down	3.34e-23	1.64e-22	--	--	--	--	--	--	--	--	--	--	--	--	--	--	--	--	--	--	--	--	--	--	-	-	-	--
CL10397.Contig3_All	599	46	3	4.0151	0.232	-4.1132	Down	2.34e-12	6.47e-12	--	--	--	--	--	--	--	--	sp|B4JTV9|SUR8_DROGR	48.5	1e-05	Leucine-rich repeat protein soc-2 homolog OS=Drosophila grimshawi GN=Sur-8 PE=3 SV=1	--	--	--	--	--	--	--	--	--	--	-	-	-	--
CL10399.Contig1_All	270	96	19	18.5895	3.2598	-2.5116	Down	6.06e-16	2.11e-15	--	--	--	--	gi|465139185|gb|GACT011396929.1|	81.8	2e-12	TSA: Anolis carolinensis k56:877769 transcribed RNA sequence	--	--	--	--	--	--	--	--	--	--	--	--	--	--	-	-	-	--
CL10399.Contig2_All	831	150	23	9.4374	1.2821	-2.8799	Down	8.73e-28	5.04e-27	--	--	--	--	gi|23379121|gb|AC099535.2|	61.9	5e-06	Homo sapiens chromosome 3 clone RP11-2G22, complete sequence	--	--	--	--	--	--	--	--	--	--	--	--	--	--	-	-	-	--
CL10400.Contig1_All	754	2724	547	188.885	33.6059	-2.4907	Down	0	0	gi|338720477|ref|XP_003364176.1|	63.9	8e-09	PREDICTED: hypothetical protein LOC100067633 [Equus caballus]	--	--	--	--	sp|P09125|MSP8_EIMAC	59.7	6e-09	Merozoite surface protein CMZ-8 (Fragment) OS=Eimeria acervulina PE=2 SV=1	--	--	--	--	--	K12826	2e-07	56.6	xla:379832	splicing factor 3A subunit 2	-	-	-	ko03040//Spliceosome
CL10401.Contig1_All	210	49	12	12.1994	2.647	-2.2044	Down	1.05e-07	1.94e-07	--	--	--	--	--	--	--	--	--	--	--	--	--	--	--	--	--	--	--	--	--	--	-	-	-	--
CL10402.Contig3_All	732	424	84	30.2842	5.3158	-2.5102	Down	3.06e-65	4.03e-64	--	--	--	--	--	--	--	--	--	--	--	--	--	--	--	--	--	--	--	--	--	--	-	-	-	--
CL10403.Contig2_All	588	29	2	2.5786	0.1576	-4.0322	Down	4.24e-08	8.07e-08	gi|443727703|gb|ELU14341.1|	159.5	9e-38	hypothetical protein CAPTEDRAFT_106761 [Capitella teleta]	--	--	--	--	sp|Q9D342|T170A_MOUSE	121	1e-27	Transmembrane protein 170A OS=Mus musculus GN=Tmem170a PE=2 SV=1	--	--	--	--	--	--	--	--	--	--	-	-	-	--
CL10404.Contig1_All	2265	540	3	12.4648	0.0614	-7.6654	Down	2.5e-171	9.41e-170	gi|443722204|gb|ELU11167.1|	72.4	1e-10	hypothetical protein CAPTEDRAFT_202309 [Capitella teleta]	gi|290975052|ref|XM_002670212.1|	63.9	3e-06	Naegleria gruberi predicted protein, mRNA	sp|P35662|CYLC1_BOVIN	93.2	2e-18	Cylicin-1 OS=Bos taurus GN=CYLC1 PE=1 SV=1	SPAC140.02	68.2	6e-11	COG0724	RNA-binding proteins (RRM domain)	K13172	8e-15	83.2	hmg:100205341	serine/arginine repetitive matrix protein 2	-	-	-	--
CL10404.Contig2_All	2244	518	0	12.0689	0	-13.559	Down	1.03e-170	3.87e-169	gi|432894207|ref|XP_004075958.1|	72	1e-10	PREDICTED: uncharacterized protein LOC101172751 [Oryzias latipes]	gi|290975052|ref|XM_002670212.1|	63.9	3e-06	Naegleria gruberi predicted protein, mRNA	sp|Q9U7E0|ATRX_CAEEL	89.4	3e-17	Transcriptional regulator ATRX homolog OS=Caenorhabditis elegans GN=xnp-1 PE=1 SV=1	SPAC140.02	65.9	3e-10	COG0724	RNA-binding proteins (RRM domain)	K13172	8e-15	83.2	hmg:100205341	serine/arginine repetitive matrix protein 2	-	-	-	--
CL10405.Contig1_All	265	22	2	4.3405	0.3496	-3.6341	Down	5.16e-06	7.85e-06	--	--	--	--	--	--	--	--	--	--	--	--	--	--	--	--	--	--	--	--	--	--	-	-	-	--
CL10407.Contig1_All	282	24	0	4.4496	0	-12.1195	Down	1.25e-08	2.52e-08	--	--	--	--	--	--	--	--	--	--	--	--	--	--	--	--	--	--	--	--	--	--	-	-	-	--
CL10409.Contig1_All	328	931	0	148.401	0	-17.1791	Down	2e-306	1.45e-304	--	--	--	--	gi|115739333|emb|CT030662.15|	87.7	3e-14	Mouse DNA sequence from clone RP23-89J7 on chromosome 14, complete sequence	--	--	--	--	--	--	--	--	--	--	--	--	--	--	-	-	-	--
CL1041.Contig2_All	317	49	12	8.0816	1.7536	-2.2043	Down	1.05e-07	1.94e-07	--	--	--	--	--	--	--	--	--	--	--	--	--	--	--	--	--	--	--	--	--	--	-	-	-	--
CL10410.Contig1_All	550	94	20	8.9356	1.6845	-2.4072	Down	5.94e-15	1.95e-14	--	--	--	--	--	--	--	--	--	--	--	--	--	--	--	--	--	--	--	--	--	--	-	-	-	--
CL10412.Contig2_All	347	142	12	21.3954	1.602	-3.7394	Down	3.33e-33	2.26e-32	--	--	--	--	--	--	--	--	--	--	--	--	--	--	--	--	--	--	--	--	--	--	-	-	-	--
CL10414.Contig1_All	720	334	83	24.2535	5.3401	-2.1833	Down	6.16e-44	5.47e-43	--	--	--	--	--	--	--	--	--	--	--	--	--	--	--	--	--	--	--	--	--	--	-	-	-	--
CL10416.Contig2_All	833	701	111	43.9981	6.1727	-2.8335	Down	6.39e-122	1.61e-120	gi|156395766|ref|XP_001637281.1|	90.1	1e-16	predicted protein [Nematostella vectensis] >gi|156224392|gb|EDO45218.1| predicted protein [Nematostella vectensis]	gi|75905684|gb|AC154384.2|	73.8	1e-09	Mus musculus BAC clone RP23-39K21 from chromosome 14, complete sequence	sp|P98157|LRP1_CHICK	139	1e-32	Low-density lipoprotein receptor-related protein 1 OS=Gallus gallus GN=LRP1 PE=2 SV=1	--	--	--	--	--	K06233	9e-33	140	dre:568184	low density lipoprotein-related protein 2	GO:0006898//receptor-mediated endocytosis;GO:0007568//aging;GO:0008283//cell proliferation;GO:0032368//regulation of lipid transport;GO:0007205//protein kinase C-activating G-protein coupled receptor signaling pathway;GO:0042157//lipoprotein metabolic process;GO:0051222//positive regulation of protein transport;GO:0043524//negative regulation of neuron apoptotic process	GO:0002020//protease binding	GO:0030425//dendrite;GO:0043025//neuronal cell body;GO:0044425//membrane part;GO:0005768//endosome;GO:0030136//clathrin-coated vesicle	ko04340//Hedgehog signaling pathway
CL10418.Contig2_All	575	55	13	5.001	1.0473	-2.2555	Down	1.07e-08	2.17e-08	gi|291244830|ref|XP_002742299.1|	241.1	2e-62	PREDICTED: galactosamine (N-acetyl)-6-sulfate sulfatase-like, partial [Saccoglossus kowalevskii]	--	--	--	--	sp|P33727|ARSB_FELCA	177	1e-44	Arylsulfatase B OS=Felis catus GN=ARSB PE=2 SV=1	STM3122	103	2e-22	COG3119	Arylsulfatase A and related enzymes	K01135	3e-54	211	dme:Dmel_CG8646	arylsulfatase B [EC:3.1.6.12]	GO:0008152//metabolic process	GO:0003943//N-acetylgalactosamine-4-sulfatase activity	-	ko00531//Glycosaminoglycan degradation;ko01100//Metabolic pathways;ko04142//Lysosome
CL10419.Contig2_All	333	44	9	6.9083	1.252	-2.4641	Down	7.29e-08	1.35e-07	--	--	--	--	--	--	--	--	--	--	--	--	--	--	--	--	--	--	--	--	--	--	-	-	-	--
CL1042.Contig2_All	336	47	1	7.3134	0.1379	-5.7288	Down	9.43e-15	3.05e-14	--	--	--	--	--	--	--	--	--	--	--	--	--	--	--	--	--	--	--	--	--	--	-	-	-	--
CL1042.Contig3_All	2119	228	63	5.6255	1.3772	-2.0302	Down	6.46e-28	3.73e-27	gi|291243931|ref|XP_002741853.1|	144.4	2e-32	PREDICTED: prominin 1 b-like [Saccoglossus kowalevskii]	gi|194247187|emb|AM910993.1|	65.9	8e-07	Plasmodium knowlesi strain H chromosome 11, complete genome	sp|O54990|PROM1_MOUSE	102	4e-21	Prominin-1 OS=Mus musculus GN=Prom1 PE=1 SV=1	--	--	--	--	--	K06532	2e-28	128	spu:594323	prominin 1	GO:0044767;GO:0030154//cell differentiation;GO:0048513//organ development	-	GO:0043229//intracellular organelle;GO:0042995//cell projection;GO:0043227//membrane-bounded organelle;GO:0016020//membrane	ko05202//Transcriptional misregulation in cancer
CL10420.Contig2_All	269	11	0	2.138	0	-11.062	Down	0.000231	0.000289	--	--	--	--	--	--	--	--	--	--	--	--	--	--	--	--	--	--	--	--	--	--	-	-	-	--
CL10424.Contig1_All	579	158	25	14.2672	2.0001	-2.8346	Down	9.91e-29	5.88e-28	--	--	--	--	--	--	--	--	--	--	--	--	--	--	--	--	--	--	--	--	--	--	-	-	-	--
CL10426.Contig1_All	988	25	0	1.323	0	-10.3696	Down	5.89e-09	1.22e-08	gi|405972487|gb|EKC37253.1|	187.6	8e-46	CDV3-like protein [Crassostrea gigas]	--	--	--	--	sp|Q7T370|CDV3_DANRE	111	2e-24	Protein CDV3 homolog OS=Danio rerio GN=cdv3 PE=2 SV=1	--	--	--	--	--	K03138	3e-06	53.1	bfo:BRAFLDRAFT_82771	transcription initiation factor TFIIF subunit alpha	-	-	-	ko03022//Basal transcription factors
CL10427.Contig1_All	250	10	0	2.0913	0	-11.0302	Down	0.000492	0.000597	--	--	--	--	--	--	--	--	--	--	--	--	--	--	--	--	--	--	--	--	--	--	-	-	-	--
CL10429.Contig1_All	553	25	3	2.3636	0.2513	-3.2335	Down	3.55e-06	5.46e-06	gi|449684794|ref|XP_004210718.1|	94	4e-18	PREDICTED: putative nuclease HARBI1-like [Hydra magnipapillata]	--	--	--	--	sp|Q6AZB8|HARB1_DANRE	58.2	1e-08	Putative nuclease HARBI1 OS=Danio rerio GN=harbi1 PE=2 SV=1	--	--	--	--	--	--	--	--	--	--	-	-	-	--
CL1043.Contig1_All	2350	42	11	0.9344	0.2168	-2.1077	Down	1.77e-06	2.82e-06	gi|194041775|ref|XP_001928268.1|	116.7	5e-24	PREDICTED: B-cell linker protein [Sus scrofa]	--	--	--	--	sp|Q9QUN3|BLNK_MOUSE	110	2e-23	B-cell linker protein OS=Mus musculus GN=Blnk PE=1 SV=1	Rv3876	51.2	8e-06	COG0455	ATPases involved in chromosome partitioning	K07371	7e-25	116	ssc:100152350	B-cell linker protein	GO:0044763;GO:0050896//response to stimulus	-	-	ko04380//Osteoclast differentiation;ko04662//B cell receptor signaling pathway;ko04064//NF-kappa B signaling pathway;ko05340//Primary immunodeficiency
CL1043.Contig3_All	2395	42	11	0.9169	0.2128	-2.1073	Down	1.77e-06	2.82e-06	gi|194041775|ref|XP_001928268.1|	110.9	3e-22	PREDICTED: B-cell linker protein [Sus scrofa]	--	--	--	--	sp|Q9QUN3|BLNK_MOUSE	104	1e-21	B-cell linker protein OS=Mus musculus GN=Blnk PE=1 SV=1	slr0599	52	5e-06	COG0515	Serine/threonine protein kinase	K07371	4e-23	110	ssc:100152350	B-cell linker protein	-	-	-	ko04380//Osteoclast differentiation;ko04662//B cell receptor signaling pathway;ko04064//NF-kappa B signaling pathway;ko05340//Primary immunodeficiency
CL1043.Contig5_All	2281	118	29	2.7047	0.5889	-2.1994	Down	1.21e-16	4.38e-16	gi|395828516|ref|XP_003787420.1|	105.1	1e-20	PREDICTED: B-cell linker protein [Otolemur garnettii]	--	--	--	--	sp|Q8WV28|BLNK_HUMAN	100	1e-20	B-cell linker protein OS=Homo sapiens GN=BLNK PE=1 SV=2	slr0599	55.8	3e-07	COG0515	Serine/threonine protein kinase	K07371	1e-20	102	acs:100561263	B-cell linker protein	GO:0044763;GO:0050896//response to stimulus	-	-	ko04380//Osteoclast differentiation;ko04662//B cell receptor signaling pathway;ko04064//NF-kappa B signaling pathway;ko05340//Primary immunodeficiency
CL1043.Contig6_All	2266	42	11	0.9691	0.2249	-2.1074	Down	1.77e-06	2.82e-06	gi|395828516|ref|XP_003787420.1|	107.8	2e-21	PREDICTED: B-cell linker protein [Otolemur garnettii]	--	--	--	--	sp|Q8WV28|BLNK_HUMAN	102	5e-21	B-cell linker protein OS=Homo sapiens GN=BLNK PE=1 SV=2	slr0599	58.9	4e-08	COG0515	Serine/threonine protein kinase	K07371	6e-21	103	acs:100561263	B-cell linker protein	GO:0044763;GO:0050896//response to stimulus	-	-	ko04380//Osteoclast differentiation;ko04662//B cell receptor signaling pathway;ko04064//NF-kappa B signaling pathway;ko05340//Primary immunodeficiency
CL1043.Contig7_All	1686	57	7	1.7676	0.1923	-3.2004	Down	1.71e-12	4.74e-12	gi|395741865|ref|XP_003777655.1|	104.4	1e-20	PREDICTED: B-cell linker protein isoform 2 [Pongo abelii]	--	--	--	--	sp|Q8WV28|BLNK_HUMAN	100	1e-20	B-cell linker protein OS=Homo sapiens GN=BLNK PE=1 SV=2	Rv3876	57	1e-07	COG0455	ATPases involved in chromosome partitioning	K07371	3e-21	103	hsa:29760	B-cell linker protein	GO:0044763;GO:0050896//response to stimulus	-	-	ko04380//Osteoclast differentiation;ko04662//B cell receptor signaling pathway;ko04064//NF-kappa B signaling pathway;ko05340//Primary immunodeficiency
CL10434.Contig2_All	825	29	1	1.8378	0.0561	-5.0338	Down	4.85e-09	1.02e-08	--	--	--	--	gi|14348468|emb|AL390060.14|	69.9	2e-08	Human DNA sequence from clone RP11-56H2 on chromosome Xp11.22-11.3, complete sequence	--	--	--	--	--	--	--	--	--	--	--	--	--	--	-	-	-	--
CL10436.Contig2_All	367	37	4	5.271	0.5049	-3.384	Down	6.61e-09	1.36e-08	--	--	--	--	--	--	--	--	--	--	--	--	--	--	--	--	--	--	--	--	--	--	-	-	-	--
CL10437.Contig1_All	229	26	4	5.9361	0.8091	-2.8751	Down	7.84e-06	1.16e-05	--	--	--	--	--	--	--	--	--	--	--	--	--	--	--	--	--	--	--	--	--	--	-	-	-	--
CL10437.Contig2_All	262	10	0	1.9955	0	-10.9625	Down	0.000492	0.000597	--	--	--	--	--	--	--	--	--	--	--	--	--	--	--	--	--	--	--	--	--	--	-	-	-	--
CL10439.Contig1_All	551	35	1	3.3211	0.0841	-5.3034	Down	6.2e-11	1.54e-10	--	--	--	--	--	--	--	--	--	--	--	--	--	--	--	--	--	--	--	--	--	--	-	-	-	--
CL10443.Contig1_All	421	255	18	31.6679	1.9806	-3.999	Down	1.58e-61	1.96e-60	--	--	--	--	gi|22138544|gb|AC123041.2|	60	9e-06	Mus musculus BAC clone RP24-545E4 from 3, complete sequence	--	--	--	--	--	--	--	--	--	--	--	--	--	--	-	-	-	--
CL10444.Contig1_All	1202	215	35	9.3518	1.3489	-2.7935	Down	5.59e-38	4.33e-37	gi|291242787|ref|XP_002741291.1|	332.4	2e-89	PREDICTED: Nose Resistant to Fluoxetine family member (nrf-6)-like [Saccoglossus kowalevskii]	gi|470365230|ref|XM_004365950.1|	71.9	7e-09	Capsaspora owczarzaki ATCC 30864 conserved hypothetical protein (CAOG_01136) mRNA, complete cds	sp|Q09225|NRF6_CAEEL	209	8e-54	Nose resistant to fluoxetine protein 6 OS=Caenorhabditis elegans GN=nrf-6 PE=1 SV=3	SMa1016	56.2	1e-07	COG1835	Predicted acyltransferases	K00680	2e-43	177	dme:Dmel_CG33337	[EC:2.3.1.-]	-	-	-	ko00564//Glycerophospholipid metabolism;ko00350//Tyrosine metabolism
CL10444.Contig2_All	269	25	6	4.859	1.0332	-2.2335	Down	0.000146	0.000188	--	--	--	--	--	--	--	--	--	--	--	--	--	--	--	--	--	--	--	--	--	--	-	-	-	--
CL10445.Contig2_All	507	61	12	6.2905	1.0964	-2.5204	Down	1.18e-10	2.87e-10	gi|156396803|ref|XP_001637582.1|	53.5	4e-06	predicted protein [Nematostella vectensis] >gi|156224695|gb|EDO45519.1| predicted protein [Nematostella vectensis]	--	--	--	--	--	--	--	--	--	--	--	--	--	--	--	--	--	--	-	-	-	--
CL1045.Contig1_All	715	37	1	2.7056	0.0648	-5.3838	Down	1.44e-11	3.75e-11	gi|471416596|ref|XP_004389821.1|	94.4	5e-18	PREDICTED: C-type lectin domain family 17, member A [Trichechus manatus latirostris]	--	--	--	--	sp|P20693|FCER2_MOUSE	88.6	1e-17	Low affinity immunoglobulin epsilon Fc receptor OS=Mus musculus GN=Fcer2 PE=2 SV=1	--	--	--	--	--	K06468	1e-17	90.1	ecb:100009715	Fc receptor, IgE, low affinity II	GO:0048518	-	GO:0016020//membrane	ko05169//Epstein-Barr virus infection;ko04640//Hematopoietic cell lineage
CL1045.Contig10_All	628	61	3	5.0784	0.2213	-4.5203	Down	6.17e-17	2.27e-16	gi|405950419|gb|EKC18410.1|	83.2	9e-15	C-type mannose receptor 2 [Crassostrea gigas]	--	--	--	--	sp|Q6ZS10|CL17A_HUMAN	85.5	8e-17	C-type lectin domain family 17, member A OS=Homo sapiens GN=CLEC17A PE=1 SV=2	--	--	--	--	--	K06560	6e-16	84.3	bfo:BRAFLDRAFT_80311	mannose receptor, C type	-	-	-	ko05152//Tuberculosis;ko04145//Phagosome
CL1045.Contig3_All	511	351	7	35.9126	0.6346	-5.8225	Down	1.11e-103	2.35e-102	gi|410950315|ref|XP_003981853.1|	92.8	7e-18	PREDICTED: low affinity immunoglobulin epsilon Fc receptor [Felis catus]	--	--	--	--	sp|P20693|FCER2_MOUSE	88.2	8e-18	Low affinity immunoglobulin epsilon Fc receptor OS=Mus musculus GN=Fcer2 PE=2 SV=1	--	--	--	--	--	K06468	3e-18	91.3	aml:100467087	Fc receptor, IgE, low affinity II	GO:0048518	-	GO:0016020//membrane	ko05169//Epstein-Barr virus infection;ko04640//Hematopoietic cell lineage
CL1045.Contig5_All	697	32	1	2.4004	0.0665	-5.1738	Down	5.5e-10	1.26e-09	gi|301773106|ref|XP_002921951.1|	97.4	6e-19	PREDICTED: low affinity immunoglobulin epsilon Fc receptor-like [Ailuropoda melanoleuca]	--	--	--	--	sp|P20693|FCER2_MOUSE	92.4	8e-19	Low affinity immunoglobulin epsilon Fc receptor OS=Mus musculus GN=Fcer2 PE=2 SV=1	--	--	--	--	--	K06468	8e-20	97.4	aml:100467087	Fc receptor, IgE, low affinity II	GO:0048518	-	GO:0016020//membrane	ko05169//Epstein-Barr virus infection;ko04640//Hematopoietic cell lineage
CL1045.Contig6_All	669	183	5	14.3016	0.3462	-5.3684	Down	6.96e-53	7.4e-52	gi|405950419|gb|EKC18410.1|	53.9	7e-06	C-type mannose receptor 2 [Crassostrea gigas]	--	--	--	--	sp|Q6ZS10|CL17A_HUMAN	92	9e-19	C-type lectin domain family 17, member A OS=Homo sapiens GN=CLEC17A PE=1 SV=2	--	--	--	--	--	K06560	8e-17	87.4	bfo:BRAFLDRAFT_80311	mannose receptor, C type	-	GO:0048029//monosaccharide binding	-	ko05152//Tuberculosis;ko04145//Phagosome
CL1045.Contig8_All	710	18	0	1.3255	0	-10.3723	Down	1.17e-06	1.91e-06	gi|471416596|ref|XP_004389821.1|	93.2	1e-17	PREDICTED: C-type lectin domain family 17, member A [Trichechus manatus latirostris]	--	--	--	--	sp|Q6ZS10|CL17A_HUMAN	90.5	3e-18	C-type lectin domain family 17, member A OS=Homo sapiens GN=CLEC17A PE=1 SV=2	--	--	--	--	--	K10064	6e-16	84.7	rno:29403	asialoglycoprotein receptor 2	-	GO:0048029//monosaccharide binding	-	ko05152//Tuberculosis;ko04145//Phagosome
CL1045.Contig9_All	682	133	0	10.196	0	-13.3157	Down	2.16e-44	1.94e-43	gi|471416596|ref|XP_004389821.1|	93.2	1e-17	PREDICTED: C-type lectin domain family 17, member A [Trichechus manatus latirostris]	--	--	--	--	sp|Q6ZS10|CL17A_HUMAN	90.5	3e-18	C-type lectin domain family 17, member A OS=Homo sapiens GN=CLEC17A PE=1 SV=2	--	--	--	--	--	K10064	5e-16	84.7	rno:29403	asialoglycoprotein receptor 2	-	GO:0048029//monosaccharide binding	-	ko05152//Tuberculosis;ko04145//Phagosome
CL10451.Contig1_All	250	22	0	4.6009	0	-12.1677	Down	5.68e-08	1.08e-07	--	--	--	--	--	--	--	--	--	--	--	--	--	--	--	--	--	--	--	--	--	--	-	-	-	--
CL10455.Contig1_All	1102	556	74	26.3787	3.1106	-3.0841	Down	9.07e-106	1.96e-104	--	--	--	--	--	--	--	--	--	--	--	--	--	--	--	--	--	--	--	--	--	--	-	-	-	--
CL10457.Contig1_All	784	23	6	1.5338	0.3545	-2.1133	Down	0.000442	0.000538	--	--	--	--	--	--	--	--	--	--	--	--	--	--	--	--	--	--	--	--	--	--	-	-	-	--
CL1046.Contig1_All	4452	1304	1	15.3138	0.0104	-10.524	Down	0	0	gi|390343712|ref|XP_792746.2|	544.3	2e-152	PREDICTED: solute carrier family 15 member 1-like [Strongylocentrotus purpuratus]	gi|354787191|gb|JN951692.1|	91.7	3e-14	Mus musculus targeted non-conditional, lacZ-tagged mutant allele Ppp6r3:tm1e(KOMP)Ucd tm1e(KOMP)Wtsi; transgenic	sp|Q8WMX5|S15A1_CANFA	454	1e-126	Solute carrier family 15 member 1 OS=Canis familiaris GN=SLC15A1 PE=2 SV=2	ECU11g1050	211	9e-54	COG3104	Dipeptide/tripeptide permease	K14206	8e-150	532	spu:587947	solute carrier family 15 (oligopeptide transporter), member 1	GO:0015837//amine transport	GO:0042936//dipeptide transporter activity;GO:0015175//neutral amino acid transmembrane transporter activity	-	ko04974//Protein digestion and absorption
CL1046.Contig2_All	3439	151	0	2.2956	0	-11.1647	Down	2.69e-50	2.71e-49	gi|390343712|ref|XP_792746.2|	515.4	8e-144	PREDICTED: solute carrier family 15 member 1-like [Strongylocentrotus purpuratus]	--	--	--	--	sp|Q9ES07|S15A2_MOUSE	421	4e-117	Solute carrier family 15 member 2 OS=Mus musculus GN=Slc15a2 PE=2 SV=1	ECU11g1050	211	7e-54	COG3104	Dipeptide/tripeptide permease	K14206	3e-141	503	spu:587947	solute carrier family 15 (oligopeptide transporter), member 1	-	GO:0042936//dipeptide transporter activity	-	ko04974//Protein digestion and absorption
CL10460.Contig1_All	722	12	0	0.869	0	-9.7632	Down	0.000109	0.000141	--	--	--	--	--	--	--	--	--	--	--	--	--	--	--	--	--	--	--	--	--	--	-	-	-	--
CL10460.Contig2_All	689	12	0	0.9106	0	-9.8307	Down	0.000109	0.000141	--	--	--	--	--	--	--	--	--	--	--	--	--	--	--	--	--	--	--	--	--	--	-	-	-	--
CL10464.Contig5_All	200	38	4	9.9338	0.9265	-3.4225	Down	3.41e-09	7.23e-09	--	--	--	--	--	--	--	--	--	--	--	--	--	--	--	--	--	--	--	--	--	--	-	-	-	--
CL10466.Contig1_All	222	28	0	6.5943	0	-12.687	Down	6.11e-10	1.39e-09	gi|405945282|gb|EKC17257.1|	74.7	1e-12	ATP-binding cassette sub-family A member 3 [Crassostrea gigas]	--	--	--	--	sp|P41233|ABCA1_MOUSE	49.3	2e-06	ATP-binding cassette sub-family A member 1 OS=Mus musculus GN=Abca1 PE=1 SV=4	--	--	--	--	--	K05643	3e-09	60.5	hmg:100197302	ATP-binding cassette, subfamily A (ABC1), member 3	-	-	-	ko04975//Fat digestion and absorption;ko02010//ABC transporters
CL10466.Contig2_All	222	51	0	12.011	0	-13.5521	Down	1.74e-17	6.56e-17	gi|289623446|emb|CAH59462.2|	73.6	3e-12	ATP-binding cassette transporter sub-family A [Pecten maximus]	--	--	--	--	sp|P41233|ABCA1_MOUSE	54.3	6e-08	ATP-binding cassette sub-family A member 1 OS=Mus musculus GN=Abca1 PE=1 SV=4	--	--	--	--	--	K05643	8e-10	62.4	hmg:100197302	ATP-binding cassette, subfamily A (ABC1), member 3	-	-	-	ko04975//Fat digestion and absorption;ko02010//ABC transporters
CL10468.Contig1_All	701	486	24	36.2476	1.586	-4.5144	Down	7.79e-126	2.04e-124	--	--	--	--	--	--	--	--	--	--	--	--	--	--	--	--	--	--	--	--	--	--	-	-	-	--
CL10468.Contig2_All	269	17	1	3.3041	0.1722	-4.2621	Down	2.62e-05	3.64e-05	--	--	--	--	--	--	--	--	--	--	--	--	--	--	--	--	--	--	--	--	--	--	-	-	-	--
CL10469.Contig1_All	223	27	0	6.3302	0	-12.628	Down	1.3e-09	2.87e-09	--	--	--	--	--	--	--	--	--	--	--	--	--	--	--	--	--	--	--	--	--	--	-	-	-	--
CL10469.Contig2_All	347	46	0	6.9309	0	-12.7588	Down	7.59e-16	2.62e-15	--	--	--	--	--	--	--	--	--	--	--	--	--	--	--	--	--	--	--	--	--	--	-	-	-	--
CL10470.Contig1_All	624	53	13	4.4407	0.9651	-2.202	Down	3.2e-08	6.2e-08	--	--	--	--	--	--	--	--	--	--	--	--	--	--	--	--	--	--	--	--	--	--	-	-	-	--
CL10470.Contig2_All	603	54	11	4.6821	0.845	-2.4701	Down	2.17e-09	4.7e-09	--	--	--	--	--	--	--	--	--	--	--	--	--	--	--	--	--	--	--	--	--	--	-	-	-	--
CL10472.Contig1_All	343	244	45	37.1926	6.0774	-2.6135	Down	5.72e-40	4.64e-39	--	--	--	--	gi|354796416|gb|JN960917.1|	69.9	7e-09	Mus musculus targeted KO-first, conditional ready, lacZ-tagged mutant allele Prkcsh:tm1a(EUCOMM)Hmgu; transgenic	--	--	--	--	--	--	--	--	--	--	--	--	--	--	-	-	-	--
CL10474.Contig2_All	810	41	7	2.6464	0.4003	-2.7249	Down	3.9e-08	7.46e-08	--	--	--	--	--	--	--	--	--	--	--	--	--	--	--	--	--	--	--	--	--	--	-	-	-	--
CL10475.Contig2_All	292	21	2	3.7601	0.3173	-3.5669	Down	1.01e-05	1.49e-05	--	--	--	--	--	--	--	--	--	--	--	--	--	--	--	--	--	--	--	--	--	--	-	-	-	--
CL10476.Contig1_All	348	108	13	16.2258	1.7305	-3.229	Down	1.11e-22	5.29e-22	--	--	--	--	--	--	--	--	--	--	--	--	--	--	--	--	--	--	--	--	--	--	-	-	-	--
CL1048.Contig1_All	406	96	11	12.3625	1.2551	-3.3001	Down	1.06e-20	4.69e-20	--	--	--	--	--	--	--	--	--	--	--	--	--	--	--	--	--	--	--	--	--	--	-	-	-	--
CL10480.Contig1_All	318	15	1	2.4662	0.1457	-4.0812	Down	0.000107	0.000139	--	--	--	--	--	--	--	--	--	--	--	--	--	--	--	--	--	--	--	--	--	--	-	-	-	--
CL10480.Contig2_All	340	20	2	3.0755	0.2725	-3.4965	Down	1.98e-05	2.82e-05	--	--	--	--	--	--	--	--	--	--	--	--	--	--	--	--	--	--	--	--	--	--	-	-	-	--
CL10481.Contig2_All	764	40	11	2.7373	0.667	-2.037	Down	5.12e-06	7.8e-06	gi|308504677|ref|XP_003114522.1|	54.7	5e-06	hypothetical protein CRE_27449 [Caenorhabditis remanei] >gi|308261907|gb|EFP05860.1| hypothetical protein CRE_27449 [Caenorhabditis remanei]	--	--	--	--	--	--	--	--	Rv2264c	50.8	2e-06	COG0443	Molecular chaperone	K10955	5e-06	52	pon:100441474	intestinal mucin-2	-	-	-	ko05146//Amoebiasis;ko05110//Vibrio cholerae infection
CL10485.Contig1_All	299	16	0	2.7978	0	-11.4501	Down	5.29e-06	8.03e-06	--	--	--	--	--	--	--	--	--	--	--	--	--	--	--	--	--	--	--	--	--	--	-	-	-	--
CL10485.Contig2_All	2329	571	119	12.8182	2.3669	-2.4371	Down	2.43e-84	4.16e-83	gi|405963622|gb|EKC29184.1|	921.4	0	Heat shock protein 75 kDa, mitochondrial, partial [Crassostrea gigas]	gi|426255092|ref|XM_004021150.1|	93.7	4e-15	PREDICTED: Ovis aries TNF receptor-associated protein 1 (TRAP1), mRNA	sp|Q5XHZ0|TRAP1_RAT	776	0	Heat shock protein 75 kDa, mitochondrial OS=Rattus norvegicus GN=Trap1 PE=1 SV=1	ZhtpG	400	5e-111	COG0326	Molecular chaperone, HSP90 family	K09488	0	778	aag:AaeL_AAEL000301	TNF receptor-associated protein 1	GO:0034599//cellular response to oxidative stress	GO:0000166//nucleotide binding	GO:0005739//mitochondrion	--
CL10486.Contig3_All	219	248	65	59.2063	13.7489	-2.1064	Down	1.24e-31	8.05e-31	gi|300218775|gb|ADJ80991.1|	34.7	3e-07	CR1-3 [Lycodichthys dearborni]	--	--	--	--	--	--	--	--	--	--	--	--	--	--	--	--	--	--	-	-	-	--
CL10487.Contig1_All	756	157	1	10.8577	0.0613	-7.4686	Down	2.45e-50	2.48e-49	gi|390363805|ref|XP_780811.3|	79.3	2e-13	PREDICTED: cell death abnormality protein 1-like, partial [Strongylocentrotus purpuratus]	--	--	--	--	sp|Q96KG7|MEG10_HUMAN	82.8	7e-16	Multiple epidermal growth factor-like domains protein 10 OS=Homo sapiens GN=MEGF10 PE=1 SV=1	--	--	--	--	--	K00924	1e-14	80.5	cel:D1044.3	[EC:2.7.1.-]	GO:0044763	-	-	ko04330//Notch signaling pathway;ko04320//Dorso-ventral axis formation;ko05020//Prion diseases;ko04977//Vitamin digestion and absorption
CL10488.Contig2_All	376	45	7	6.2573	0.8624	-2.8591	Down	3.37e-09	7.14e-09	--	--	--	--	--	--	--	--	--	--	--	--	--	--	--	--	--	--	--	--	--	--	-	-	-	--
CL10489.Contig1_All	436	59	7	7.075	0.7437	-3.2499	Down	4.69e-13	1.35e-12	--	--	--	--	--	--	--	--	--	--	--	--	--	--	--	--	--	--	--	--	--	--	-	-	-	--
CL10490.Contig1_All	229	13	1	2.968	0.2023	-3.8749	Down	0.00043	0.000524	--	--	--	--	--	--	--	--	--	--	--	--	--	--	--	--	--	--	--	--	--	--	-	-	-	--
CL10496.Contig1_All	1000	2407	142	125.845	6.5779	-4.2579	Down	0	0	--	--	--	--	--	--	--	--	--	--	--	--	--	--	--	--	--	K04725	5e-06	52.4	ssc:100037300	E3 ubiquitin-protein ligase XIAP	-	-	-	ko05166//HTLV-I infection;ko05222//Small cell lung cancer;ko04120//Ubiquitin mediated proteolysis;ko04510//Focal adhesion;ko05145//Toxoplasmosis;ko05200//Pathways in cancer;ko04210//Apoptosis;ko04064//NF-kappa B signaling pathway
CL10498.Contig2_All	263	17	3	3.3795	0.5284	-2.6771	Down	0.000568	0.000678	--	--	--	--	--	--	--	--	--	--	--	--	--	--	--	--	--	--	--	--	--	--	-	-	-	--
CL1050.Contig1_All	671	74	3	5.7659	0.2071	-4.7991	Down	5.79e-21	2.59e-20	--	--	--	--	gi|164453959|emb|CU469363.8|	61.9	4e-06	Zebrafish DNA sequence from clone DKEY-197C14 in linkage group 23, complete sequence	--	--	--	--	--	--	--	--	--	--	--	--	--	--	-	-	-	--
CL10500.Contig1_All	326	91	10	14.5943	1.421	-3.3604	Down	5.39e-20	2.31e-19	--	--	--	--	gi|342182322|emb|HE575321.1|	63.9	4e-07	Trypanosoma congolense IL3000 annotated genomic contig, chromosome 8	--	--	--	--	--	--	--	--	--	--	--	--	--	--	-	-	-	--
CL10502.Contig1_All	904	163	1	9.4271	0.0512	-7.5245	Down	2.73e-52	2.87e-51	--	--	--	--	--	--	--	--	--	--	--	--	--	--	--	--	--	--	--	--	--	--	-	-	-	--
CL10503.Contig1_All	450	59	3	6.8549	0.3088	-4.4724	Down	2.55e-16	9.07e-16	--	--	--	--	gi|20386923|emb|AL672274.7|	61.9	2e-06	Mouse DNA sequence from clone RP23-351G20 on chromosome X, complete sequence	--	--	--	--	--	--	--	--	--	--	--	--	--	--	-	-	-	--
CL10504.Contig2_All	2029	433	93	11.1575	2.1232	-2.3937	Down	4.81e-63	6.11e-62	gi|210023270|gb|AAP31839.2|	633.6	1e-179	family 10 cellulase [Ampullaria crossean]	gi|113473656|gb|DQ848669.1|	97.6	2e-16	Pomacea canaliculata cellulase EGX3 (EGX3) gene, complete cds	sp|P98088|MUC5A_HUMAN	101	6e-21	Mucin-5AC (Fragments) OS=Homo sapiens GN=MUC5AC PE=1 SV=3	CAP0116	114	6e-25	COG3693	Beta-1,4-xylanase	K01181	9e-55	215	nve:NEMVE_v1g127768	endo-1,4-beta-xylanase [EC:3.2.1.8]	GO:0008152//metabolic process	GO:0016798//hydrolase activity, acting on glycosyl bonds	-	ko05146//Amoebiasis;ko05110//Vibrio cholerae infection
CL10504.Contig3_All	2040	130	24	3.3318	0.545	-2.612	Down	5.51e-22	2.57e-21	gi|210023270|gb|AAP31839.2|	636.7	1e-180	family 10 cellulase [Ampullaria crossean]	gi|113473656|gb|DQ848669.1|	97.6	2e-16	Pomacea canaliculata cellulase EGX3 (EGX3) gene, complete cds	sp|P98088|MUC5A_HUMAN	101	6e-21	Mucin-5AC (Fragments) OS=Homo sapiens GN=MUC5AC PE=1 SV=3	CAP0116	114	6e-25	COG3693	Beta-1,4-xylanase	K01181	1e-54	215	nve:NEMVE_v1g127768	endo-1,4-beta-xylanase [EC:3.2.1.8]	GO:0008152//metabolic process	GO:0016798//hydrolase activity, acting on glycosyl bonds	-	ko05146//Amoebiasis;ko05110//Vibrio cholerae infection
CL10510.Contig1_All	573	36	3	3.2848	0.2425	-3.7597	Down	2.29e-09	4.95e-09	--	--	--	--	--	--	--	--	--	--	--	--	--	--	--	--	--	--	--	--	--	--	-	-	-	--
CL10514.Contig1_All	459	78	3	8.8847	0.3028	-4.8749	Down	3.28e-22	1.55e-21	--	--	--	--	--	--	--	--	--	--	--	--	--	--	--	--	--	--	--	--	--	--	-	-	-	--
CL10516.Contig2_All	409	14	1	1.7896	0.1133	-3.9814	Down	0.000215	0.00027	--	--	--	--	--	--	--	--	--	--	--	--	--	--	--	--	--	--	--	--	--	--	-	-	-	--
CL1052.Contig1_All	1253	226	16	9.4301	0.5915	-3.9948	Down	1.18e-54	1.29e-53	gi|56283929|ref|NP_523475.3|	68.6	8e-10	salivary gland secretion 1 [Drosophila melanogaster] >gi|55380421|gb|AAF50957.4| salivary gland secretion 1 [Drosophila melanogaster]	--	--	--	--	sp|P98088|MUC5A_HUMAN	86.3	1e-16	Mucin-5AC (Fragments) OS=Homo sapiens GN=MUC5AC PE=1 SV=3	--	--	--	--	--	K10955	3e-15	83.6	hsa:4583	intestinal mucin-2	-	-	-	ko05146//Amoebiasis;ko05110//Vibrio cholerae infection
CL1052.Contig2_All	1304	318	84	12.75	2.984	-2.0952	Down	7.63e-40	6.18e-39	gi|431910116|gb|ELK13189.1|	62.4	6e-08	Mucin-2 [Pteropus alecto]	--	--	--	--	sp|Q02817|MUC2_HUMAN	90.1	1e-17	Mucin-2 OS=Homo sapiens GN=MUC2 PE=1 SV=2	DR2133	52.8	1e-06	COG4372	Uncharacterized protein conserved in bacteria with the myosin-like domain	K10955	9e-18	92	hsa:4583	intestinal mucin-2	-	-	-	ko05146//Amoebiasis;ko05110//Vibrio cholerae infection
CL10522.Contig2_All	308	37	6	6.2808	0.9024	-2.7991	Down	1.23e-07	2.25e-07	gi|357604939|gb|EHJ64388.1|	56.2	5e-07	hypothetical protein KGM_22119 [Danaus plexippus]	--	--	--	--	sp|Q8VHP6|CDHR1_MOUSE	54.7	5e-08	Cadherin-related family member 1 OS=Mus musculus GN=Cdhr1 PE=1 SV=1	--	--	--	--	--	--	--	--	--	--	-	-	-	--
CL10523.Contig1_All	204	19	0	4.8695	0	-12.2496	Down	5.48e-07	9.3e-07	--	--	--	--	--	--	--	--	--	--	--	--	--	--	--	--	--	--	--	--	--	--	-	-	-	--
CL10523.Contig2_All	243	66	1	14.2003	0.1906	-6.2192	Down	7.6e-21	3.38e-20	--	--	--	--	--	--	--	--	--	--	--	--	--	--	--	--	--	--	--	--	--	--	-	-	-	--
CL10524.Contig1_All	522	213	41	21.3339	3.6384	-2.5518	Down	3.43e-34	2.4e-33	--	--	--	--	--	--	--	--	--	--	--	--	--	--	--	--	--	--	--	--	--	--	-	-	-	--
CL10527.Contig1_All	297	58	13	10.2102	2.0276	-2.3322	Down	2e-09	4.35e-09	--	--	--	--	--	--	--	--	--	--	--	--	--	--	--	--	--	--	--	--	--	--	-	-	-	--
CL10528.Contig6_All	1015	35	5	1.8029	0.2282	-2.9819	Down	1.1e-07	2.02e-07	--	--	--	--	--	--	--	--	--	--	--	--	--	--	--	--	--	--	--	--	--	--	-	-	-	--
CL10528.Contig8_All	996	48	8	2.5197	0.3721	-2.7595	Down	2.01e-09	4.35e-09	--	--	--	--	--	--	--	--	--	--	--	--	--	--	--	--	--	--	--	--	--	--	-	-	-	--
CL1053.Contig1_All	413	24	5	3.0382	0.5608	-2.4377	Down	8.95e-05	0.000117	--	--	--	--	--	--	--	--	--	--	--	--	--	--	--	--	--	--	--	--	--	--	-	-	-	--
CL10530.Contig1_All	510	54	11	5.5358	0.9991	-2.4701	Down	2.17e-09	4.7e-09	gi|405953428|gb|EKC21091.1|	248.4	9e-65	DNA-directed RNA polymerase II subunit RPB9 [Crassostrea gigas]	gi|148234681|ref|NM_001095824.1|	119	1e-23	Xenopus laevis polymerase (RNA) II (DNA directed) polypeptide I, 14.5kDa (polr2i), mRNA	sp|P36958|RPB9_DROME	226	1e-59	DNA-directed RNA polymerase II subunit RPB9 OS=Drosophila melanogaster GN=RpII15 PE=2 SV=2	YGL070c	114	1e-25	COG1594	DNA-directed RNA polymerase, subunit M/Transcription elongation factor TFIIS	K03017	4e-61	233	aga:AgaP_AGAP008393	DNA-directed RNA polymerase II subunit RPB9	GO:0022008//neurogenesis;GO:0007067//mitosis;GO:0007095//mitotic G2 DNA damage checkpoint;GO:0006366//transcription from RNA polymerase II promoter	GO:0003899//DNA-directed RNA polymerase activity;GO:0008270//zinc ion binding;GO:0003677//DNA binding	GO:0005665//DNA-directed RNA polymerase II, core complex	ko05016//Huntington's disease;ko00240//Pyrimidine metabolism;ko05169//Epstein-Barr virus infection;ko01100//Metabolic pathways;ko03020//RNA polymerase;ko00230//Purine metabolism
CL10530.Contig2_All	528	17	0	1.6834	0	-10.7172	Down	2.48e-06	3.92e-06	gi|405953428|gb|EKC21091.1|	241.9	1e-62	DNA-directed RNA polymerase II subunit RPB9 [Crassostrea gigas]	gi|148234681|ref|NM_001095824.1|	117	6e-23	Xenopus laevis polymerase (RNA) II (DNA directed) polypeptide I, 14.5kDa (polr2i), mRNA	sp|P36958|RPB9_DROME	220	1e-57	DNA-directed RNA polymerase II subunit RPB9 OS=Drosophila melanogaster GN=RpII15 PE=2 SV=2	YGL070c	110	1e-24	COG1594	DNA-directed RNA polymerase, subunit M/Transcription elongation factor TFIIS	K03017	4e-59	227	aga:AgaP_AGAP008393	DNA-directed RNA polymerase II subunit RPB9	GO:0022008//neurogenesis;GO:0007067//mitosis;GO:0007095//mitotic G2 DNA damage checkpoint;GO:0006366//transcription from RNA polymerase II promoter	GO:0003899//DNA-directed RNA polymerase activity;GO:0008270//zinc ion binding;GO:0003677//DNA binding	GO:0005665//DNA-directed RNA polymerase II, core complex	ko05016//Huntington's disease;ko00240//Pyrimidine metabolism;ko05169//Epstein-Barr virus infection;ko01100//Metabolic pathways;ko03020//RNA polymerase;ko00230//Purine metabolism
CL10536.Contig2_All	894	189	32	11.0531	1.6581	-2.7368	Down	7.18e-33	4.83e-32	--	--	--	--	--	--	--	--	--	--	--	--	--	--	--	--	--	--	--	--	--	--	-	-	-	--
CL10537.Contig2_All	339	13	0	2.005	0	-10.9694	Down	5.1e-05	6.85e-05	--	--	--	--	--	--	--	--	--	--	--	--	--	--	--	--	--	--	--	--	--	--	-	-	-	--
CL10539.Contig1_All	256	37	6	7.5565	1.0857	-2.7991	Down	1.23e-07	2.25e-07	gi|87133078|gb|ABD24277.1|	88.6	1e-16	endo-beta-1,4-glucanase [Ampullaria crossean]	gi|87133085|gb|DQ367351.1|	111	2e-21	Ampullaria crossean endo-beta-1,4-glucanase (eg65-c4) mRNA, complete cds	sp|P22699|GUN6_DICDI	48.5	3e-06	Endoglucanase OS=Dictyostelium discoideum GN=celA PE=2 SV=1	--	--	--	--	--	--	--	--	--	--	-	-	-	--
CL1054.Contig2_All	1305	326	35	13.0607	1.2424	-3.394	Down	1.63e-68	2.26e-67	gi|405961982|gb|EKC27706.1|	58.5	8e-07	Collagen alpha-5(VI) chain [Crassostrea gigas]	--	--	--	--	--	--	--	--	--	--	--	--	--	--	--	--	--	--	-	-	-	--
CL1054.Contig3_All	1856	2238	315	63.0439	7.862	-3.0034	Down	0	0	gi|405961982|gb|EKC27706.1|	57.8	2e-06	Collagen alpha-5(VI) chain [Crassostrea gigas]	--	--	--	--	--	--	--	--	--	--	--	--	--	--	--	--	--	--	-	-	-	--
CL10540.Contig1_All	2924	2513	412	44.9341	6.5271	-2.7833	Down	0	0	gi|405957528|gb|EKC23732.1|	110.5	5e-22	hypothetical protein CGI_10021888 [Crassostrea gigas]	gi|62751020|emb|BX324198.20|	67.9	3e-07	Zebrafish DNA sequence from clone CH211-108M2 in linkage group 7, complete sequence	sp|Q8BSN3|CC151_MOUSE	82.8	4e-15	Coiled-coil domain-containing protein 151 OS=Mus musculus GN=Ccdc151 PE=2 SV=1	aq_1006	52.8	3e-06	COG0419	ATPase involved in DNA repair	K10352	1e-07	59.7	ssc:396903	myosin heavy chain	-	-	-	ko04270//Vascular smooth muscle contraction;ko05416//Viral myocarditis;ko04260//Cardiac muscle contraction;ko05132//Salmonella infection;ko05414//Dilated cardiomyopathy;ko05410//Hypertrophic cardiomyopathy (HCM);ko04530//Tight junction;ko04810//Regulation of actin cytoskeleton
CL10540.Contig2_All	328	86	3	13.7084	0.4237	-5.0159	Down	1.03e-24	5.36e-24	--	--	--	--	--	--	--	--	--	--	--	--	--	--	--	--	--	--	--	--	--	--	-	-	-	--
CL10541.Contig1_All	783	1991	273	132.944	16.1511	-3.0411	Down	0	0	gi|260800429|ref|XP_002595136.1|	58.2	5e-07	hypothetical protein BRAFLDRAFT_118602 [Branchiostoma floridae] >gi|229280378|gb|EEN51147.1| hypothetical protein BRAFLDRAFT_118602 [Branchiostoma floridae]	--	--	--	--	sp|Q02817|MUC2_HUMAN	75.9	9e-14	Mucin-2 OS=Homo sapiens GN=MUC2 PE=1 SV=2	Cgl1939	52	1e-06	COG0532	Translation initiation factor 2 (IF-2; GTPase)	K10955	2e-13	76.6	hsa:4583	intestinal mucin-2	GO:0044238//primary metabolic process;GO:0043170;GO:0044237//cellular metabolic process	GO:0005488//binding	-	ko05146//Amoebiasis;ko05110//Vibrio cholerae infection
CL10541.Contig2_All	230	179	16	40.6898	3.2225	-3.6584	Down	8.93e-41	7.38e-40	--	--	--	--	--	--	--	--	--	--	--	--	--	--	--	--	--	--	--	--	--	--	-	-	-	--
CL10542.Contig1_All	562	25	1	2.3258	0.0824	-4.8189	Down	8.71e-08	1.61e-07	--	--	--	--	--	--	--	--	--	--	--	--	--	--	--	--	--	--	--	--	--	--	-	-	-	--
CL10542.Contig2_All	268	23	0	4.487	0	-12.1315	Down	2.67e-08	5.2e-08	--	--	--	--	--	--	--	--	--	--	--	--	--	--	--	--	--	--	--	--	--	--	-	-	-	--
CL10542.Contig3_All	1017	328	66	16.8622	3.0062	-2.4878	Down	2.46e-50	2.5e-49	--	--	--	--	--	--	--	--	--	--	--	--	--	--	--	--	--	--	--	--	--	--	-	-	-	--
CL10543.Contig1_All	1232	203	46	8.6148	1.7296	-2.3164	Down	2.72e-29	1.64e-28	--	--	--	--	--	--	--	--	--	--	--	--	--	--	--	--	--	--	--	--	--	--	-	-	-	--
CL10543.Contig3_All	493	60	7	6.363	0.6577	-3.2742	Down	2.45e-13	7.21e-13	--	--	--	--	--	--	--	--	--	--	--	--	--	--	--	--	--	--	--	--	--	--	-	-	-	--
CL10543.Contig5_All	563	178	8	16.53	0.6582	-4.6504	Down	7.7e-48	7.42e-47	--	--	--	--	--	--	--	--	--	--	--	--	--	--	--	--	--	--	--	--	--	--	-	-	-	--
CL10544.Contig1_All	844	144	2	8.9203	0.1098	-6.3441	Down	1.62e-44	1.46e-43	gi|389594451|ref|XP_003722448.1|	54.7	6e-06	proteophosphoglycan ppg4 [Leishmania major strain Friedlin] >gi|323363676|emb|CBZ12681.1| proteophosphoglycan ppg4 [Leishmania major strain Friedlin]	--	--	--	--	--	--	--	--	--	--	--	--	--	--	--	--	--	--	-	-	-	--
CL1055.Contig2_All	877	24	5	1.4308	0.2641	-2.4377	Down	8.95e-05	0.000117	--	--	--	--	--	--	--	--	--	--	--	--	--	--	--	--	--	--	--	--	--	--	-	-	-	--
CL10551.Contig1_All	471	41	0	4.5512	0	-12.152	Down	3.32e-14	1.05e-13	--	--	--	--	--	--	--	--	--	--	--	--	--	--	--	--	--	--	--	--	--	--	-	-	-	--
CL10551.Contig2_All	1333	198	13	7.766	0.4518	-4.1034	Down	5.45e-49	5.38e-48	gi|390356762|ref|XP_798464.2|	303.1	2e-80	PREDICTED: uncharacterized protein LOC593916 [Strongylocentrotus purpuratus]	--	--	--	--	--	--	--	--	--	--	--	--	--	K11840	1e-13	78.2	spu:592001	ubiquitin carboxyl-terminal hydrolase 9/24 [EC:3.1.2.15]	-	-	-	ko04110//Cell cycle;ko00531//Glycosaminoglycan degradation;ko04120//Ubiquitin mediated proteolysis;ko04914//Progesterone-mediated oocyte maturation;ko01100//Metabolic pathways;ko04142//Lysosome
CL10555.Contig2_All	544	48	8	4.6132	0.6812	-2.7596	Down	2.01e-09	4.35e-09	--	--	--	--	--	--	--	--	--	--	--	--	--	--	--	--	--	--	--	--	--	--	-	-	-	--
CL10556.Contig1_All	322	60	8	9.7422	1.1509	-3.0815	Down	1.14e-12	3.21e-12	--	--	--	--	--	--	--	--	--	--	--	--	--	--	--	--	--	--	--	--	--	--	-	-	-	--
CL10557.Contig2_All	646	84	11	6.7984	0.7888	-3.1075	Down	2.39e-17	8.98e-17	--	--	--	--	--	--	--	--	sp|Q75JC9|Y8484_DICDI	52.4	8e-07	Uncharacterized protein DDB_G0271670 OS=Dictyostelium discoideum GN=DDB_G0271670 PE=4 SV=1	--	--	--	--	--	--	--	--	--	--	-	-	-	--
CL10559.Contig1_All	431	119	23	14.4355	2.472	-2.5459	Down	1.04e-19	4.4e-19	--	--	--	--	--	--	--	--	--	--	--	--	--	--	--	--	--	--	--	--	--	--	-	-	-	--
CL10564.Contig1_All	698	112	30	8.3893	1.991	-2.0751	Down	7.7e-15	2.52e-14	--	--	--	--	--	--	--	--	--	--	--	--	--	--	--	--	--	--	--	--	--	--	-	-	-	--
CL10569.Contig2_All	269	25	0	4.859	0	-12.2464	Down	5.89e-09	1.22e-08	--	--	--	--	--	--	--	--	--	--	--	--	--	--	--	--	--	--	--	--	--	--	-	-	-	--
CL1057.Contig1_All	222	15	0	3.5326	0	-11.7865	Down	1.13e-05	1.65e-05	--	--	--	--	--	--	--	--	--	--	--	--	--	--	--	--	--	--	--	--	--	--	-	-	-	--
CL1057.Contig2_All	455	26	6	2.9876	0.6109	-2.29	Down	8.33e-05	0.000109	gi|47225012|emb|CAF97427.1|	56.2	5e-07	unnamed protein product [Tetraodon nigroviridis]	--	--	--	--	sp|Q9UQ35|SRRM2_HUMAN	50.1	2e-06	Serine/arginine repetitive matrix protein 2 OS=Homo sapiens GN=SRRM2 PE=1 SV=2	--	--	--	--	--	K13172	6e-06	50.1	hsa:23524	serine/arginine repetitive matrix protein 2	-	-	-	--
CL10570.Contig1_All	3256	1481	215	23.7811	3.0588	-2.9588	Down	2.69e-267	1.69e-265	gi|405958843|gb|EKC24930.1|	61.6	3e-07	hypothetical protein CGI_10005405 [Crassostrea gigas]	--	--	--	--	--	--	--	--	--	--	--	--	--	--	--	--	--	--	-	-	-	--
CL10571.Contig2_All	257	115	28	23.3951	5.0469	-2.2127	Down	2.28e-16	8.12e-16	--	--	--	--	--	--	--	--	--	--	--	--	--	--	--	--	--	--	--	--	--	--	-	-	-	--
CL10572.Contig1_All	316	73	17	12.078	2.4921	-2.2769	Down	3.11e-11	7.9e-11	--	--	--	--	--	--	--	--	--	--	--	--	--	--	--	--	--	--	--	--	--	--	-	-	-	--
CL10575.Contig1_All	368	100	18	14.2073	2.2658	-2.6485	Down	1.74e-17	6.58e-17	--	--	--	--	--	--	--	--	--	--	--	--	--	--	--	--	--	--	--	--	--	--	-	-	-	--
CL10576.Contig1_All	344	128	18	19.4541	2.4239	-3.0047	Down	6.4e-25	3.35e-24	--	--	--	--	--	--	--	--	--	--	--	--	--	--	--	--	--	--	--	--	--	--	-	-	-	--
CL10578.Contig1_All	983	182	16	9.6801	0.754	-3.6824	Down	1.19e-41	1e-40	gi|167521253|ref|XP_001744965.1|	62	5e-08	hypothetical protein [Monosiga brevicollis MX1] >gi|163776579|gb|EDQ90198.1| predicted protein [Monosiga brevicollis MX1]	--	--	--	--	sp|Q75JC9|Y8484_DICDI	57.8	4e-08	Uncharacterized protein DDB_G0271670 OS=Dictyostelium discoideum GN=DDB_G0271670 PE=4 SV=1	DR0479	55.5	1e-07	COG0744	Membrane carboxypeptidase (penicillin-binding protein)	K05702	5e-09	62.4	spu:589923	afadin	GO:0034641//cellular nitrogen compound metabolic process;GO:0044238//primary metabolic process;GO:0006725//cellular aromatic compound metabolic process;GO:0046483//heterocycle metabolic process;GO:1901360	GO:0003824//catalytic activity;GO:0005488//binding	-	ko04120//Ubiquitin mediated proteolysis;ko04530//Tight junction;ko04670//Leukocyte transendothelial migration;ko04520//Adherens junction
CL10581.Contig2_All	301	19	0	3.3003	0	-11.6884	Down	5.48e-07	9.3e-07	--	--	--	--	--	--	--	--	--	--	--	--	--	--	--	--	--	--	--	--	--	--	-	-	-	--
CL10587.Contig1_All	251	68	13	14.1643	2.3992	-2.5616	Down	6.39e-12	1.71e-11	--	--	--	--	--	--	--	--	--	--	--	--	--	--	--	--	--	--	--	--	--	--	-	-	-	--
CL10588.Contig3_All	330	51	2	8.0801	0.2807	-4.8473	Down	7.22e-15	2.37e-14	--	--	--	--	--	--	--	--	sp|P23806|IXXA_PROFL	49.3	2e-06	Coagulation factor IX/factor X-binding protein subunit A OS=Protobothrops flavoviridis PE=1 SV=2	--	--	--	--	--	K06560	1e-06	52	mgp:100545114	mannose receptor, C type	-	-	-	ko05152//Tuberculosis;ko04145//Phagosome
CL10588.Contig4_All	695	66	0	4.965	0	-12.2776	Down	2.08e-22	9.85e-22	gi|156407860|ref|XP_001641575.1|	55.8	2e-06	predicted protein [Nematostella vectensis] >gi|156228714|gb|EDO49512.1| predicted protein [Nematostella vectensis]	--	--	--	--	sp|Q8WPD0|LECG_ASTPE	94.7	2e-19	Alpha-N-acetylgalactosamine-specific lectin OS=Asterina pectinifera PE=1 SV=1	--	--	--	--	--	K06560	1e-22	106	nve:NEMVE_v1g238062	mannose receptor, C type	-	-	-	ko05152//Tuberculosis;ko04145//Phagosome
CL10591.Contig1_All	458	125	0	14.2694	0	-13.8006	Down	9.12e-42	7.72e-41	--	--	--	--	--	--	--	--	--	--	--	--	--	--	--	--	--	--	--	--	--	--	-	-	-	--
CL10593.Contig2_All	265	21	4	4.1432	0.6992	-2.567	Down	0.000168	0.000212	--	--	--	--	--	--	--	--	--	--	--	--	--	--	--	--	--	--	--	--	--	--	-	-	-	--
CL10595.Contig1_All	386	34	5	4.6052	0.6	-2.9402	Down	2.06e-07	3.67e-07	--	--	--	--	--	--	--	--	--	--	--	--	--	--	--	--	--	--	--	--	--	--	-	-	-	--
CL10595.Contig2_All	429	98	24	11.9434	2.5915	-2.2044	Down	4.26e-14	1.33e-13	--	--	--	--	--	--	--	--	--	--	--	--	--	--	--	--	--	--	--	--	--	--	-	-	-	--
CL10598.Contig1_All	675	180	47	13.9421	3.2255	-2.1119	Down	1.86e-23	9.23e-23	--	--	--	--	--	--	--	--	--	--	--	--	--	--	--	--	--	--	--	--	--	--	-	-	-	--
CL10598.Contig2_All	677	82	11	6.3327	0.7527	-3.0727	Down	8.5e-17	3.11e-16	--	--	--	--	--	--	--	--	--	--	--	--	--	--	--	--	--	--	--	--	--	--	-	-	-	--
CL10598.Contig3_All	622	120	16	10.0868	1.1916	-3.0815	Down	5.2e-24	2.63e-23	--	--	--	--	gi|38016031|gb|AC138866.2|	87.7	6e-14	Homo sapiens chromosome 5 clone RP11-1415C14, complete sequence	--	--	--	--	--	--	--	--	--	--	--	--	--	--	-	-	-	--
CL10598.Contig4_All	205	35	4	8.9264	0.9039	-3.3038	Down	2.46e-08	4.8e-08	--	--	--	--	--	--	--	--	--	--	--	--	--	--	--	--	--	--	--	--	--	--	-	-	-	--
CL10599.Contig1_All	1889	4594	794	127.151	19.471	-2.7071	Down	0	0	--	--	--	--	gi|37605660|emb|BX571948.8|	77.8	2e-10	Zebrafish DNA sequence from clone DKEY-185P13 in linkage group 2, complete sequence	--	--	--	--	--	--	--	--	--	--	--	--	--	--	-	-	-	--
CL10599.Contig2_All	339	485	110	74.8002	15.0312	-2.3151	Down	1.1e-67	1.5e-66	--	--	--	--	gi|112419464|emb|CT989257.3|	65.9	1e-07	CH251-543D24, complete sequence	--	--	--	--	--	--	--	--	--	--	--	--	--	--	-	-	-	--
CL1060.Contig1_All	943	15	2	0.8316	0.0982	-3.0821	Down	0.000537	0.000644	gi|405960436|gb|EKC26361.1|	209.9	1e-52	Putative serine/threonine-protein kinase C05D10.2, partial [Crassostrea gigas]	--	--	--	--	sp|Q8TD08|MK15_HUMAN	62	2e-09	Mitogen-activated protein kinase 15 OS=Homo sapiens GN=MAPK15 PE=1 SV=1	--	--	--	--	--	K08293	3e-33	142	spu:579122	mitogen-activated protein kinase [EC:2.7.11.24]	-	GO:0016301//kinase activity	-	--
CL10600.Contig1_All	431	166	0	20.1368	0	-14.2975	Down	3.22e-55	3.57e-54	--	--	--	--	--	--	--	--	--	--	--	--	--	--	--	--	--	--	--	--	--	--	-	-	-	--
CL10601.Contig1_All	296	250	65	44.158	10.1724	-2.118	Down	4.32e-32	2.84e-31	--	--	--	--	gi|471235636|ref|XM_004039661.1|	61.9	2e-06	Ichthyophthirius multifiliis protein kinase domain protein (IMG5_013020) mRNA, complete cds	--	--	--	--	--	--	--	--	--	--	--	--	--	--	-	-	-	--
CL10602.Contig1_All	473	50	13	5.5267	1.2732	-2.118	Down	1.62e-07	2.91e-07	--	--	--	--	--	--	--	--	--	--	--	--	--	--	--	--	--	--	--	--	--	--	-	-	-	--
CL10602.Contig2_All	253	25	0	5.1663	0	-12.3349	Down	5.89e-09	1.22e-08	--	--	--	--	--	--	--	--	--	--	--	--	--	--	--	--	--	--	--	--	--	--	-	-	-	--
CL10603.Contig2_All	892	726	152	42.5532	7.8937	-2.4305	Down	2.07e-106	4.51e-105	--	--	--	--	--	--	--	--	--	--	--	--	--	--	--	--	--	--	--	--	--	--	-	-	-	--
CL10604.Contig1_All	1650	202	0	6.4007	0	-12.644	Down	4.96e-67	6.72e-66	gi|7024219|gb|AAD38337.3|AF117751_1	71.6	1e-10	serine protease 22D [Anopheles gambiae]	--	--	--	--	sp|P21902|PCE_TACTR	63.2	2e-09	Proclotting enzyme OS=Tachypleus tridentatus PE=1 SV=1	--	--	--	--	--	K09630	6e-10	66.6	cfa:489924	protease, serine, 36 [EC:3.4.21.-]	GO:0071704;GO:0044238//primary metabolic process	GO:0016787//hydrolase activity	-	ko04974//Protein digestion and absorption;ko04972//Pancreatic secretion
CL10604.Contig2_All	343	33	0	5.0301	0	-12.2964	Down	1.4e-11	3.65e-11	--	--	--	--	--	--	--	--	--	--	--	--	--	--	--	--	--	--	--	--	--	--	-	-	-	--
CL10605.Contig2_All	542	196	20	18.9068	1.7093	-3.4674	Down	1.4e-42	1.2e-41	--	--	--	--	--	--	--	--	--	--	--	--	--	--	--	--	--	--	--	--	--	--	-	-	-	--
CL10607.Contig1_All	437	139	0	16.6301	0	-14.0215	Down	2.32e-46	2.18e-45	--	--	--	--	--	--	--	--	--	--	--	--	--	--	--	--	--	--	--	--	--	--	-	-	-	--
CL10607.Contig2_All	441	113	0	13.3968	0	-13.7096	Down	7.89e-38	6.08e-37	--	--	--	--	--	--	--	--	--	--	--	--	--	--	--	--	--	--	--	--	--	--	-	-	-	--
CL10607.Contig3_All	813	696	1	44.7589	0.057	-9.617	Down	1.52e-226	7.86e-225	--	--	--	--	--	--	--	--	--	--	--	--	--	--	--	--	--	--	--	--	--	--	-	-	-	--
CL10607.Contig4_All	660	265	4	20.9924	0.2807	-6.2247	Down	1.84e-80	2.99e-79	--	--	--	--	--	--	--	--	--	--	--	--	--	--	--	--	--	--	--	--	--	--	-	-	-	--
CL10609.Contig1_All	220	224	30	53.2336	6.3168	-3.0751	Down	1.85e-43	1.63e-42	--	--	--	--	gi|354794884|gb|JN959385.1|	63.9	3e-07	Mus musculus targeted non-conditional, lacZ-tagged mutant allele Elavl1:tm1e(EUCOMM)Hmgu; transgenic	--	--	--	--	--	--	--	--	--	--	--	--	--	--	-	-	-	--
CL10609.Contig2_All	854	959	200	58.7113	10.8486	-2.4361	Down	2.38e-140	7.09e-139	--	--	--	--	gi|46364909|emb|AL844505.1|	77.8	8e-11	Plasmodium falciparum 3D7 chromosome 6	--	--	--	--	--	--	--	--	--	--	--	--	--	--	-	-	-	--
CL10610.Contig2_All	238	12	0	2.6361	0	-11.3642	Down	0.000109	0.000141	--	--	--	--	--	--	--	--	--	--	--	--	--	--	--	--	--	--	--	--	--	--	-	-	-	--
CL10611.Contig1_All	1578	393	108	13.0211	3.1704	-2.0381	Down	3.49e-47	3.32e-46	gi|23480318|gb|EAA16908.1|	56.2	5e-06	Drosophila melanogaster CG8797 gene product-related [Plasmodium yoelii yoelii]	--	--	--	--	--	--	--	--	--	--	--	--	--	--	--	--	--	--	-	-	-	--
CL1066.Contig1_All	1896	160	19	4.4121	0.4642	-3.2486	Down	4.22e-33	2.86e-32	gi|405952088|gb|EKC19938.1|	223.4	3e-56	Patched domain-containing protein 3 [Crassostrea gigas]	--	--	--	--	sp|Q0EEE2|PTHD3_MOUSE	156	2e-37	Patched domain-containing protein 3 OS=Mus musculus GN=Ptchd3 PE=1 SV=1	slr2131	54.3	7e-07	COG0841	Cation/multidrug efflux pump	K12385	4e-29	130	aga:AgaP_AGAP008137	Niemann-Pick C1 protein	-	-	-	ko04142//Lysosome
CL1066.Contig2_All	1779	61	10	1.7927	0.2604	-2.7833	Down	9.93e-12	2.62e-11	gi|405952088|gb|EKC19938.1|	223.4	3e-56	Patched domain-containing protein 3 [Crassostrea gigas]	--	--	--	--	sp|Q0EEE2|PTHD3_MOUSE	156	2e-37	Patched domain-containing protein 3 OS=Mus musculus GN=Ptchd3 PE=1 SV=1	slr2131	54.3	7e-07	COG0841	Cation/multidrug efflux pump	K12385	3e-29	130	aga:AgaP_AGAP008137	Niemann-Pick C1 protein	-	-	-	ko04142//Lysosome
CL1066.Contig4_All	1144	14	0	0.6398	0	-9.3215	Down	2.4e-05	3.36e-05	gi|405952088|gb|EKC19938.1|	223.4	1e-56	Patched domain-containing protein 3 [Crassostrea gigas]	--	--	--	--	sp|Q0EEE2|PTHD3_MOUSE	156	9e-38	Patched domain-containing protein 3 OS=Mus musculus GN=Ptchd3 PE=1 SV=1	slr2131	54.3	4e-07	COG0841	Cation/multidrug efflux pump	K12385	2e-29	130	aga:AgaP_AGAP008137	Niemann-Pick C1 protein	-	-	-	ko04142//Lysosome
CL1067.Contig1_All	466	90	17	10.0976	1.6899	-2.579	Down	1.89e-15	6.39e-15	--	--	--	--	gi|354796011|gb|JN960512.1|	61.9	3e-06	Mus musculus targeted KO-first, conditional ready, lacZ-tagged mutant allele AU015836:tm1a(KOMP)Wtsi; transgenic	--	--	--	--	--	--	--	--	--	--	--	--	--	--	-	-	-	--
CL1069.Contig1_All	887	187	52	11.0225	2.7157	-2.0211	Down	4.8e-23	2.34e-22	--	--	--	--	--	--	--	--	--	--	--	--	--	--	--	--	--	--	--	--	--	--	-	-	-	--
CL1069.Contig2_All	831	153	10	9.6261	0.5574	-4.1102	Down	3.24e-38	2.52e-37	--	--	--	--	--	--	--	--	--	--	--	--	--	--	--	--	--	--	--	--	--	--	-	-	-	--
CL1073.Contig1_All	1207	39	4	1.6893	0.1535	-3.4601	Down	1.76e-09	3.83e-09	gi|6492342|gb|AAF14287.1|AF182339_1	289.3	2e-76	clathrin assembly protein AP180 [Doryteuthis pealeii]	gi|170053843|ref|XM_001862825.1|	73.8	2e-09	Culex quinquefasciatus phosphatidylinositol-binding clathrin assembly protein, mRNA	sp|Q7M6Y3|PICA_MOUSE	223	5e-58	Phosphatidylinositol-binding clathrin assembly protein OS=Mus musculus GN=Picalm PE=1 SV=1	--	--	--	--	--	K13171	1e-06	54.7	xla:494754	serine/arginine repetitive matrix protein 1	GO:0030100//regulation of endocytosis;GO:0048812//neuron projection morphogenesis;GO:0048667//cell morphogenesis involved in neuron differentiation;GO:0032880//regulation of protein localization;GO:0044765	GO:0005543//phospholipid binding;GO:0030276//clathrin binding	GO:0097458//neuron part;GO:0097060//synaptic membrane;GO:0044425//membrane part;GO:0044446//intracellular organelle part;GO:0030136//clathrin-coated vesicle;GO:0005886//plasma membrane	ko03013//RNA transport;ko03015//mRNA surveillance pathway;ko03018//RNA degradation;ko05169//Epstein-Barr virus infection
CL1073.Contig2_All	1117	34	2	1.5914	0.0829	-4.2628	Down	1.29e-09	2.86e-09	gi|432920878|ref|XP_004080013.1|	256.5	1e-66	PREDICTED: phosphatidylinositol-binding clathrin assembly protein-like [Oryzias latipes]	gi|170053843|ref|XM_001862825.1|	73.8	2e-09	Culex quinquefasciatus phosphatidylinositol-binding clathrin assembly protein, mRNA	sp|Q7M6Y3|PICA_MOUSE	239	8e-63	Phosphatidylinositol-binding clathrin assembly protein OS=Mus musculus GN=Picalm PE=1 SV=1	--	--	--	--	--	K09200	4e-08	59.7	dgr:Dgri_GH11800	transcription factor Sp, invertebrate	GO:0030100//regulation of endocytosis;GO:0048268//clathrin coat assembly;GO:0006898//receptor-mediated endocytosis;GO:0051223//regulation of protein transport;GO:0007409//axonogenesis;GO:0048813//dendrite morphogenesis	GO:0030276//clathrin binding;GO:0005545//1-phosphatidylinositol binding;GO:0042802//identical protein binding;GO:0017124//SH3 domain binding	GO:0042734//presynaptic membrane;GO:0045211//postsynaptic membrane;GO:0005905//coated pit;GO:0014069//postsynaptic density;GO:0005768//endosome;GO:0008021//synaptic vesicle;GO:0030118//clathrin coat;GO:0005886//plasma membrane	ko03013//RNA transport;ko03015//mRNA surveillance pathway;ko03018//RNA degradation;ko05169//Epstein-Barr virus infection;ko05164//Influenza A
CL1074.Contig1_All	1157	251	58	11.3423	2.3222	-2.2881	Down	2.45e-35	1.77e-34	gi|405969741|gb|EKC34694.1|	203.4	1e-50	hypothetical protein CGI_10026831 [Crassostrea gigas]	--	--	--	--	sp|Q5VZQ5|TEX36_HUMAN	52	2e-06	Testis-expressed sequence 36 protein OS=Homo sapiens GN=TEX36 PE=2 SV=1	--	--	--	--	--	--	--	--	--	--	-	-	-	--
CL1075.Contig1_All	2084	158	17	3.9639	0.3779	-3.3908	Down	5.84e-34	4.06e-33	gi|346721860|gb|AEO50743.1|	347.8	1e-93	cytochrome P450 II f2-like protein II [Biomphalaria glabrata]	gi|75991831|gb|AC166055.5|	87.7	2e-13	Mus musculus BAC clone RP23-462B19 from chromosome 9, complete sequence	sp|Q7Z449|CP2U1_HUMAN	305	3e-82	Cytochrome P450 2U1 OS=Homo sapiens GN=CYP2U1 PE=1 SV=1	BH0579	104	7e-22	COG2124	Cytochrome P450	K07422	2e-82	307	ptr:471267	cytochrome P450, family 2, subfamily U	GO:0008152//metabolic process	GO:0016491//oxidoreductase activity	-	ko01100//Metabolic pathways;ko00590//Arachidonic acid metabolism
CL1075.Contig2_All	2020	79	13	2.0447	0.2981	-2.778	Down	8.92e-15	2.91e-14	gi|346721860|gb|AEO50743.1|	347.8	1e-93	cytochrome P450 II f2-like protein II [Biomphalaria glabrata]	gi|75991831|gb|AC166055.5|	87.7	2e-13	Mus musculus BAC clone RP23-462B19 from chromosome 9, complete sequence	sp|Q7Z449|CP2U1_HUMAN	305	3e-82	Cytochrome P450 2U1 OS=Homo sapiens GN=CYP2U1 PE=1 SV=1	BH0579	104	7e-22	COG2124	Cytochrome P450	K07422	4e-82	306	ptr:471267	cytochrome P450, family 2, subfamily U	GO:0008152//metabolic process	GO:0016491//oxidoreductase activity	-	ko01100//Metabolic pathways;ko00590//Arachidonic acid metabolism
CL1079.Contig2_All	688	111	19	8.4352	1.2793	-2.7211	Down	8.6e-20	3.66e-19	gi|405957819|gb|EKC23999.1|	361.7	1e-98	Mechanosensory protein 2 [Crassostrea gigas]	gi|348538684|ref|XM_003456773.1|	204	4e-49	PREDICTED: Oreochromis niloticus erythrocyte band 7 integral membrane protein-like (LOC100698362), mRNA	sp|Q27433|MEC2_CAEEL	354	8e-98	Mechanosensory protein 2 OS=Caenorhabditis elegans GN=mec-2 PE=1 SV=1	AF1420	236	3e-62	COG0330	Membrane protease subunits, stomatin/prohibitin homologs	K03364	1e-22	106	dpo:Dpse_GA14145	cell division cycle 20-like protein 1, cofactor of APC complex	GO:0007638//mechanosensory behavior	-	GO:0032589//neuron projection membrane;GO:0016021//integral to membrane	ko03013//RNA transport;ko03015//mRNA surveillance pathway;ko04110//Cell cycle;ko04120//Ubiquitin mediated proteolysis;ko04910//Insulin signaling pathway;ko04914//Progesterone-mediated oocyte maturation
CL108.Contig2_All	805	166	43	10.7813	2.4744	-2.1234	Down	6.86e-22	3.18e-21	--	--	--	--	--	--	--	--	--	--	--	--	--	--	--	--	--	--	--	--	--	--	-	-	-	--
CL1082.Contig1_All	420	46	5	5.7262	0.5515	-3.3761	Down	9.08e-11	2.22e-10	--	--	--	--	--	--	--	--	--	--	--	--	--	--	--	--	--	--	--	--	--	--	-	-	-	--
CL1082.Contig2_All	383	35	3	4.7778	0.3628	-3.7191	Down	4.52e-09	9.52e-09	--	--	--	--	--	--	--	--	--	--	--	--	--	--	--	--	--	--	--	--	--	--	-	-	-	--
CL1084.Contig1_All	1341	741	203	28.8902	7.0124	-2.0426	Down	1.13e-87	2.01e-86	gi|94470479|gb|ABF20550.1|	75.5	7e-57	transposase [Danio rerio]	gi|259664394|emb|FP102966.9|	61.9	7e-06	Zebrafish DNA sequence from clone CH73-165E7 in linkage group 21, complete sequence	sp|A4Z944|ZBED5_CANFA	141	3e-49	Zinc finger BED domain-containing protein 5 OS=Canis familiaris GN=ZBED5 PE=4 SV=1	--	--	--	--	--	K06103	3e-09	63.9	acs:100563790	calcium/calmodulin-dependent serine protein kinase [EC:2.7.11.1]	-	-	-	ko04530//Tight junction
CL1084.Contig3_All	557	72	10	6.7583	0.8317	-3.0225	Down	1.08e-14	3.5e-14	gi|94470481|gb|ABF20551.1|	66.2	9e-10	transposase [Xenopus (Silurana) tropicalis]	gi|290883084|gb|AC233165.2|	234	4e-58	Biomphalaria glabrata BAC clone BG_BBa-137L24 from chromosome unknown, complete sequence	sp|Q6R2W3|SCND3_HUMAN	51.6	1e-06	SCAN domain-containing protein 3 OS=Homo sapiens GN=SCAND3 PE=2 SV=1	--	--	--	--	--	--	--	--	--	--	-	-	-	--
CL1085.Contig1_All	534	138	13	13.5113	1.1277	-3.5827	Down	3.09e-31	1.98e-30	--	--	--	--	--	--	--	--	--	--	--	--	--	--	--	--	--	--	--	--	--	--	-	-	-	--
CL1085.Contig2_All	392	100	21	13.3375	2.4816	-2.4261	Down	5.95e-16	2.07e-15	--	--	--	--	--	--	--	--	--	--	--	--	--	--	--	--	--	--	--	--	--	--	-	-	-	--
CL1086.Contig2_All	740	115	1	8.1251	0.0626	-7.0201	Down	1.09e-36	8.16e-36	--	--	--	--	--	--	--	--	--	--	--	--	--	--	--	--	--	--	--	--	--	--	-	-	-	--
CL1089.Contig1_All	1495	302	80	10.5615	2.4788	-2.0911	Down	7.89e-38	6.08e-37	gi|405973028|gb|EKC37765.1|	429.1	3e-118	Phytanoyl-CoA dioxygenase domain-containing protein 1 [Crassostrea gigas]	--	--	--	--	sp|P57093|PAHX_RAT	60.1	1e-08	Phytanoyl-CoA dioxygenase, peroxisomal OS=Rattus norvegicus GN=Phyh PE=1 SV=2	mlr7444	53.1	1e-06	COG5285	Protein involved in biosynthesis of mitomycin antibiotics/polyketide fumonisin	K00477	5e-08	60.1	rno:114209	phytanoyl-CoA hydroxylase [EC:1.14.11.18]	-	-	-	ko04146//Peroxisome
CL1089.Contig2_All	930	153	41	8.6014	2.0422	-2.0744	Down	9.76e-20	4.14e-19	gi|405973028|gb|EKC37765.1|	353.6	8e-96	Phytanoyl-CoA dioxygenase domain-containing protein 1 [Crassostrea gigas]	--	--	--	--	sp|P57093|PAHX_RAT	58.2	3e-08	Phytanoyl-CoA dioxygenase, peroxisomal OS=Rattus norvegicus GN=Phyh PE=1 SV=2	--	--	--	--	--	K00477	9e-08	58.2	rno:114209	phytanoyl-CoA hydroxylase [EC:1.14.11.18]	-	-	-	ko04146//Peroxisome
CL1089.Contig3_All	351	58	14	8.6394	1.8477	-2.2252	Down	5.64e-09	1.18e-08	gi|405973028|gb|EKC37765.1|	115.2	9e-25	Phytanoyl-CoA dioxygenase domain-containing protein 1 [Crassostrea gigas]	--	--	--	--	--	--	--	--	--	--	--	--	--	--	--	--	--	--	-	-	-	--
CL1091.Contig2_All	711	326	1	23.9722	0.0652	-8.5223	Down	1.79e-105	3.87e-104	--	--	--	--	--	--	--	--	--	--	--	--	--	--	--	--	--	--	--	--	--	--	-	-	-	--
CL1092.Contig1_All	345	15	1	2.2732	0.1343	-4.0812	Down	0.000107	0.000139	--	--	--	--	--	--	--	--	--	--	--	--	--	--	--	--	--	--	--	--	--	--	-	-	-	--
CL1095.Contig1_All	1002	161	39	8.4008	1.803	-2.2201	Down	2.02e-22	9.56e-22	gi|390476104|ref|XP_003735074.1|	57.4	1e-06	PREDICTED: uncharacterized protein LOC100895946 [Callithrix jacchus]	gi|41351665|gb|AC123984.14|	63.9	1e-06	Mus musculus chromosome 8, clone RP23-78H21, complete sequence	--	--	--	--	--	--	--	--	--	--	--	--	--	--	-	-	-	--
CL1095.Contig2_All	302	21	5	3.6356	0.7669	-2.2451	Down	0.000501	0.000607	--	--	--	--	gi|22296782|gb|AC121894.2|	63.9	4e-07	Mus musculus BAC clone RP24-157H5 from 6, complete sequence	--	--	--	--	--	--	--	--	--	--	--	--	--	--	-	-	-	--
CL1096.Contig4_All	633	459	103	37.9114	7.5376	-2.3305	Down	1.18e-64	1.54e-63	gi|301607131|ref|XP_002933173.1|	97.4	4e-19	PREDICTED: hypothetical protein LOC100488659 [Xenopus (Silurana) tropicalis]	--	--	--	--	--	--	--	--	--	--	--	--	--	--	--	--	--	--	-	-	-	--
CL1096.Contig5_All	1746	517	144	15.4813	3.8205	-2.0187	Down	8.75e-61	1.07e-59	gi|18157526|dbj|BAB83841.1|	193	4e-112	ReO_6 [Oryzias latipes]	--	--	--	--	sp|P21328|RTJK_DROME	76.3	4e-25	RNA-directed DNA polymerase from mobile element jockey OS=Drosophila melanogaster GN=pol PE=1 SV=1	--	--	--	--	--	K05658	2e-17	70.5	hmg:100213972	ATP-binding cassette, subfamily B (MDR/TAP), member 1	-	-	-	ko03040//Spliceosome;ko04976//Bile secretion;ko02010//ABC transporters
CL1096.Contig6_All	1438	126	22	4.5811	0.7087	-2.6924	Down	4.92e-22	2.3e-21	gi|432921144|ref|XP_004080047.1|	37.7	1e-48	PREDICTED: uncharacterized protein LOC101173507 [Oryzias latipes]	--	--	--	--	sp|P08548|LIN1_NYCCO	50.8	7e-06	LINE-1 reverse transcriptase homolog OS=Nycticebus coucang PE=1 SV=1	--	--	--	--	--	K15456	4e-08	60.1	spu:752818	protein KTI12	-	-	-	ko05016//Huntington's disease
CL1096.Contig7_All	200	22	5	5.7511	1.1581	-2.3121	Down	0.000284	0.00035	--	--	--	--	--	--	--	--	--	--	--	--	--	--	--	--	--	--	--	--	--	--	-	-	-	--
CL1098.Contig1_All	710	83	22	6.112	1.4354	-2.0902	Down	1.89e-11	4.9e-11	--	--	--	--	--	--	--	--	--	--	--	--	--	--	--	--	--	--	--	--	--	--	-	-	-	--
CL1099.Contig2_All	2300	170	13	3.8644	0.2618	-3.8837	Down	1.27e-40	1.04e-39	--	--	--	--	gi|22123542|gb|AC025047.17|	97.6	2e-16	Mus musculus chromosome 1, clone RP23-56I8, complete sequence	--	--	--	--	--	--	--	--	--	--	--	--	--	--	-	-	-	--
CL1099.Contig3_All	1611	45	5	1.4604	0.1438	-3.3442	Down	1.75e-10	4.18e-10	--	--	--	--	gi|22123542|gb|AC025047.17|	97.6	2e-16	Mus musculus chromosome 1, clone RP23-56I8, complete sequence	--	--	--	--	--	--	--	--	--	--	--	--	--	--	-	-	-	--
CL1100.Contig1_All	562	177	41	16.4664	3.3795	-2.2846	Down	2.49e-25	1.32e-24	--	--	--	--	--	--	--	--	--	--	--	--	--	--	--	--	--	--	--	--	--	--	-	-	-	--
CL1102.Contig2_All	498	117	13	12.2834	1.2092	-3.3446	Down	3.23e-25	1.7e-24	--	--	--	--	--	--	--	--	--	--	--	--	--	--	--	--	--	--	--	--	--	--	-	-	-	--
CL1107.Contig1_All	1437	13	1	0.473	0.0322	-3.8767	Down	0.00043	0.000524	--	--	--	--	--	--	--	--	--	--	--	--	--	--	--	--	--	--	--	--	--	--	-	-	-	--
CL1107.Contig2_All	1452	43	0	1.5483	0	-10.5965	Down	7.32e-15	2.4e-14	gi|195174682|ref|XP_002028101.1|	56.6	3e-06	GL21342 [Drosophila persimilis] >gi|194115841|gb|EDW37884.1| GL21342 [Drosophila persimilis]	--	--	--	--	--	--	--	--	--	--	--	--	--	--	--	--	--	--	-	-	-	--
CL111.Contig1_All	494	27	1	2.8576	0.0938	-4.9291	Down	2.06e-08	4.05e-08	--	--	--	--	--	--	--	--	--	--	--	--	--	--	--	--	--	--	--	--	--	--	-	-	-	--
CL111.Contig2_All	425	33	7	4.0596	0.763	-2.4116	Down	4.47e-06	6.83e-06	--	--	--	--	--	--	--	--	--	--	--	--	--	--	--	--	--	--	--	--	--	--	-	-	-	--
CL1112.Contig1_All	455	118	8	13.5591	0.8145	-4.0572	Down	1.61e-29	9.76e-29	--	--	--	--	--	--	--	--	--	--	--	--	--	--	--	--	--	--	--	--	--	--	-	-	-	--
CL1112.Contig2_All	485	58	0	6.2524	0	-12.6102	Down	8.77e-20	3.73e-19	--	--	--	--	--	--	--	--	--	--	--	--	--	--	--	--	--	--	--	--	--	--	-	-	-	--
CL1114.Contig1_All	647	84	10	6.7879	0.716	-3.2449	Down	5.1e-18	1.98e-17	--	--	--	--	--	--	--	--	--	--	--	--	--	--	--	--	--	--	--	--	--	--	-	-	-	--
CL1115.Contig1_All	568	19	3	1.7489	0.2447	-2.8374	Down	0.000165	0.000208	gi|161076494|ref|NP_001097253.1|	60.8	4e-08	CG34220 [Drosophila melanogaster] >gi|157400267|gb|ABV53749.1| CG34220 [Drosophila melanogaster]	--	--	--	--	sp|Q02817|MUC2_HUMAN	48.5	9e-06	Mucin-2 OS=Homo sapiens GN=MUC2 PE=1 SV=2	--	--	--	--	--	--	--	--	--	--	-	-	-	--
CL1115.Contig2_All	699	53	10	3.9642	0.6627	-2.5806	Down	1.21e-09	2.68e-09	gi|405973144|gb|EKC37874.1|	115.9	1e-24	Importin subunit beta-1 [Crassostrea gigas]	--	--	--	--	sp|Q04205|TENS_CHICK	78.2	2e-14	Tensin OS=Gallus gallus GN=TNS PE=1 SV=2	--	--	--	--	--	--	--	--	--	--	-	-	-	--
CL112.Contig2_All	275	30	8	5.7036	1.3476	-2.0815	Down	6.58e-05	8.78e-05	--	--	--	--	--	--	--	--	--	--	--	--	--	--	--	--	--	--	--	--	--	--	-	-	-	--
CL1120.Contig1_All	260	31	1	6.2337	0.1782	-5.1285	Down	1.14e-09	2.53e-09	--	--	--	--	--	--	--	--	--	--	--	--	--	--	--	--	--	--	--	--	--	--	-	-	-	--
CL1120.Contig2_All	1150	486	0	22.0953	0	-14.4315	Down	3.27e-160	1.14e-158	--	--	--	--	--	--	--	--	--	--	--	--	--	--	--	--	--	--	--	--	--	--	-	-	-	--
CL1120.Contig3_All	967	196	1	10.5972	0.0479	-7.7894	Down	4.87e-63	6.18e-62	--	--	--	--	--	--	--	--	--	--	--	--	--	--	--	--	--	--	--	--	--	--	-	-	-	--
CL1120.Contig4_All	412	60	0	7.614	0	-12.8944	Down	1.93e-20	8.45e-20	--	--	--	--	--	--	--	--	--	--	--	--	--	--	--	--	--	--	--	--	--	--	-	-	-	--
CL1122.Contig1_All	447	19	2	2.2223	0.2073	-3.4223	Down	3.87e-05	5.33e-05	--	--	--	--	--	--	--	--	--	--	--	--	--	--	--	--	--	--	--	--	--	--	-	-	-	--
CL1122.Contig2_All	424	15	0	1.8496	0	-10.853	Down	1.13e-05	1.65e-05	--	--	--	--	--	--	--	--	--	--	--	--	--	--	--	--	--	--	--	--	--	--	-	-	-	--
CL1125.Contig1_All	529	294	45	29.0571	3.9406	-2.8824	Down	4.88e-53	5.19e-52	--	--	--	--	--	--	--	--	--	--	--	--	--	--	--	--	--	--	--	--	--	--	-	-	-	--
CL1126.Contig1_All	344	71	16	10.791	2.1546	-2.3243	Down	3.32e-11	8.42e-11	gi|31076723|sp|P83040.1|HCY2E_RAPTH	179.9	3e-44	RecName: Full=Hemocyanin type 2 unit e; AltName: Full=RtH2-e	gi|62679966|emb|AJ556169.1|	63.9	5e-07	Aplysia californica mRNA for hemocyanin (hc gene)	sp|P83040|HCY2E_RAPVE	179	1e-45	Hemocyanin type 2 unit e OS=Rapana venosa PE=1 SV=1	--	--	--	--	--	K13909	7e-06	49.3	ptr:742062	mucin-7	GO:0015671//oxygen transport;GO:0055114//oxidation-reduction process	GO:0046872//metal ion binding;GO:0005344//oxygen transporter activity;GO:0016491//oxidoreductase activity	GO:0005615//extracellular space	ko04970//Salivary secretion
CL1126.Contig2_All	3242	2108	377	33.9953	5.3868	-2.6578	Down	0	0	gi|27368649|emb|CAC82192.1|	672.5	0	H2 [Haliotis tuberculata]	gi|346987843|gb|JF752345.1|	93.7	5e-15	Helix lucorum hemocyanin alphaN-subunit mRNA, partial cds	sp|O61363|HCYG_ENTDO	1105	0	Hemocyanin G-type, units Oda to Odg OS=Enteroctopus dofleini GN=ODHCY PE=1 SV=1	YPO2725	55.8	5e-07	COG3501	Uncharacterized protein conserved in bacteria	K10955	1e-49	199	tgu:100220116	intestinal mucin-2	-	-	-	ko05146//Amoebiasis;ko05110//Vibrio cholerae infection
CL1126.Contig3_All	316	110	17	18.1998	2.4921	-2.8685	Down	1.12e-20	4.92e-20	gi|27368649|emb|CAC82192.1|	52.8	5e-06	H2 [Haliotis tuberculata]	--	--	--	--	sp|O61363|HCYG_ENTDO	67.4	7e-12	Hemocyanin G-type, units Oda to Odg OS=Enteroctopus dofleini GN=ODHCY PE=1 SV=1	--	--	--	--	--	--	--	--	--	--	-	-	-	--
CL1126.Contig4_All	209	87	14	21.7637	3.103	-2.8102	Down	2.56e-16	9.13e-16	gi|62679967|emb|CAD88977.1|	76.3	5e-13	haemocyanin [Aplysia californica]	--	--	--	--	sp|P56826|HCYG_SEPOF	50.1	1e-06	Hemocyanin, units G and H (Fragments) OS=Sepia officinalis PE=1 SV=1	--	--	--	--	--	--	--	--	--	--	-	-	-	--
CL1128.Contig1_All	460	29	7	3.2961	0.7049	-2.2253	Down	4.31e-05	5.84e-05	--	--	--	--	--	--	--	--	--	--	--	--	--	--	--	--	--	--	--	--	--	--	-	-	-	--
CL1129.Contig2_All	435	2217	6	266.463	0.6389	-8.7041	Down	0	0	--	--	--	--	gi|17066308|emb|AJ420444.1|	69.9	1e-08	Homo sapiens mRNA full length insert cDNA clone EUROIMAGE 1622317	--	--	--	--	--	--	--	--	--	--	--	--	--	--	-	-	-	--
CL1134.Contig1_All	717	104	11	7.5836	0.7107	-3.4156	Down	5.7e-23	2.76e-22	gi|4321938|gb|AAD15886.1|	88.2	3e-16	acetylcholinesterase precursor [Doryteuthis opalescens]	--	--	--	--	sp|Q869C3|ACES_ANOGA	87.8	2e-17	Acetylcholinesterase OS=Anopheles gambiae GN=Ace PE=3 SV=3	--	--	--	--	--	K01049	7e-17	87.8	aga:AgaP_AGAP001356	acetylcholinesterase [EC:3.1.1.7]	-	GO:0016787//hydrolase activity	-	ko04725//Cholinergic synapse;ko00564//Glycerophospholipid metabolism
CL1134.Contig2_All	831	202	3	12.709	0.1672	-6.2481	Down	1.08e-61	1.34e-60	gi|4321938|gb|AAD15886.1|	88.2	5e-16	acetylcholinesterase precursor [Doryteuthis opalescens]	--	--	--	--	sp|Q869C3|ACES_ANOGA	87.8	3e-17	Acetylcholinesterase OS=Anopheles gambiae GN=Ace PE=3 SV=3	--	--	--	--	--	K01049	9e-17	87.8	aga:AgaP_AGAP001356	acetylcholinesterase [EC:3.1.1.7]	-	GO:0016787//hydrolase activity	-	ko04725//Cholinergic synapse;ko00564//Glycerophospholipid metabolism
CL1135.Contig1_All	910	228	45	13.0995	2.2907	-2.5157	Down	6.41e-36	4.7e-35	--	--	--	--	--	--	--	--	--	--	--	--	--	--	--	--	--	--	--	--	--	--	-	-	-	--
CL1139.Contig1_All	419	38	10	4.7417	1.1056	-2.1006	Down	5.88e-06	8.89e-06	--	--	--	--	--	--	--	--	--	--	--	--	--	--	--	--	--	--	--	--	--	--	-	-	-	--
CL114.Contig1_All	204	19	0	4.8695	0	-12.2496	Down	5.48e-07	9.3e-07	--	--	--	--	--	--	--	--	--	--	--	--	--	--	--	--	--	--	--	--	--	--	-	-	-	--
CL1140.Contig3_All	361	115	32	16.6553	4.1062	-2.0201	Down	9.98e-15	3.23e-14	--	--	--	--	--	--	--	--	--	--	--	--	--	--	--	--	--	--	--	--	--	--	-	-	-	--
CL1140.Contig4_All	728	173	24	12.4244	1.5271	-3.0243	Down	2.24e-33	1.53e-32	--	--	--	--	--	--	--	--	--	--	--	--	--	--	--	--	--	--	--	--	--	--	-	-	-	--
CL1141.Contig2_All	230	13	0	2.9551	0	-11.529	Down	5.1e-05	6.85e-05	--	--	--	--	--	--	--	--	--	--	--	--	--	--	--	--	--	--	--	--	--	--	-	-	-	--
CL1143.Contig1_All	741	165	11	11.642	0.6877	-4.0814	Down	6.6e-41	5.46e-40	gi|443732018|gb|ELU16910.1|	63.2	1e-08	hypothetical protein CAPTEDRAFT_195141 [Capitella teleta]	--	--	--	--	--	--	--	--	--	--	--	--	--	--	--	--	--	--	-	-	-	--
CL1145.Contig1_All	698	208	34	15.58	2.2564	-2.7876	Down	1.03e-36	7.74e-36	--	--	--	--	--	--	--	--	--	--	--	--	--	--	--	--	--	--	--	--	--	--	-	-	-	--
CL1147.Contig5_All	2634	918	189	18.2216	3.3239	-2.4547	Down	1.25e-135	3.58e-134	gi|225906399|gb|ACO36044.1|	149.4	9e-34	galectin [Pinctada fucata]	gi|348539577|ref|XM_003457218.1|	71.9	2e-08	PREDICTED: Oreochromis niloticus galectin-3-like (LOC100700684), mRNA	sp|Q3T0D6|LEG4_BOVIN	154	1e-36	Galectin-4 OS=Bos taurus GN=LGALS4 PE=2 SV=1	DR2133	54.3	1e-06	COG4372	Uncharacterized protein conserved in bacteria with the myosin-like domain	K10091	3e-42	174	acs:100567030	galectin-4	-	-	-	--
CL1149.Contig1_All	820	37	3	2.3591	0.1695	-3.7989	Down	1.16e-09	2.58e-09	gi|405956446|gb|EKC23049.1|	21.6	9e-28	hypothetical protein CGI_10000765 [Crassostrea gigas]	--	--	--	--	--	--	--	--	--	--	--	--	--	--	--	--	--	--	-	-	-	--
CL1149.Contig2_All	1073	158	26	7.6987	1.1225	-2.7779	Down	3.76e-28	2.19e-27	gi|405956446|gb|EKC23049.1|	21.6	6e-40	hypothetical protein CGI_10000765 [Crassostrea gigas]	--	--	--	--	--	--	--	--	--	--	--	--	--	--	--	--	--	--	-	-	-	--
CL115.Contig2_All	323	75	13	12.14	1.8644	-2.703	Down	1e-13	3.04e-13	--	--	--	--	--	--	--	--	--	--	--	--	--	--	--	--	--	--	--	--	--	--	-	-	-	--
CL1151.Contig2_All	779	53	13	3.5571	0.773	-2.2022	Down	3.2e-08	6.2e-08	gi|405967818|gb|EKC32945.1|	130.2	1e-28	ATP-binding cassette sub-family A member 3 [Crassostrea gigas]	--	--	--	--	sp|Q99758|ABCA3_HUMAN	96.7	5e-20	ATP-binding cassette sub-family A member 3 OS=Homo sapiens GN=ABCA3 PE=1 SV=2	--	--	--	--	--	K05643	3e-26	119	bfo:BRAFLDRAFT_117471	ATP-binding cassette, subfamily A (ABC1), member 3	-	-	-	ko02010//ABC transporters
CL1153.Contig2_All	1025	461	77	23.5146	3.4799	-2.7564	Down	1.83e-78	2.89e-77	--	--	--	--	--	--	--	--	--	--	--	--	--	--	--	--	--	--	--	--	--	--	-	-	-	--
CL1158.Contig2_All	338	17	0	2.6296	0	-11.3606	Down	2.48e-06	3.92e-06	gi|195485635|ref|XP_002091170.1|	85.9	6e-16	GE12382 [Drosophila yakuba] >gi|194177271|gb|EDW90882.1| GE12382 [Drosophila yakuba]	--	--	--	--	sp|B2GV91|LYRM2_RAT	74.7	4e-14	LYR motif-containing protein 2 OS=Rattus norvegicus GN=Lyrm2 PE=3 SV=1	--	--	--	--	--	--	--	--	--	--	-	-	-	--
CL1163.Contig1_All	238	11	0	2.4164	0	-11.2386	Down	0.000231	0.000289	--	--	--	--	--	--	--	--	--	--	--	--	--	--	--	--	--	--	--	--	--	--	-	-	-	--
CL1164.Contig1_All	716	2006	274	146.48	17.7271	-3.0467	Down	0	0	--	--	--	--	--	--	--	--	--	--	--	--	--	--	--	--	--	--	--	--	--	--	-	-	-	--
CL1166.Contig2_All	220	14	0	3.3271	0	-11.7	Down	2.4e-05	3.36e-05	gi|354504617|ref|XP_003514370.1|	70.5	2e-11	PREDICTED: neurotrypsin [Cricetulus griseus]	gi|334330885|ref|XM_001371881.2|	61.9	1e-06	PREDICTED: Monodelphis domestica neurotrypsin-like (LOC100018860), mRNA	sp|Q5G266|NETR_TRAPH	99.8	1e-21	Neurotrypsin OS=Trachypithecus phayrei GN=PRSS12 PE=3 SV=1	--	--	--	--	--	K09624	1e-21	101	bta:512034	protease, serine, 12 (neurotrypsin, motopsin) [EC:3.4.21.-]	GO:0019538//protein metabolic process;GO:0006887//exocytosis	GO:0008236//serine-type peptidase activity	GO:0005886//plasma membrane;GO:0030424//axon;GO:0044456//synapse part	--
CL117.Contig2_All	436	63	10	7.5547	1.0625	-2.8299	Down	2.92e-12	7.98e-12	--	--	--	--	--	--	--	--	--	--	--	--	--	--	--	--	--	--	--	--	--	--	-	-	-	--
CL117.Contig3_All	292	61	2	10.9221	0.3173	-5.1053	Down	5.3e-18	2.06e-17	--	--	--	--	--	--	--	--	--	--	--	--	--	--	--	--	--	--	--	--	--	--	-	-	-	--
CL1170.Contig1_All	950	23	6	1.2658	0.2926	-2.113	Down	0.000442	0.000538	--	--	--	--	--	--	--	--	--	--	--	--	--	--	--	--	--	--	--	--	--	--	-	-	-	--
CL1170.Contig3_All	1042	24	0	1.2042	0	-10.2339	Down	1.25e-08	2.52e-08	--	--	--	--	--	--	--	--	--	--	--	--	--	--	--	--	--	--	--	--	--	--	-	-	-	--
CL1171.Contig2_All	888	1116	235	65.707	12.259	-2.4222	Down	6.38e-162	2.25e-160	--	--	--	--	gi|32964985|gb|AC140436.3|	97.6	9e-17	Mus musculus BAC clone RP23-85O2 from chromosome 9, complete sequence	--	--	--	--	--	--	--	--	--	--	--	--	--	--	-	-	-	--
CL1172.Contig1_All	424	25	0	3.0827	0	-11.59	Down	5.89e-09	1.22e-08	--	--	--	--	--	--	--	--	--	--	--	--	--	--	--	--	--	--	--	--	--	--	-	-	-	--
CL1173.Contig1_All	393	55	0	7.317	0	-12.837	Down	8.46e-19	3.42e-18	gi|350402953|ref|XP_003486655.1|	52.8	5e-06	PREDICTED: hypothetical protein LOC100741094, partial [Bombus impatiens]	gi|354795948|gb|JN960449.1|	107	4e-20	Mus musculus targeted non-conditional, lacZ-tagged mutant allele C80913:tm1e(EUCOMM)Wtsi; transgenic	sp|Q1LWL6|GSE1_DANRE	89.4	2e-18	Genetic suppressor element 1 OS=Danio rerio GN=gse1 PE=4 SV=1	--	--	--	--	--	K06225	1e-18	91.7	aga:AgaP_AGAP011395	patched 1	GO:0035556//intracellular signal transduction;GO:0009190//cyclic nucleotide biosynthetic process;GO:0055114//oxidation-reduction process	GO:0016849//phosphorus-oxygen lyase activity;GO:0016491//oxidoreductase activity;GO:0008158//hedgehog receptor activity;GO:0000166//nucleotide binding	GO:0016021//integral to membrane	ko05217//Basal cell carcinoma;ko04340//Hedgehog signaling pathway;ko05200//Pathways in cancer
CL1174.Contig1_All	554	113	25	10.6642	2.0904	-2.3509	Down	3.07e-17	1.15e-16	--	--	--	--	--	--	--	--	--	--	--	--	--	--	--	--	--	--	--	--	--	--	-	-	-	--
CL1175.Contig2_All	222	22	1	5.1812	0.2087	-4.6338	Down	7.5e-07	1.26e-06	--	--	--	--	--	--	--	--	--	--	--	--	--	--	--	--	--	--	--	--	--	--	-	-	-	--
CL1176.Contig1_All	491	160	13	17.0372	1.2265	-3.7961	Down	1.15e-37	8.81e-37	--	--	--	--	--	--	--	--	--	--	--	--	--	--	--	--	--	--	--	--	--	--	-	-	-	--
CL1176.Contig3_All	451	131	1	15.1864	0.1027	-7.2082	Down	6.96e-42	5.91e-41	--	--	--	--	gi|77798137|gb|AC163325.7|	67.9	4e-08	Mus musculus chromosome 1, clone RP23-76L21, complete sequence	--	--	--	--	--	--	--	--	--	--	--	--	--	--	-	-	-	--
CL1179.Contig2_All	562	82	5	7.6285	0.4121	-4.2103	Down	2.03e-21	9.24e-21	--	--	--	--	--	--	--	--	--	--	--	--	--	--	--	--	--	--	--	--	--	--	-	-	-	--
CL1180.Contig1_All	1876	2834	1	78.9819	0.0247	-11.6428	Down	0	0	gi|294952587|ref|XP_002787364.1|	55.8	9e-06	Glycoprotein X precursor, putative [Perkinsus marinus ATCC 50983] >gi|239902336|gb|EER19160.1| Glycoprotein X precursor, putative [Perkinsus marinus ATCC 50983]	gi|27552658|gb|AC124542.4|	79.8	4e-11	Mus musculus BAC clone RP23-259B10 from 12, complete sequence	sp|Q05049|MUC1_XENLA	57.4	1e-07	Integumentary mucin C.1 (Fragment) OS=Xenopus laevis PE=2 SV=1	DR1893	53.1	2e-06	COG0652	Peptidyl-prolyl cis-trans isomerase (rotamase) - cyclophilin family	K13909	6e-06	53.5	ptr:742062	mucin-7	-	-	-	ko04970//Salivary secretion
CL1180.Contig2_All	1885	1787	1	49.5649	0.0246	-10.9764	Down	0	0	gi|195419548|ref|XP_002060705.1|	69.7	6e-10	GK21250 [Drosophila willistoni] >gi|194156790|gb|EDW71691.1| GK21250 [Drosophila willistoni]	gi|27552658|gb|AC124542.4|	79.8	4e-11	Mus musculus BAC clone RP23-259B10 from 12, complete sequence	sp|P98088|MUC5A_HUMAN	58.5	5e-08	Mucin-5AC (Fragments) OS=Homo sapiens GN=MUC5AC PE=1 SV=3	--	--	--	--	--	K14971	4e-06	53.9	dpe:Dper_GL24478	nuclear receptor coactivator 6	-	-	-	ko04970//Salivary secretion;ko00020//Citrate cycle (TCA cycle);ko01100//Metabolic pathways;ko00310//Lysine degradation
CL1183.Contig1_All	493	51	0	5.4086	0	-12.401	Down	1.74e-17	6.56e-17	gi|405957466|gb|EKC23674.1|	234.6	1e-60	Dynein heavy chain 5, axonemal [Crassostrea gigas]	gi|126635498|gb|AC199242.1|	87.7	5e-14	Monosiga brevicollis clone JGIACYI-129F9, complete sequence	sp|Q96JB1|DYH8_HUMAN	216	2e-56	Dynein heavy chain 8, axonemal OS=Homo sapiens GN=DNAH8 PE=1 SV=2	--	--	--	--	--	K10408	4e-20	97.4	smm:Smp_176300	dynein heavy chain, axonemal	GO:0006200//ATP catabolic process;GO:0001539//ciliary or flagellar motility;GO:0007018//microtubule-based movement	GO:0003777//microtubule motor activity;GO:0005524//ATP binding;GO:0016887//ATPase activity	GO:0005858//axonemal dynein complex	ko05016//Huntington's disease
CL1184.Contig2_All	1739	251	34	7.5463	0.9057	-3.0587	Down	2.91e-48	2.83e-47	--	--	--	--	--	--	--	--	--	--	--	--	--	--	--	--	--	--	--	--	--	--	-	-	-	--
CL1186.Contig1_All	821	924	72	58.8423	4.0625	-3.8564	Down	9.41e-213	4.54e-211	gi|159146775|gb|ABW90687.1|	95.9	2e-18	stanniocalcin [Haliotis diversicolor supertexta] >gi|166406783|gb|ABY87355.1| stanniocalcin-like protein [Haliotis diversicolor]	--	--	--	--	--	--	--	--	--	--	--	--	--	--	--	--	--	--	-	-	-	--
CL1188.Contig1_All	386	56	9	7.5851	1.0801	-2.812	Down	5.63e-11	1.4e-10	--	--	--	--	--	--	--	--	--	--	--	--	--	--	--	--	--	--	--	--	--	--	-	-	-	--
CL119.Contig1_All	511	74	7	7.5713	0.6346	-3.5766	Down	2.4e-17	9.04e-17	gi|405954419|gb|EKC21865.1|	55.5	1e-06	Collagen alpha-3(VI) chain [Crassostrea gigas]	--	--	--	--	sp|Q60847|COCA1_MOUSE	90.1	2e-18	Collagen alpha-1(XII) chain OS=Mus musculus GN=Col12a1 PE=2 SV=3	--	--	--	--	--	K08132	1e-20	99	acs:100555585	collagen, type XII, alpha	-	-	-	ko04974//Protein digestion and absorption
CL1191.Contig2_All	1791	1506	365	43.9633	9.4406	-2.2193	Down	7.04e-196	3.1e-194	gi|260818781|ref|XP_002604561.1|	404.8	7e-111	hypothetical protein BRAFLDRAFT_280591 [Branchiostoma floridae] >gi|229289888|gb|EEN60572.1| hypothetical protein BRAFLDRAFT_280591 [Branchiostoma floridae]	--	--	--	--	sp|Q99538|LGMN_HUMAN	382	2e-105	Legumain OS=Homo sapiens GN=LGMN PE=1 SV=1	YDR331w	109	1e-23	COG5206	Glycosylphosphatidylinositol transamidase (GPIT), subunit GPI8	K01369	9e-112	404	bfo:BRAFLDRAFT_280591	legumain [EC:3.4.22.34]	-	-	-	ko04612//Antigen processing and presentation;ko04142//Lysosome
CL1194.Contig3_All	393	54	14	7.1839	1.6502	-2.1221	Down	4.93e-08	9.34e-08	--	--	--	--	--	--	--	--	--	--	--	--	--	--	--	--	--	--	--	--	--	--	-	-	-	--
CL1195.Contig2_All	2467	87	14	1.8438	0.2629	-2.8101	Down	2.56e-16	9.13e-16	gi|443703911|gb|ELU01242.1|	444.5	1e-122	hypothetical protein CAPTEDRAFT_177178 [Capitella teleta]	gi|301614434|ref|XM_002936643.1|	87.7	2e-13	PREDICTED: Xenopus (Silurana) tropicalis tensin-like C1 domain-containing phosphatase-like (LOC100486792), mRNA	sp|Q04205|TENS_CHICK	369	2e-101	Tensin OS=Gallus gallus GN=TNS PE=1 SV=2	--	--	--	--	--	K00665	2e-66	254	dpe:Dper_GL12292	fatty acid synthase, animal type [EC:2.3.1.85]	-	-	-	ko04910//Insulin signaling pathway;ko01100//Metabolic pathways;ko00061//Fatty acid biosynthesis;ko04530//Tight junction
CL1195.Contig4_All	1712	26	6	0.794	0.1623	-2.2905	Down	8.33e-05	0.000109	gi|443703911|gb|ELU01242.1|	444.5	8e-123	hypothetical protein CAPTEDRAFT_177178 [Capitella teleta]	gi|301614434|ref|XM_002936643.1|	87.7	2e-13	PREDICTED: Xenopus (Silurana) tropicalis tensin-like C1 domain-containing phosphatase-like (LOC100486792), mRNA	sp|Q04205|TENS_CHICK	371	2e-102	Tensin OS=Gallus gallus GN=TNS PE=1 SV=2	--	--	--	--	--	K00665	1e-66	254	dpe:Dper_GL12292	fatty acid synthase, animal type [EC:2.3.1.85]	-	-	-	ko04910//Insulin signaling pathway;ko01100//Metabolic pathways;ko00061//Fatty acid biosynthesis;ko05120//Epithelial cell signaling in Helicobacter pylori infection
CL1197.Contig2_All	487	142	30	15.2447	2.8536	-2.4175	Down	5.77e-22	2.69e-21	--	--	--	--	--	--	--	--	--	--	--	--	--	--	--	--	--	--	--	--	--	--	-	-	-	--
CL1201.Contig1_All	1055	664	1	32.9061	0.0439	-9.5499	Down	4.57e-216	2.24e-214	gi|405977322|gb|EKC41780.1|	198.4	5e-49	Polyadenylate-binding protein 4 [Crassostrea gigas]	gi|402854030|ref|XM_003891635.1|	157	1e-34	PREDICTED: Papio anubis poly(A) binding protein, cytoplasmic 4 (inducible form), transcript variant 3 (PABPC4), mRNA	sp|Q6IP09|PABPB_XENLA	192	8e-49	Polyadenylate-binding protein 1-B OS=Xenopus laevis GN=pabpc1-b PE=2 SV=1	TP0356	58.2	2e-08	COG0724	RNA-binding proteins (RRM domain)	K13126	3e-48	192	acs:100559090	polyadenylate-binding protein	GO:0006413//translational initiation;GO:0060212//negative regulation of nuclear-transcribed mRNA poly(A) tail shortening;GO:0007507//heart development;GO:0045727//positive regulation of translation;GO:0048255//mRNA stabilization;GO:2000623//negative regulation of nuclear-transcribed mRNA catabolic process, nonsense-mediated decay;GO:0000398//mRNA splicing, via spliceosome;GO:0006378//mRNA polyade…	GO:0008022//protein C-terminus binding;GO:0000166//nucleotide binding;GO:0008143//poly(A) RNA binding;GO:0043621//protein self-association;GO:0031370//eukaryotic initiation factor 4G binding;GO:0008494//translation activator activity	GO:0005844//polysome;GO:0005829//cytosol;GO:0071013//catalytic step 2 spliceosome;GO:0010494//cytoplasmic stress granule	ko03013//RNA transport;ko03015//mRNA surveillance pathway;ko03018//RNA degradation
CL1203.Contig1_All	252	29	0	6.0167	0	-12.5548	Down	2.87e-10	6.72e-10	--	--	--	--	gi|32968210|emb|AL954136.13|	60	5e-06	Zebrafish DNA sequence from clone CH211-220E11 in linkage group 14, complete sequence	--	--	--	--	--	--	--	--	--	--	--	--	--	--	-	-	-	--
CL1203.Contig2_All	500	141	0	14.7438	0	-13.8478	Down	5.13e-47	4.87e-46	--	--	--	--	gi|57470719|gb|AC131340.4|	67.9	4e-08	Mus musculus BAC clone RP23-472G22 from chromosome 6, complete sequence	--	--	--	--	--	--	--	--	--	--	--	--	--	--	-	-	-	--
CL1205.Contig2_All	1716	535	68	16.3004	1.8357	-3.1505	Down	5.82e-104	1.24e-102	--	--	--	--	--	--	--	--	--	--	--	--	--	--	--	--	--	--	--	--	--	--	-	-	-	--
CL1205.Contig3_All	585	22	2	1.9662	0.1584	-3.6338	Down	5.16e-06	7.85e-06	--	--	--	--	--	--	--	--	--	--	--	--	--	--	--	--	--	--	--	--	--	--	-	-	-	--
CL1205.Contig4_All	900	281	29	16.3239	1.4926	-3.4511	Down	3.84e-60	4.63e-59	--	--	--	--	--	--	--	--	--	--	--	--	--	--	--	--	--	--	--	--	--	--	-	-	-	--
CL1205.Contig5_All	202	66	7	17.0826	1.6053	-3.4116	Down	4.84e-15	1.61e-14	--	--	--	--	--	--	--	--	--	--	--	--	--	--	--	--	--	--	--	--	--	--	-	-	-	--
CL1207.Contig2_All	1012	78	2	4.0297	0.0915	-5.4608	Down	2.24e-23	1.11e-22	gi|405952388|gb|EKC20206.1|	290.4	9e-77	Spermatogenesis-associated protein 4 [Crassostrea gigas]	--	--	--	--	sp|Q8NEY3|SPAT4_HUMAN	163	6e-40	Spermatogenesis-associated protein 4 OS=Homo sapiens GN=SPATA4 PE=2 SV=1	--	--	--	--	--	--	--	--	--	--	-	-	-	--
CL1207.Contig3_All	854	28	0	1.7142	0	-10.7433	Down	6.11e-10	1.39e-09	gi|405952388|gb|EKC20206.1|	291.6	3e-77	Spermatogenesis-associated protein 4 [Crassostrea gigas]	--	--	--	--	sp|Q8NEY3|SPAT4_HUMAN	163	5e-40	Spermatogenesis-associated protein 4 OS=Homo sapiens GN=SPATA4 PE=2 SV=1	--	--	--	--	--	--	--	--	--	--	-	-	-	--
CL1209.Contig2_All	272	32	0	6.1509	0	-12.5866	Down	2.98e-11	7.58e-11	--	--	--	--	gi|34221806|emb|AL671536.8|	60	6e-06	Mouse DNA sequence from clone RP23-291O10 on chromosome X, complete sequence	--	--	--	--	--	--	--	--	--	--	--	--	--	--	-	-	-	--
CL1211.Contig1_All	2560	498	124	10.1707	2.2438	-2.1804	Down	1.41e-64	1.83e-63	gi|77403694|dbj|BAE46429.1|	408.3	1e-111	ORF2-encoded protein [Danio rerio]	gi|427917532|dbj|AB670674.1|	63.9	4e-06	Taeniochromis holotaenia DNA, SINE inserted locus 1269, complete sequence, specimen_voucher: TIT-129	sp|Q95SX7|RTBS_DROME	119	4e-26	Probable RNA-directed DNA polymerase from transposon BS OS=Drosophila melanogaster GN=RTase PE=2 SV=1	--	--	--	--	--	K05016	5e-27	124	spu:753989	chloride channel 7	-	-	-	ko05016//Huntington's disease;ko00240//Pyrimidine metabolism;ko05169//Epstein-Barr virus infection;ko01100//Metabolic pathways;ko00534//Glycosaminoglycan biosynthesis - heparan sulfate;ko03020//RNA polymerase;ko00230//Purine metabolism;ko04976//Bile secretion;ko02010//ABC transporters
CL1213.Contig1_All	1635	658	176	21.0411	4.9865	-2.0771	Down	9.61e-80	1.55e-78	gi|390344272|ref|XP_784286.3|	235	9e-60	PREDICTED: cytochrome P450 3A24-like [Strongylocentrotus purpuratus]	--	--	--	--	sp|P79401|CP3AT_PIG	221	5e-57	Cytochrome P450 3A29 OS=Sus scrofa GN=CYP3A29 PE=2 SV=1	all3746	116	1e-25	COG2124	Cytochrome P450	K07424	1e-58	228	mdo:100013114	cytochrome P450, family 3, subfamily A [EC:1.14.14.1]	-	GO:0016491//oxidoreductase activity	-	ko01100//Metabolic pathways;ko00591//Linoleic acid metabolism;ko00140//Steroid hormone biosynthesis;ko00830//Retinol metabolism;ko04976//Bile secretion;ko00983//Drug metabolism - other enzymes;ko00980//Metabolism of xenobiotics by cytochrome P450;ko00982//Drug metabolism - cytochrome P450
CL1214.Contig1_All	355	17	0	2.5037	0	-11.2898	Down	2.48e-06	3.92e-06	--	--	--	--	--	--	--	--	--	--	--	--	--	--	--	--	--	--	--	--	--	--	-	-	-	--
CL1214.Contig2_All	484	225	39	24.3051	3.7327	-2.703	Down	2.47e-38	1.93e-37	--	--	--	--	--	--	--	--	--	--	--	--	--	--	--	--	--	--	--	--	--	--	-	-	-	--
CL1216.Contig4_All	2447	72	0	1.5384	0	-10.5872	Down	2.24e-24	1.15e-23	--	--	--	--	--	--	--	--	--	--	--	--	--	--	--	--	--	--	--	--	--	--	-	-	-	--
CL1217.Contig1_All	440	343	76	40.757	8.0013	-2.3487	Down	3.43e-49	3.4e-48	--	--	--	--	--	--	--	--	--	--	--	--	--	--	--	--	--	--	--	--	--	--	-	-	-	--
CL1221.Contig1_All	545	83	14	7.9624	1.19	-2.7422	Down	2.91e-15	9.72e-15	--	--	--	--	--	--	--	--	--	--	--	--	--	--	--	--	--	--	--	--	--	--	-	-	-	--
CL1221.Contig2_All	512	114	19	11.6411	1.719	-2.7596	Down	1.41e-20	6.21e-20	--	--	--	--	--	--	--	--	--	--	--	--	--	--	--	--	--	--	--	--	--	--	-	-	-	--
CL1223.Contig2_All	371	23	5	3.2413	0.6243	-2.3763	Down	0.00016	0.000203	--	--	--	--	gi|459436954|gb|GAGF01005318.1|	61.9	2e-06	TSA: Chrysopa pallens CL1959.Contig1_dacaoling transcribed RNA sequence	--	--	--	--	--	--	--	--	--	--	--	--	--	--	-	-	-	--
CL1231.Contig3_All	1453	6286	804	226.188	25.6325	-3.1415	Down	0	0	gi|405960179|gb|EKC26122.1|	134.4	1e-29	hypothetical protein CGI_10010255 [Crassostrea gigas]	--	--	--	--	sp|Q9UF83|YM012_HUMAN	77	1e-13	Uncharacterized protein DKFZp434B061 OS=Homo sapiens PE=2 SV=2	--	--	--	--	--	K10809	5e-13	76.6	xtr:100492021	thyroglobulin	-	-	-	ko05320//Autoimmune thyroid disease
CL1235.Contig1_All	1013	1846	412	95.2759	18.8403	-2.3383	Down	1.56e-255	9.35e-254	gi|405965736|gb|EKC31090.1|	190.3	1e-46	Caveolin-1 [Crassostrea gigas]	--	--	--	--	sp|Q2QL79|CAV1_DIDVI	123	7e-28	Caveolin-1 OS=Didelphis virginiana GN=CAV1 PE=3 SV=1	--	--	--	--	--	K12959	5e-28	125	dre:449679	caveolin 3	-	-	GO:0016020//membrane;GO:0044464//cell part	ko05416//Viral myocarditis;ko04144//Endocytosis;ko04510//Focal adhesion;ko05100//Bacterial invasion of epithelial cells
CL1238.Contig1_All	294	39	0	6.9355	0	-12.7598	Down	1.5e-13	4.5e-13	--	--	--	--	--	--	--	--	--	--	--	--	--	--	--	--	--	--	--	--	--	--	-	-	-	--
CL1238.Contig2_All	731	160	4	11.4436	0.2535	-5.4964	Down	7.2e-47	6.81e-46	--	--	--	--	--	--	--	--	--	--	--	--	--	--	--	--	--	--	--	--	--	--	-	-	-	--
CL1239.Contig1_All	2347	3751	483	83.5593	9.5331	-3.1318	Down	0	0	gi|154332073|ref|XP_001561853.1|	60.5	4e-07	putative microtubule-associated protein, partial [Leishmania braziliensis MHOM/BR/75/M2904] >gi|134059174|emb|CAM36873.1| putative microtubule-associated protein, partial [Leishmania braziliensis MHOM/BR/75/M2904]	--	--	--	--	sp|P98088|MUC5A_HUMAN	86.3	3e-16	Mucin-5AC (Fragments) OS=Homo sapiens GN=MUC5AC PE=1 SV=3	--	--	--	--	--	K10955	4e-14	80.9	gga:423101	intestinal mucin-2	GO:0071704;GO:0006807//nitrogen compound metabolic process;GO:0009987//cellular process	GO:0003824//catalytic activity	-	ko04970//Salivary secretion;ko05146//Amoebiasis;ko05110//Vibrio cholerae infection
CL124.Contig1_All	866	729	189	44.0119	10.1098	-2.1221	Down	1.39e-90	2.55e-89	--	--	--	--	--	--	--	--	--	--	--	--	--	--	--	--	--	--	--	--	--	--	-	-	-	--
CL1240.Contig1_All	689	96	26	7.2847	1.7481	-2.0591	Down	8.33e-13	2.36e-12	gi|405962914|gb|EKC28544.1|	114	6e-24	Synaptosomal-associated protein 29 [Crassostrea gigas]	--	--	--	--	sp|Q0II86|SNP29_BOVIN	67.4	3e-11	Synaptosomal-associated protein 29 OS=Bos taurus GN=SNAP29 PE=2 SV=1	--	--	--	--	--	K08509	2e-15	83.2	tca:100142344	synaptosomal-associated protein, 29kDa	-	-	-	ko04130//SNARE interactions in vesicular transport
CL1240.Contig3_All	249	28	7	5.8792	1.3023	-2.1746	Down	7.5e-05	9.97e-05	--	--	--	--	--	--	--	--	--	--	--	--	--	--	--	--	--	--	--	--	--	--	-	-	-	--
CL1241.Contig1_All	1435	448	122	16.3225	3.9383	-2.0512	Down	5.48e-54	5.95e-53	--	--	--	--	--	--	--	--	--	--	--	--	--	--	--	--	--	--	--	--	--	--	-	-	-	--
CL1243.Contig1_All	261	54	11	10.8172	1.9523	-2.4701	Down	2.17e-09	4.7e-09	--	--	--	--	gi|208431617|emb|CU928087.3|	60	5e-06	Zebrafish DNA sequence from clone CH1073-303L4 in linkage group 17, complete sequence	--	--	--	--	--	--	--	--	--	--	--	--	--	--	-	-	-	--
CL1245.Contig1_All	1693	392	66	12.1057	1.8059	-2.7449	Down	1.12e-66	1.51e-65	gi|443689603|gb|ELT91976.1|	98.2	1e-18	hypothetical protein CAPTEDRAFT_228733 [Capitella teleta]	gi|375175404|gb|JN717694.1|	69.9	4e-08	Cyprinus carpio clone 108356 microsatellite sequence	sp|Q9V9W8|PYGO_DROME	68.6	4e-11	Protein pygopus OS=Drosophila melanogaster GN=pygo PE=1 SV=1	Cgl1939	53.9	8e-07	COG0532	Translation initiation factor 2 (IF-2; GTPase)	K13911	4e-14	80.5	mmu:381833	basic salivary proline-rich protein 1/2	-	-	-	ko04970//Salivary secretion
CL1245.Contig2_All	1380	116	26	4.3948	0.8728	-2.3321	Down	1.67e-17	6.32e-17	gi|405957663|gb|EKC23860.1|	70.9	1e-10	BAT2 domain-containing protein 1 [Crassostrea gigas]	--	--	--	--	sp|P05143|PRP2_MOUSE	45.4	4e-09	Proline-rich protein 2 OS=Mus musculus GN=Prp2 PE=2 SV=2	--	--	--	--	--	K05626	7e-08	59.3	tgu:100229755	atrophin-1 (dentatorubral-pallidoluysian atrophy protein)	-	-	-	ko05146//Amoebiasis;ko05110//Vibrio cholerae infection
CL1246.Contig1_All	677	18	2	1.3901	0.1368	-3.345	Down	7.53e-05	0.0001	--	--	--	--	--	--	--	--	--	--	--	--	--	--	--	--	--	--	--	--	--	--	-	-	-	--
CL1246.Contig2_All	706	15	2	1.1108	0.1312	-3.0818	Down	0.000537	0.000644	--	--	--	--	--	--	--	--	--	--	--	--	--	--	--	--	--	--	--	--	--	--	-	-	-	--
CL1246.Contig4_All	678	45	12	3.4701	0.8199	-2.0815	Down	9.12e-07	1.52e-06	--	--	--	--	--	--	--	--	--	--	--	--	--	--	--	--	--	--	--	--	--	--	-	-	-	--
CL1246.Contig5_All	795	22	2	1.4468	0.1165	-3.6345	Down	5.16e-06	7.85e-06	--	--	--	--	--	--	--	--	--	--	--	--	--	--	--	--	--	--	--	--	--	--	-	-	-	--
CL1246.Contig6_All	1591	808	5	26.5523	0.1456	-7.5107	Down	9.07e-255	5.39e-253	gi|405975735|gb|EKC40283.1|	87.8	1e-15	Collagen alpha-5(VI) chain [Crassostrea gigas]	--	--	--	--	sp|P51942|MATN1_MOUSE	153	9e-37	Cartilage matrix protein OS=Mus musculus GN=Matn1 PE=2 SV=2	--	--	--	--	--	K06238	1e-39	165	xtr:100486063	collagen, type VI, alpha	-	-	-	ko04974//Protein digestion and absorption;ko04512//ECM-receptor interaction;ko04510//Focal adhesion
CL125.Contig1_All	2195	14437	36	343.877	0.7597	-8.8222	Down	0	0	--	--	--	--	gi|301335100|emb|CU463995.5|	75.8	8e-10	Pig DNA sequence from clone CH242-82J8 on chromosome X, complete sequence	--	--	--	--	--	--	--	--	--	--	--	--	--	--	-	-	-	--
CL125.Contig2_All	393	135	36	17.9598	4.2434	-2.0815	Down	1.17e-17	4.47e-17	--	--	--	--	gi|339272239|emb|FQ482147.17|	60	8e-06	S.harrisii DNA sequence from clone bSHS-50J3, complete sequence	--	--	--	--	--	--	--	--	--	--	--	--	--	--	-	-	-	--
CL1251.Contig1_All	574	30	1	2.7326	0.0807	-5.0816	Down	2.35e-09	5.07e-09	--	--	--	--	--	--	--	--	--	--	--	--	--	--	--	--	--	--	--	--	--	--	-	-	-	--
CL1251.Contig2_All	550	16	1	1.521	0.0842	-4.1751	Down	5.29e-05	7.09e-05	--	--	--	--	--	--	--	--	--	--	--	--	--	--	--	--	--	--	--	--	--	--	-	-	-	--
CL1252.Contig1_All	2093	625	83	15.6125	1.837	-3.0873	Down	8.48e-119	2.08e-117	gi|405977195|gb|EKC41657.1|	144.8	1e-32	Arf-GAP with Rho-GAP domain, ANK repeat and PH domain-containing protein 2 [Crassostrea gigas]	--	--	--	--	sp|Q9NZW4|DSPP_HUMAN	52	5e-06	Dentin sialophosphoprotein OS=Homo sapiens GN=DSPP PE=1 SV=2	--	--	--	--	--	K12490	3e-16	87.8	bfo:BRAFLDRAFT_69655	Arf-GAP, Rho-GAP domain, ANK repeat and PH domain-containing protein	-	-	-	ko04144//Endocytosis
CL1253.Contig1_All	391	42	5	5.6161	0.5924	-3.2449	Down	1.24e-09	2.75e-09	--	--	--	--	--	--	--	--	--	--	--	--	--	--	--	--	--	--	--	--	--	--	-	-	-	--
CL1257.Contig2_All	432	38	5	4.599	0.5362	-3.1005	Down	1.63e-08	3.26e-08	--	--	--	--	gi|40714020|emb|BX248495.4|	71.9	2e-09	Zebrafish DNA sequence from clone DKEY-81I11 in linkage group 24, complete sequence	--	--	--	--	--	--	--	--	--	--	--	--	--	--	-	-	-	--
CL1258.Contig4_All	226	15	0	3.4701	0	-11.7608	Down	1.13e-05	1.65e-05	gi|405952159|gb|EKC20002.1|	92.4	6e-18	Vesicular integral-membrane protein VIP36 [Crassostrea gigas]	--	--	--	--	sp|Q9DBH5|LMAN2_MOUSE	66.2	2e-11	Vesicular integral-membrane protein VIP36 OS=Mus musculus GN=Lman2 PE=2 SV=2	--	--	--	--	--	K10082	6e-16	82.8	tca:662240	lectin, mannose-binding 2	-	-	-	ko04141//Protein processing in endoplasmic reticulum
CL1259.Contig2_All	1295	814	117	32.8636	4.1852	-2.9731	Down	1.72e-148	5.51e-147	gi|241637006|ref|XP_002410673.1|	136.7	2e-30	alpha-B-crystallin, putative [Ixodes scapularis] >gi|215503502|gb|EEC12996.1| alpha-B-crystallin, putative [Ixodes scapularis]	gi|66910384|gb|BC097002.1|	67.9	1e-07	Danio rerio lens intrinsic membrane protein 2.3, mRNA (cDNA clone MGC:113905 IMAGE:7278570), complete cds	sp|Q05713|CRYAB_CHICK	119	1e-26	Alpha-crystallin B chain OS=Gallus gallus GN=CRYAB PE=2 SV=2	--	--	--	--	--	K09542	3e-31	136	isc:IscW_ISCW020672	crystallin, alpha B	GO:0050789//regulation of biological process;GO:0044763	GO:0005488//binding	GO:0044424//intracellular part	ko04141//Protein processing in endoplasmic reticulum
CL1260.Contig2_All	208	27	4	6.7867	0.8908	-2.9295	Down	4.19e-06	6.43e-06	--	--	--	--	--	--	--	--	--	--	--	--	--	--	--	--	--	--	--	--	--	--	-	-	-	--
CL1263.Contig2_All	391	24	4	3.2092	0.4739	-2.7596	Down	2.71e-05	3.76e-05	--	--	--	--	--	--	--	--	--	--	--	--	--	--	--	--	--	--	--	--	--	--	-	-	-	--
CL1264.Contig1_All	1167	146	0	6.541	0	-12.6753	Down	1.17e-48	1.15e-47	gi|260805156|ref|XP_002597453.1|	297.4	9e-79	hypothetical protein BRAFLDRAFT_122621 [Branchiostoma floridae] >gi|229282718|gb|EEN53465.1| hypothetical protein BRAFLDRAFT_122621 [Branchiostoma floridae]	gi|432875512|ref|XM_004072831.1|	149	4e-32	PREDICTED: Oryzias latipes peptidyl-prolyl cis-trans isomerase-like (LOC101156984), mRNA	sp|Q99KR7|PPIF_MOUSE	286	8e-77	Peptidyl-prolyl cis-trans isomerase F, mitochondrial OS=Mus musculus GN=Ppif PE=1 SV=1	SPBC28F2.03	241	2e-63	COG0652	Peptidyl-prolyl cis-trans isomerase (rotamase) - cyclophilin family	K09565	1e-79	297	bfo:BRAFLDRAFT_122621	peptidyl-prolyl isomerase F (cyclophilin D) [EC:5.2.1.8]	GO:0071277//cellular response to calcium ion;GO:0006457//protein folding;GO:0090200//positive regulation of release of cytochrome c from mitochondria;GO:0043066//negative regulation of apoptotic process;GO:0070301//cellular response to hydrogen peroxide;GO:0010940//positive regulation of necrotic cell death;GO:0010849//regulation of proton-transporting ATPase activity, rotational mechanism;GO:200…	GO:0005515//protein binding;GO:0003755//peptidyl-prolyl cis-trans isomerase activity;GO:0016018//cyclosporin A binding	GO:0005759//mitochondrial matrix;GO:0005753//mitochondrial proton-transporting ATP synthase complex	ko05012//Parkinson's disease;ko05016//Huntington's disease;ko05145//Toxoplasmosis;ko04020//Calcium signaling pathway
CL1264.Contig2_All	1180	132	32	5.8486	1.2562	-2.219	Down	1.23e-18	4.94e-18	gi|260805156|ref|XP_002597453.1|	297.4	9e-79	hypothetical protein BRAFLDRAFT_122621 [Branchiostoma floridae] >gi|229282718|gb|EEN53465.1| hypothetical protein BRAFLDRAFT_122621 [Branchiostoma floridae]	gi|432875512|ref|XM_004072831.1|	149	4e-32	PREDICTED: Oryzias latipes peptidyl-prolyl cis-trans isomerase-like (LOC101156984), mRNA	sp|Q99KR7|PPIF_MOUSE	286	8e-77	Peptidyl-prolyl cis-trans isomerase F, mitochondrial OS=Mus musculus GN=Ppif PE=1 SV=1	SPBC28F2.03	241	2e-63	COG0652	Peptidyl-prolyl cis-trans isomerase (rotamase) - cyclophilin family	K09565	1e-79	297	bfo:BRAFLDRAFT_122621	peptidyl-prolyl isomerase F (cyclophilin D) [EC:5.2.1.8]	GO:0071277//cellular response to calcium ion;GO:0006457//protein folding;GO:0090200//positive regulation of release of cytochrome c from mitochondria;GO:0043066//negative regulation of apoptotic process;GO:0070301//cellular response to hydrogen peroxide;GO:0010940//positive regulation of necrotic cell death;GO:0010849//regulation of proton-transporting ATPase activity, rotational mechanism;GO:200…	GO:0005515//protein binding;GO:0003755//peptidyl-prolyl cis-trans isomerase activity;GO:0016018//cyclosporin A binding	GO:0005759//mitochondrial matrix;GO:0005753//mitochondrial proton-transporting ATP synthase complex	ko05012//Parkinson's disease;ko05016//Huntington's disease;ko05145//Toxoplasmosis;ko04020//Calcium signaling pathway
CL1265.Contig2_All	1163	38	8	1.7083	0.3186	-2.4227	Down	7.59e-07	1.27e-06	--	--	--	--	--	--	--	--	--	--	--	--	--	--	--	--	--	--	--	--	--	--	-	-	-	--
CL1265.Contig5_All	830	171	38	10.7716	2.1208	-2.3446	Down	2.93e-25	1.55e-24	--	--	--	--	--	--	--	--	--	--	--	--	--	--	--	--	--	--	--	--	--	--	-	-	-	--
CL1266.Contig2_All	253	16	2	3.3064	0.3662	-3.1746	Down	0.00028	0.000346	gi|449674620|ref|XP_004208225.1|	39.3	5e-16	PREDICTED: uncharacterized protein LOC101238521, partial [Hydra magnipapillata]	gi|449674619|ref|XM_004208177.1|	167	3e-38	PREDICTED: Hydra magnipapillata uncharacterized LOC101238521 (LOC101238521), partial mRNA	--	--	--	--	--	--	--	--	--	--	--	--	--	--	-	-	-	--
CL1267.Contig1_All	1222	1958	267	83.7726	10.1214	-3.0491	Down	0	0	gi|405975742|gb|EKC40290.1|	277.3	1e-72	High mobility group protein DSP1 [Crassostrea gigas]	gi|390339415|ref|XM_788080.3|	77.8	1e-10	PREDICTED: Strongylocentrotus purpuratus tubulin-specific chaperone cofactor E-like protein-like (LOC588394), mRNA	sp|P52925|HMGB2_RAT	251	3e-66	High mobility group protein B2 OS=Rattus norvegicus GN=Hmgb2 PE=2 SV=2	YPR052c	78.6	2e-14	COG5648	Chromatin-associated proteins containing the HMG domain	K10802	4e-68	259	isc:IscW_ISCW017350	high mobility group protein B1	GO:0001938//positive regulation of endothelial cell proliferation;GO:0032075//positive regulation of nuclease activity;GO:0043066//negative regulation of apoptotic process;GO:0031100//organ regeneration;GO:0050918//positive chemotaxis;GO:0007289//spermatid nucleus differentiation;GO:0008584//male gonad development;GO:0048545//response to steroid hormone stimulus;GO:0045892//negative regulation of…	GO:0050786//RAGE receptor binding;GO:0003684//damaged DNA binding;GO:0031493//nucleosomal histone binding;GO:0016491//oxidoreductase activity;GO:0044212//transcription regulatory region DNA binding;GO:0019904//protein domain specific binding;GO:0008289//lipid binding;GO:0003700//sequence-specific DNA binding transcription factor activity;GO:0042056//chemoattractant activity;GO:0003690//double-str…	GO:0005615//extracellular space;GO:0043234//protein complex;GO:0000793//condensed chromosome;GO:0048471//perinuclear region of cytoplasm;GO:0005634//nucleus	ko03410//Base excision repair
CL1268.Contig1_All	1119	1763	262	82.3726	10.846	-2.925	Down	0	0	gi|405963234|gb|EKC28825.1|	172.6	3e-41	hypothetical protein CGI_10019051 [Crassostrea gigas]	--	--	--	--	sp|P98088|MUC5A_HUMAN	57	7e-08	Mucin-5AC (Fragments) OS=Homo sapiens GN=MUC5AC PE=1 SV=3	--	--	--	--	--	K10955	2e-07	57.4	hsa:4583	intestinal mucin-2	-	-	-	ko05146//Amoebiasis;ko05110//Vibrio cholerae infection
CL1269.Contig1_All	1330	1760	173	69.1866	6.0255	-3.5213	Down	0	0	gi|291221417|ref|XP_002730715.1|	98.2	1e-18	PREDICTED: cornifelin-like [Saccoglossus kowalevskii]	gi|161019160|emb|CR848709.18|	85.7	5e-13	Zebrafish DNA sequence from clone CH211-276A23 in linkage group 7, complete sequence	sp|Q9JI48|PLAC8_MOUSE	95.9	2e-19	Placenta-specific gene 8 protein OS=Mus musculus GN=Plac8 PE=2 SV=1	--	--	--	--	--	--	--	--	--	--	GO:0050873//brown fat cell differentiation;GO:0045944//positive regulation of transcription from RNA polymerase II promoter;GO:0042742//defense response to bacterium;GO:0009409//response to cold;GO:0008284//positive regulation of cell proliferation;GO:0040015//negative regulation of multicellular organism growth;GO:0043066//negative regulation of apoptotic process	GO:0005515//protein binding;GO:0003682//chromatin binding	-	--
CL1269.Contig3_All	844	746	116	46.2122	6.3667	-2.8597	Down	6.87e-131	1.89e-129	--	--	--	--	gi|65301375|emb|CR933822.8|	63.9	1e-06	Zebrafish DNA sequence from clone DKEY-30F7 in linkage group 19, complete sequence	--	--	--	--	--	--	--	--	--	--	--	--	--	--	-	-	-	--
CL127.Contig1_All	688	109	26	8.2832	1.7506	-2.2423	Down	7.98e-16	2.76e-15	--	--	--	--	gi|215212845|gb|AC233256.1|	111	5e-21	Biomphalaria glabrata BAC clone BG_BBa-137H24 from chromosome unknown, complete sequence	--	--	--	--	--	--	--	--	--	--	--	--	--	--	-	-	-	--
CL127.Contig2_All	357	42	0	6.1509	0	-12.5866	Down	1.56e-14	5e-14	--	--	--	--	gi|290883084|gb|AC233165.2|	83.8	5e-13	Biomphalaria glabrata BAC clone BG_BBa-137L24 from chromosome unknown, complete sequence	--	--	--	--	--	--	--	--	--	--	--	--	--	--	-	-	-	--
CL127.Contig4_All	351	80	6	11.9164	0.7919	-3.9115	Down	6.36e-20	2.71e-19	--	--	--	--	--	--	--	--	--	--	--	--	--	--	--	--	--	--	--	--	--	--	-	-	-	--
CL1271.Contig2_All	299	87	14	15.2128	2.169	-2.8102	Down	2.56e-16	9.13e-16	--	--	--	--	--	--	--	--	--	--	--	--	--	--	--	--	--	--	--	--	--	--	-	-	-	--
CL1275.Contig1_All	388	349	49	47.0278	5.8501	-3.007	Down	2.23e-65	2.94e-64	--	--	--	--	--	--	--	--	--	--	--	--	--	--	--	--	--	--	--	--	--	--	-	-	-	--
CL1276.Contig2_All	2010	509	60	13.2398	1.3828	-3.2592	Down	3.29e-102	6.87e-101	--	--	--	--	--	--	--	--	--	--	--	--	--	--	--	--	--	--	--	--	--	--	-	-	-	--
CL1276.Contig3_All	316	46	11	7.6108	1.6125	-2.2387	Down	2.01e-07	3.58e-07	--	--	--	--	--	--	--	--	--	--	--	--	--	--	--	--	--	--	--	--	--	--	-	-	-	--
CL1277.Contig2_All	341	37	3	5.6729	0.4075	-3.7992	Down	1.16e-09	2.58e-09	--	--	--	--	--	--	--	--	--	--	--	--	--	--	--	--	--	--	--	--	--	--	-	-	-	--
CL1278.Contig1_All	1672	439	61	13.7274	1.69	-3.022	Down	3.26e-82	5.43e-81	gi|260809321|ref|XP_002599454.1|	110.2	3e-22	hypothetical protein BRAFLDRAFT_81045 [Branchiostoma floridae] >gi|229284733|gb|EEN55466.1| hypothetical protein BRAFLDRAFT_81045 [Branchiostoma floridae]	gi|354783733|gb|JN948234.1|	101	1e-17	Mus musculus targeted non-conditional, lacZ-tagged mutant allele Foxi1:tm1e(KOMP)Wtsi; transgenic	sp|Q54UG3|Y1095_DICDI	76.6	2e-13	UPF0746 protein DDB_G0281095 OS=Dictyostelium discoideum GN=DDB_G0281095 PE=3 SV=1	--	--	--	--	--	K08633	2e-17	91.3	xtr:100494209	a disintegrin and metalloproteinase with thrombospondin motifs 19 [EC:3.4.24.-]	-	GO:0016740//transferase activity	-	ko05016//Huntington's disease;ko03022//Basal transcription factors;ko05168//Herpes simplex infection;ko00310//Lysine degradation
CL1280.Contig1_All	478	85	14	9.2972	1.3568	-2.7766	Down	8.66e-16	2.99e-15	--	--	--	--	--	--	--	--	--	--	--	--	--	--	--	--	--	--	--	--	--	--	-	-	-	--
CL1284.Contig1_All	1550	582	110	19.6314	3.2875	-2.5781	Down	1.24e-91	2.31e-90	gi|78369198|ref|NP_001030403.1|	495.4	3e-138	lysosomal protective protein precursor [Bos taurus] >gi|115311967|sp|Q3MI05.1|PPGB_BOVIN RecName: Full=Lysosomal protective protein; AltName: Full=Cathepsin A; Contains: RecName: Full=Lysosomal protective protein 32 kDa chain; Contains: RecName: Full=Lysosomal protective protein 20 kDa chain; Flags: Precursor >gi|75775564|gb|AAI04496.1| Cathepsin A [Bos taurus] >gi|296481131|tpg|DAA23246.1| TPA: …	gi|195391237|ref|XM_002054234.1|	65.9	6e-07	Drosophila virilis GJ22896 (Dvir\GJ22896), mRNA	sp|Q3MI05|PPGB_BOVIN	495	1e-139	Lysosomal protective protein OS=Bos taurus GN=CTSA PE=2 SV=1	SPAC19G12.10c_2	165	2e-40	COG2939	Carboxypeptidase C (cathepsin A)	K13289	4e-139	495	bta:518169	cathepsin A (carboxypeptidase C) [EC:3.4.16.5]	GO:0006644//phospholipid metabolic process;GO:0006687//glycosphingolipid metabolic process;GO:0006886//intracellular protein transport;GO:0044281//small molecule metabolic process;GO:0043085//positive regulation of catalytic activity	GO:0008047//enzyme activator activity;GO:0004180//carboxypeptidase activity	GO:0005730//nucleolus;GO:0043202//lysosomal lumen;GO:0005783//endoplasmic reticulum	ko04614//Renin-angiotensin system;ko04142//Lysosome
CL1285.Contig1_All	1224	232	48	9.9099	1.8166	-2.4476	Down	2.02e-35	1.47e-34	--	--	--	--	--	--	--	--	--	--	--	--	--	--	--	--	--	--	--	--	--	--	-	-	-	--
CL1286.Contig1_All	533	101	0	9.9073	0	-13.2743	Down	6.83e-34	4.74e-33	gi|156098031|ref|XP_001615048.1|	54.3	3e-06	RAD protein (Pv-fam-e) [Plasmodium vivax Sal-1] >gi|148803922|gb|EDL45321.1| RAD protein (Pv-fam-e) [Plasmodium vivax]	--	--	--	--	sp|P19334|TRP_DROME	49.3	5e-06	Transient receptor potential protein OS=Drosophila melanogaster GN=trp PE=1 SV=3	--	--	--	--	--	K05328	4e-07	54.7	dya:Dyak_GE10412	transient receptor potential cation channel subfamily C, invertebrate	-	-	-	ko03010//Ribosome;ko03015//mRNA surveillance pathway;ko04744//Phototransduction;ko04745//Phototransduction - fly
CL1286.Contig2_All	672	12	0	0.9336	0	-9.8667	Down	0.000109	0.000141	gi|470605213|ref|XP_004313784.1|	58.5	2e-07	PREDICTED: RE1-silencing transcription factor-like [Tursiops truncatus]	--	--	--	--	sp|A2AJK6|CHD7_MOUSE	54.3	2e-07	Chromodomain-helicase-DNA-binding protein 7 OS=Mus musculus GN=Chd7 PE=1 SV=1	--	--	--	--	--	K14650	9e-08	57.4	oaa:100085662	transcription initiation factor TFIID subunit 3	-	-	-	ko03022//Basal transcription factors;ko05168//Herpes simplex infection
CL1286.Contig3_All	702	22	0	1.6385	0	-10.6782	Down	5.68e-08	1.08e-07	gi|345306816|ref|XP_003428508.1|	61.6	3e-08	PREDICTED: LOW QUALITY PROTEIN: chromodomain-helicase-DNA-binding protein 7-like [Ornithorhynchus anatinus]	--	--	--	--	sp|A2AJK6|CHD7_MOUSE	60.8	3e-09	Chromodomain-helicase-DNA-binding protein 7 OS=Mus musculus GN=Chd7 PE=1 SV=1	--	--	--	--	--	K14437	5e-09	61.6	oaa:100082780	chromodomain-helicase-DNA-binding protein 7 [EC:3.6.4.12]	GO:0007626//locomotory behavior;GO:0060173//limb development;GO:0043010//camera-type eye development;GO:0007507//heart development;GO:0001568//blood vessel development;GO:0048806//genitalia development;GO:0042472//inner ear morphogenesis;GO:0050789//regulation of biological process;GO:0050877//neurological system process;GO:0006325//chromatin organization	GO:0005488//binding	GO:0044446//intracellular organelle part;GO:0005634//nucleus	ko03022//Basal transcription factors;ko05168//Herpes simplex infection
CL1287.Contig1_All	1273	766	192	31.4602	6.9867	-2.1708	Down	7.73e-98	1.54e-96	gi|405960914|gb|EKC26784.1|	69.7	3e-10	hypothetical protein CGI_10013214 [Crassostrea gigas]	gi|254922366|gb|AE014185.2|	75.8	5e-10	Plasmodium falciparum 3D7 chromosome 10, complete sequence	--	--	--	--	--	--	--	--	--	K01873	4e-10	66.6	tca:662504	valyl-tRNA synthetase [EC:6.1.1.9]	-	-	-	ko00970//Aminoacyl-tRNA biosynthesis
CL1288.Contig1_All	1473	522	141	18.528	4.4342	-2.063	Down	4.46e-63	5.67e-62	gi|405958949|gb|EKC25028.1|	358.6	4e-97	Protein CLN8 [Crassostrea gigas]	gi|330367544|emb|FQ377974.7|	63.9	2e-06	Zebrafish DNA sequence from clone ZFOS-733A2 in linkage group 17, complete sequence	sp|Q6AYM9|CLN8_RAT	211	3e-54	Protein CLN8 OS=Rattus norvegicus GN=Cln8 PE=2 SV=1	Rv1078	51.2	5e-06	COG1714	Predicted membrane protein/domain	K12360	3e-89	329	bfo:BRAFLDRAFT_58807	ceroid-lipofuscinosis neuronal protein 8	GO:0044257//cellular protein catabolic process;GO:0051935//L-glutamate uptake involved in synaptic transmission;GO:0050881//musculoskeletal movement;GO:0043066//negative regulation of apoptotic process;GO:0006672//ceramide metabolic process;GO:0001306//age-dependent response to oxidative stress;GO:0007040//lysosome organization;GO:0035176//social behavior;GO:0045494//photoreceptor cell maintenanc…	-	GO:0005793//endoplasmic reticulum-Golgi intermediate compartment;GO:0044425//membrane part;GO:0005783//endoplasmic reticulum	--
CL129.Contig1_All	499	68	12	7.1247	1.114	-2.6771	Down	1.88e-12	5.23e-12	--	--	--	--	--	--	--	--	--	--	--	--	--	--	--	--	--	--	--	--	--	--	-	-	-	--
CL1291.Contig1_All	905	120	20	6.9326	1.0237	-2.7596	Down	1.38e-21	6.33e-21	gi|123449827|ref|XP_001313629.1|	61.2	7e-08	chitinase [Trichomonas vaginalis G3]	--	--	--	--	sp|Q75JC9|Y8484_DICDI	60.5	5e-09	Uncharacterized protein DDB_G0271670 OS=Dictyostelium discoideum GN=DDB_G0271670 PE=4 SV=1	--	--	--	--	--	K08252	2e-06	53.9	dvi:Dvir_GJ15489	receptor protein-tyrosine kinase [EC:2.7.10.1]	-	-	-	ko05416//Viral myocarditis;ko05146//Amoebiasis;ko05414//Dilated cardiomyopathy;ko04512//ECM-receptor interaction;ko05410//Hypertrophic cardiomyopathy (HCM);ko05110//Vibrio cholerae infection;ko05412//Arrhythmogenic right ventricular cardiomyopathy (ARVC)
CL1293.Contig1_All	611	199	36	17.0283	2.7294	-2.6413	Down	2.93e-33	2e-32	--	--	--	--	--	--	--	--	--	--	--	--	--	--	--	--	--	--	--	--	--	--	-	-	-	--
CL1295.Contig2_All	954	630	99	34.5265	4.8071	-2.8445	Down	3.36e-110	7.59e-109	gi|261289471|ref|XP_002604711.1|	417.9	3e-115	hypothetical protein BRAFLDRAFT_122572 [Branchiostoma floridae] >gi|229290040|gb|EEN60722.1| hypothetical protein BRAFLDRAFT_122572 [Branchiostoma floridae]	gi|459181333|ref|XM_002130809.2|	101	6e-18	PREDICTED: Ciona intestinalis uncharacterized protein C4orf22 homolog-like (LOC100187137), mRNA	sp|Q5PQ44|CD022_XENLA	364	1e-100	Uncharacterized protein C4orf22 homolog OS=Xenopus laevis PE=2 SV=1	--	--	--	--	--	--	--	--	--	--	-	-	-	--
CL1297.Contig1_All	283	30	0	5.5424	0	-12.4363	Down	1.35e-10	3.24e-10	--	--	--	--	--	--	--	--	--	--	--	--	--	--	--	--	--	--	--	--	--	--	-	-	-	--
CL1298.Contig1_All	1378	848	49	32.1742	1.6472	-4.2878	Down	4.06e-211	1.94e-209	gi|405958778|gb|EKC24870.1|	152.1	6e-35	hypothetical protein CGI_10021467 [Crassostrea gigas]	--	--	--	--	sp|Q5BN45|CI116_MOUSE	98.6	3e-20	UPF0691 protein C9orf116 homolog OS=Mus musculus PE=2 SV=1	--	--	--	--	--	--	--	--	--	--	-	-	-	--
CL1299.Contig1_All	1190	238	29	10.4566	1.1289	-3.2114	Down	5.36e-48	5.17e-47	gi|166240350|ref|XP_001733016.1|	87.8	1e-15	EGF-like domain-containing protein [Dictyostelium discoideum AX4] >gi|165988554|gb|EDR41055.1| EGF-like domain-containing protein [Dictyostelium discoideum AX4]	--	--	--	--	sp|P35555|FBN1_HUMAN	234	4e-61	Fibrillin-1 OS=Homo sapiens GN=FBN1 PE=1 SV=3	--	--	--	--	--	K06825	3e-61	236	mcc:714451	fibrillin 1	-	-	-	--
CL1299.Contig2_All	455	61	10	7.0094	1.0181	-2.7834	Down	9.93e-12	2.62e-11	gi|340384152|ref|XP_003390578.1|	110.2	3e-23	PREDICTED: fibrillin-1-like, partial [Amphimedon queenslandica]	--	--	--	--	sp|Q75N90|FBN3_HUMAN	149	2e-36	Fibrillin-3 OS=Homo sapiens GN=FBN3 PE=2 SV=3	--	--	--	--	--	K06825	8e-34	142	bta:281154	fibrillin 1	-	-	-	--
CL1299.Contig3_All	282	22	5	4.0788	0.8213	-2.3122	Down	0.000284	0.00035	--	--	--	--	--	--	--	--	--	--	--	--	--	--	--	--	--	--	--	--	--	--	-	-	-	--
CL1300.Contig1_All	602	97	6	8.4243	0.4617	-4.1895	Down	4.99e-25	2.62e-24	--	--	--	--	--	--	--	--	--	--	--	--	--	--	--	--	--	--	--	--	--	--	-	-	-	--
CL1301.Contig1_All	1181	1211	172	53.6111	6.7465	-2.9903	Down	2.69e-221	1.36e-219	gi|405959131|gb|EKC25195.1|	167.2	1e-39	Uncharacterized protein C5orf48-like protein [Crassostrea gigas]	--	--	--	--	--	--	--	--	--	--	--	--	--	--	--	--	--	--	-	-	-	--
CL1301.Contig2_All	368	148	33	21.0269	4.154	-2.3397	Down	5.19e-22	2.42e-21	--	--	--	--	--	--	--	--	--	--	--	--	--	--	--	--	--	--	--	--	--	--	-	-	-	--
CL1303.Contig4_All	1000	643	98	33.618	4.5397	-2.8886	Down	2.98e-114	7e-113	--	--	--	--	--	--	--	--	--	--	--	--	--	--	--	--	--	--	--	--	--	--	-	-	-	--
CL1303.Contig6_All	219	77	1	18.3826	0.2115	-6.4415	Down	2.17e-24	1.11e-23	--	--	--	--	--	--	--	--	--	--	--	--	--	--	--	--	--	--	--	--	--	--	-	-	-	--
CL1303.Contig8_All	316	75	18	12.4089	2.6387	-2.2335	Down	2.88e-11	7.33e-11	--	--	--	--	--	--	--	--	--	--	--	--	--	--	--	--	--	--	--	--	--	--	-	-	-	--
CL1303.Contig9_All	233	34	0	7.6293	0	-12.8973	Down	6.57e-12	1.75e-11	--	--	--	--	--	--	--	--	--	--	--	--	--	--	--	--	--	--	--	--	--	--	-	-	-	--
CL1305.Contig1_All	2094	86	10	2.1472	0.2212	-3.279	Down	1.4e-18	5.59e-18	--	--	--	--	--	--	--	--	--	--	--	--	--	--	--	--	--	--	--	--	--	--	-	-	-	--
CL1305.Contig2_All	1982	37	4	0.976	0.0935	-3.3838	Down	6.61e-09	1.36e-08	--	--	--	--	--	--	--	--	--	--	--	--	--	--	--	--	--	--	--	--	--	--	-	-	-	--
CL1305.Contig3_All	2266	78	14	1.7997	0.2862	-2.6527	Down	5.84e-14	1.81e-13	gi|405966303|gb|EKC31603.1|	84	4e-14	hypothetical protein CGI_10009847 [Crassostrea gigas]	--	--	--	--	--	--	--	--	--	--	--	--	--	--	--	--	--	--	-	-	-	--
CL1305.Contig4_All	2101	186	28	4.6286	0.6174	-2.9063	Down	2.07e-34	1.46e-33	gi|405966303|gb|EKC31603.1|	78.2	2e-12	hypothetical protein CGI_10009847 [Crassostrea gigas]	--	--	--	--	sp|A1X159|FP1V2_PERVI	54.7	8e-07	Foot protein 1 variant 2 OS=Perna viridis GN=fp-1 PE=1 SV=1	--	--	--	--	--	K13296	8e-06	53.1	isc:IscW_ISCW006877	cGMP-inhibited 3',5'-cyclic phosphodiesterase [EC:3.1.4.17]	-	-	-	ko05032//Morphine addiction;ko04910//Insulin signaling pathway;ko04914//Progesterone-mediated oocyte maturation;ko00230//Purine metabolism
CL1305.Contig5_All	2717	130	28	2.5016	0.4774	-2.3896	Down	5.63e-20	2.41e-19	--	--	--	--	--	--	--	--	--	--	--	--	--	--	--	--	--	--	--	--	--	--	-	-	-	--
CL1305.Contig7_All	3001	67	9	1.1673	0.1389	-3.0711	Down	5.89e-14	1.82e-13	gi|405966303|gb|EKC31603.1|	85.5	1e-14	hypothetical protein CGI_10009847 [Crassostrea gigas]	--	--	--	--	sp|P46804|SPD2_NEPCL	53.5	3e-06	Spidroin-2 (Fragment) OS=Nephila clavipes PE=2 SV=1	--	--	--	--	--	K11651	8e-08	40.4	dwi:Dwil_GK25765	SWI/SNF-related matrix-associated actin-dependent regulator of chromatin subfamily E, member 1	-	-	-	--
CL1305.Contig8_All	981	23	4	1.2258	0.1889	-2.698	Down	5e-05	6.73e-05	gi|405966303|gb|EKC31603.1|	76.6	2e-12	hypothetical protein CGI_10009847 [Crassostrea gigas]	--	--	--	--	sp|Q02817|MUC2_HUMAN	50.1	8e-06	Mucin-2 OS=Homo sapiens GN=MUC2 PE=1 SV=2	--	--	--	--	--	K13296	3e-06	53.1	isc:IscW_ISCW006877	cGMP-inhibited 3',5'-cyclic phosphodiesterase [EC:3.1.4.17]	-	-	-	ko05032//Morphine addiction;ko04910//Insulin signaling pathway;ko04914//Progesterone-mediated oocyte maturation;ko00230//Purine metabolism
CL1305.Contig9_All	1509	40	5	1.3859	0.1535	-3.1745	Down	4.52e-09	9.51e-09	gi|405966303|gb|EKC31603.1|	84	2e-14	hypothetical protein CGI_10009847 [Crassostrea gigas]	--	--	--	--	--	--	--	--	--	--	--	--	--	--	--	--	--	--	-	-	-	--
CL1309.Contig1_All	740	136	32	9.6088	2.0032	-2.262	Down	1.39e-19	5.83e-19	--	--	--	--	--	--	--	--	--	--	--	--	--	--	--	--	--	--	--	--	--	--	-	-	-	--
CL1311.Contig1_All	1477	31	0	1.0973	0	-10.0997	Down	6.33e-11	1.57e-10	gi|27356928|gb|AAL89544.1|	88.6	9e-16	putative CD209 protein [Pan troglodytes]	--	--	--	--	sp|Q8HXZ7|CD209_PANTR	87.8	6e-17	CD209 antigen OS=Pan troglodytes GN=CD209 PE=1 SV=2	SPAC140.02	55.5	2e-07	COG0724	RNA-binding proteins (RRM domain)	K06563	7e-17	89.4	rno:501796	CD209 antigen	-	-	-	ko05152//Tuberculosis;ko05162//Measles;ko04145//Phagosome
CL1311.Contig2_All	1405	169	1	6.2888	0.033	-7.5742	Down	3.04e-54	3.32e-53	gi|397477376|ref|XP_003810048.1|	88.2	1e-15	PREDICTED: C-type lectin domain family 4 member M isoform 6 [Pan paniscus]	--	--	--	--	sp|Q8HY02|CD209_HYLSY	87	9e-17	CD209 antigen OS=Hylobates syndactylus GN=CD209 PE=3 SV=1	XF1267	51.6	3e-06	COG5297	Cellobiohydrolase A (1,4-beta-cellobiosidase A)	K06563	7e-17	89.4	rno:501796	CD209 antigen	-	-	-	ko05152//Tuberculosis;ko05162//Measles;ko04145//Phagosome
CL1311.Contig3_All	366	29	0	4.1426	0	-12.0163	Down	2.87e-10	6.72e-10	--	--	--	--	--	--	--	--	--	--	--	--	--	--	--	--	--	--	--	--	--	--	-	-	-	--
CL1312.Contig1_All	587	61	16	5.4332	1.2626	-2.1054	Down	7.82e-09	1.61e-08	gi|443702171|gb|ELU00332.1|	91.7	2e-17	hypothetical protein CAPTEDRAFT_217717 [Capitella teleta]	--	--	--	--	sp|Q8NHR9|PROF4_HUMAN	63.2	4e-10	Profilin-4 OS=Homo sapiens GN=PFN4 PE=2 SV=1	--	--	--	--	--	K05759	5e-12	71.2	cin:100181200	profilin	GO:0030036//actin cytoskeleton organization	GO:0003779//actin binding	GO:0005856//cytoskeleton;GO:0005737//cytoplasm	ko05132//Salmonella infection;ko05131//Shigellosis;ko04810//Regulation of actin cytoskeleton
CL1315.Contig1_All	469	160	23	17.8364	2.2717	-2.973	Down	1.79e-30	1.12e-29	--	--	--	--	--	--	--	--	--	--	--	--	--	--	--	--	--	--	--	--	--	--	-	-	-	--
CL1316.Contig2_All	865	745	142	45.0299	7.6045	-2.566	Down	3.57e-116	8.54e-115	--	--	--	--	gi|62175064|gb|AC159404.1|	67.9	8e-08	Trypanosoma brucei chromosome 8 clone RPCI93-10K10, complete sequence	--	--	--	--	--	--	--	--	--	--	--	--	--	--	-	-	-	--
CL1319.Contig1_All	1527	707	145	24.207	4.3987	-2.4603	Down	3.75e-105	8.08e-104	gi|210023270|gb|AAP31839.2|	484.2	8e-135	family 10 cellulase [Ampullaria crossean]	gi|113473656|gb|DQ848669.1|	93.7	2e-15	Pomacea canaliculata cellulase EGX3 (EGX3) gene, complete cds	sp|P98088|MUC5A_HUMAN	101	5e-21	Mucin-5AC (Fragments) OS=Homo sapiens GN=MUC5AC PE=1 SV=3	CAP0116	109	1e-23	COG3693	Beta-1,4-xylanase	K01181	3e-52	206	nve:NEMVE_v1g127768	endo-1,4-beta-xylanase [EC:3.2.1.8]	GO:0008152//metabolic process	GO:0016798//hydrolase activity, acting on glycosyl bonds	-	ko05146//Amoebiasis;ko05110//Vibrio cholerae infection
CL1319.Contig2_All	1638	442	62	14.1081	1.7534	-3.0083	Down	2.16e-82	3.6e-81	gi|113473655|gb|ABI35996.1|	455.3	4e-126	cellulase EGX3 [Pomacea canaliculata] >gi|113473657|gb|ABI35997.1| cellulase EGX3 [Pomacea canaliculata]	gi|113473656|gb|DQ848669.1|	87.7	2e-13	Pomacea canaliculata cellulase EGX3 (EGX3) gene, complete cds	sp|P98088|MUC5A_HUMAN	99.4	2e-20	Mucin-5AC (Fragments) OS=Homo sapiens GN=MUC5AC PE=1 SV=3	CAP0053	105	2e-22	COG3693	Beta-1,4-xylanase	K01181	2e-49	197	nve:NEMVE_v1g127768	endo-1,4-beta-xylanase [EC:3.2.1.8]	GO:0008152//metabolic process	GO:0016798//hydrolase activity, acting on glycosyl bonds	-	ko05146//Amoebiasis;ko05110//Vibrio cholerae infection
CL1319.Contig3_All	543	90	5	8.6657	0.4266	-4.3444	Down	7.47e-24	3.77e-23	gi|113473655|gb|ABI35996.1|	170.6	3e-41	cellulase EGX3 [Pomacea canaliculata] >gi|113473657|gb|ABI35997.1| cellulase EGX3 [Pomacea canaliculata]	--	--	--	--	--	--	--	--	BH2120	50.1	2e-06	COG3693	Beta-1,4-xylanase	K01181	3e-12	71.6	nve:NEMVE_v1g127768	endo-1,4-beta-xylanase [EC:3.2.1.8]	-	GO:0016787//hydrolase activity	-	--
CL1320.Contig2_All	364	157	41	22.5506	5.2177	-2.1117	Down	1.2e-20	5.28e-20	gi|291227815|ref|XP_002733878.1|	102.1	8e-21	PREDICTED: galactosamine (N-acetyl)-6-sulfate sulfatase-like [Saccoglossus kowalevskii]	--	--	--	--	sp|P50430|ARSB_RAT	86.7	1e-17	Arylsulfatase B OS=Rattus norvegicus GN=Arsb PE=2 SV=2	CC1172	70.5	7e-13	COG3119	Arylsulfatase A and related enzymes	K01135	3e-19	93.6	bfo:BRAFLDRAFT_206928	arylsulfatase B [EC:3.1.6.12]	-	-	-	ko00531//Glycosaminoglycan degradation;ko01100//Metabolic pathways;ko04142//Lysosome
CL1320.Contig3_All	684	265	38	20.2558	2.5735	-2.9765	Down	1.57e-49	1.56e-48	gi|126697310|gb|ABO26612.1|	76.3	1e-12	arylsulfatase [Haliotis discus discus]	--	--	--	--	sp|Q8BM89|ARSJ_MOUSE	53.5	4e-07	Arylsulfatase J OS=Mus musculus GN=Arsj PE=2 SV=1	--	--	--	--	--	K01135	7e-08	57.8	oaa:100088121	arylsulfatase B [EC:3.1.6.12]	-	-	-	ko00531//Glycosaminoglycan degradation;ko05146//Amoebiasis;ko01100//Metabolic pathways;ko05110//Vibrio cholerae infection;ko04142//Lysosome
CL1320.Contig4_All	444	154	11	18.1342	1.1477	-3.9819	Down	1.3e-37	9.98e-37	gi|443690889|gb|ELT92899.1|	122.9	4e-27	hypothetical protein CAPTEDRAFT_165852 [Capitella teleta]	gi|471406517|ref|XM_004384894.1|	61.9	2e-06	PREDICTED: Trichechus manatus latirostris arylsulfatase family, member I (ARSI), mRNA	sp|P50429|ARSB_MOUSE	105	3e-23	Arylsulfatase B OS=Mus musculus GN=Arsb PE=2 SV=3	SPBPB10D8.02c	85.5	3e-17	COG3119	Arylsulfatase A and related enzymes	K01135	2e-23	108	cin:100187202	arylsulfatase B [EC:3.1.6.12]	-	-	-	ko00531//Glycosaminoglycan degradation;ko01100//Metabolic pathways;ko04142//Lysosome
CL1320.Contig5_All	215	61	3	14.8338	0.6464	-4.5203	Down	6.17e-17	2.27e-16	gi|405964468|gb|EKC29950.1|	61.2	1e-08	Arylsulfatase B [Crassostrea gigas]	--	--	--	--	sp|Q32KJ8|ARSI_RAT	48.5	3e-06	Arylsulfatase I OS=Rattus norvegicus GN=Arsi PE=2 SV=1	--	--	--	--	--	K01135	7e-08	55.8	cin:100187202	arylsulfatase B [EC:3.1.6.12]	-	-	-	ko00531//Glycosaminoglycan degradation;ko01100//Metabolic pathways;ko04142//Lysosome
CL1320.Contig6_All	425	111	17	13.6551	1.8529	-2.8816	Down	6.04e-21	2.69e-20	gi|432104048|gb|ELK30879.1|	116.7	3e-25	Arylsulfatase J [Myotis davidii]	--	--	--	--	sp|Q8BM89|ARSJ_MOUSE	111	4e-25	Arylsulfatase J OS=Mus musculus GN=Arsj PE=2 SV=1	CC1172	82.4	2e-16	COG3119	Arylsulfatase A and related enzymes	K12375	1e-24	112	ecb:100072604	arylsulfatase I/J [EC:3.1.6.-]	-	-	-	--
CL1321.Contig1_All	236	46	7	10.1908	1.374	-2.8908	Down	1.81e-09	3.94e-09	gi|260806217|ref|XP_002597981.1|	56.6	4e-07	hypothetical protein BRAFLDRAFT_79787 [Branchiostoma floridae] >gi|229283251|gb|EEN53993.1| hypothetical protein BRAFLDRAFT_79787 [Branchiostoma floridae]	--	--	--	--	--	--	--	--	--	--	--	--	--	--	--	--	--	--	GO:0035335//peptidyl-tyrosine dephosphorylation	GO:0004725//protein tyrosine phosphatase activity	GO:0005856//cytoskeleton	--
CL1323.Contig1_All	286	32	6	5.8498	0.9718	-2.5897	Down	2.54e-06	4e-06	--	--	--	--	--	--	--	--	--	--	--	--	--	--	--	--	--	--	--	--	--	--	-	-	-	--
CL1323.Contig2_All	254	23	1	4.7343	0.1824	-4.698	Down	3.66e-07	6.37e-07	--	--	--	--	--	--	--	--	--	--	--	--	--	--	--	--	--	--	--	--	--	--	-	-	-	--
CL1325.Contig2_All	547	39	6	3.7277	0.5081	-2.8751	Down	3.58e-08	6.92e-08	--	--	--	--	--	--	--	--	--	--	--	--	--	--	--	--	--	--	--	--	--	--	-	-	-	--
CL1325.Contig4_All	490	57	9	6.0819	0.8508	-2.8376	Down	3.05e-11	7.74e-11	--	--	--	--	--	--	--	--	--	--	--	--	--	--	--	--	--	--	--	--	--	--	-	-	-	--
CL1330.Contig5_All	515	314	77	31.8774	6.926	-2.2024	Down	7.61e-42	6.46e-41	gi|260826426|ref|XP_002608166.1|	95.1	1e-18	hypothetical protein BRAFLDRAFT_90419 [Branchiostoma floridae] >gi|229293517|gb|EEN64176.1| hypothetical protein BRAFLDRAFT_90419 [Branchiostoma floridae]	gi|375209736|gb|JN752027.1|	63.9	7e-07	Cyprinus carpio clone 592534 microsatellite sequence	sp|P31713|ISH1_STOHE	83.6	2e-16	Kunitz-type proteinase inhibitor SHPI-1 OS=Stoichactis helianthus PE=1 SV=1	--	--	--	--	--	K04520	1e-12	72.8	ecb:100066294	amyloid beta (A4) protein	-	GO:0030414//peptidase inhibitor activity	-	ko05010//Alzheimer's disease;ko04726//Serotonergic synapse
CL1332.Contig1_All	1008	129	1	6.691	0.046	-7.1844	Down	3.1e-41	2.6e-40	--	--	--	--	--	--	--	--	--	--	--	--	--	--	--	--	--	--	--	--	--	--	-	-	-	--
CL1336.Contig1_All	583	53	0	4.753	0	-12.2146	Down	3.83e-18	1.5e-17	--	--	--	--	--	--	--	--	--	--	--	--	--	--	--	--	--	--	--	--	--	--	-	-	-	--
CL1336.Contig3_All	707	43	9	3.1799	0.5897	-2.4309	Down	1.3e-07	2.37e-07	--	--	--	--	--	--	--	--	--	--	--	--	--	--	--	--	--	--	--	--	--	--	-	-	-	--
CL1337.Contig1_All	1059	93	0	4.5914	0	-12.1647	Down	2.88e-31	1.85e-30	--	--	--	--	gi|47825313|emb|BX001032.12|	69.9	2e-08	Zebrafish DNA sequence from clone CH211-14K18 in linkage group 12, complete sequence	sp|A6NNA2|SRRM3_HUMAN	51.6	3e-06	Serine/arginine repetitive matrix protein 3 OS=Homo sapiens GN=SRRM3 PE=2 SV=4	--	--	--	--	--	--	--	--	--	--	-	-	-	--
CL1339.Contig1_All	401	36	5	4.6937	0.5776	-3.0226	Down	5.83e-08	1.1e-07	--	--	--	--	--	--	--	--	--	--	--	--	--	--	--	--	--	--	--	--	--	--	-	-	-	--
CL1341.Contig2_All	344	15	0	2.2798	0	-11.1547	Down	1.13e-05	1.65e-05	--	--	--	--	--	--	--	--	--	--	--	--	--	--	--	--	--	--	--	--	--	--	-	-	-	--
CL1342.Contig1_All	550	118	25	11.2171	2.1056	-2.4134	Down	1.83e-18	7.3e-18	gi|87248145|gb|ABD36125.1|	65.9	1e-09	glutamate receptor Gr2 [Bombyx mori]	--	--	--	--	sp|Q5TM61|PP1RA_MACMU	56.2	1e-09	Serine/threonine-protein phosphatase 1 regulatory subunit 10 OS=Macaca mulatta GN=PPP1R10 PE=3 SV=1	--	--	--	--	--	K12841	2e-09	62	nvi:100116536	calcium homeostasis endoplasmic reticulum protein	-	-	-	ko03040//Spliceosome
CL1342.Contig3_All	511	229	14	23.4302	1.2691	-4.2065	Down	2.09e-57	2.42e-56	gi|123303272|tpe|CAL64056.1|	58.9	1e-07	TPA: prion protein 2A PrP2A [Gasterosteus aculeatus]	--	--	--	--	sp|Q767K9|PP1RA_PIG	49.7	2e-06	Serine/threonine-protein phosphatase 1 regulatory subunit 10 OS=Sus scrofa GN=PPP1R10 PE=2 SV=1	--	--	--	--	--	K12841	8e-08	56.6	nvi:100116536	calcium homeostasis endoplasmic reticulum protein	-	-	-	ko03040//Spliceosome
CL1342.Contig4_All	528	10	0	0.9902	0	-9.9516	Down	0.000492	0.000597	gi|123303272|tpe|CAL64056.1|	58.9	1e-07	TPA: prion protein 2A PrP2A [Gasterosteus aculeatus]	--	--	--	--	sp|Q767K9|PP1RA_PIG	49.7	2e-06	Serine/threonine-protein phosphatase 1 regulatory subunit 10 OS=Sus scrofa GN=PPP1R10 PE=2 SV=1	--	--	--	--	--	K12841	9e-08	56.6	nvi:100116536	calcium homeostasis endoplasmic reticulum protein	-	-	-	ko03040//Spliceosome
CL1346.Contig10_All	1846	39	1	1.1046	0.0251	-5.4597	Down	3.34e-12	9.08e-12	gi|432938257|ref|XP_004082501.1|	63.9	3e-08	PREDICTED: tumor necrosis factor ligand superfamily member 10-like [Oryzias latipes]	--	--	--	--	sp|O43557|TNF14_HUMAN	58.5	5e-08	Tumor necrosis factor ligand superfamily member 14 OS=Homo sapiens GN=TNFSF14 PE=1 SV=2	--	--	--	--	--	K04721	6e-08	60.1	bfo:BRAFLDRAFT_65431	tumor necrosis factor ligand superfamily member 10	-	-	-	ko05416//Viral myocarditis;ko04650//Natural killer cell mediated cytotoxicity;ko04514//Cell adhesion molecules (CAMs);ko05320//Autoimmune thyroid disease;ko05145//Toxoplasmosis;ko05168//Herpes simplex infection;ko05330//Allograft rejection;ko05164//Influenza A;ko04660//T cell receptor signaling pathway;ko04210//Apoptosis;ko05310//Asthma;ko05322//Systemic lupus erythematosus;ko05162//Measles;ko040…
CL1348.Contig1_All	804	155	37	10.0794	2.1318	-2.2413	Down	7.01e-22	3.25e-21	gi|170052788|ref|XP_001862380.1|	107.1	1e-21	conserved hypothetical protein [Culex quinquefasciatus] >gi|167873602|gb|EDS36985.1| conserved hypothetical protein [Culex quinquefasciatus]	gi|195437905|ref|XM_002066844.1|	71.9	5e-09	Drosophila willistoni GK24318 (Dwil\GK24318), mRNA	sp|Q03701|CEBPZ_HUMAN	80.9	3e-15	CCAAT/enhancer-binding protein zeta OS=Homo sapiens GN=CEBPZ PE=1 SV=3	YOR054c	61.2	2e-09	COG0452	Phosphopantothenoylcysteine synthetase/decarboxylase	K14832	1e-22	107	cqu:CpipJ_CPIJ012182	ribosome biogenesis protein MAK21	GO:0009987//cellular process	-	-	--
CL1355.Contig2_All	586	64	11	5.7101	0.8696	-2.7151	Down	5.88e-12	1.57e-11	gi|195160112|ref|XP_002020920.1|	56.2	1e-06	GL16384 [Drosophila persimilis] >gi|194117870|gb|EDW39913.1| GL16384 [Drosophila persimilis]	--	--	--	--	sp|Q75JC9|Y8484_DICDI	93.2	3e-19	Uncharacterized protein DDB_G0271670 OS=Dictyostelium discoideum GN=DDB_G0271670 PE=4 SV=1	XF1267	78.2	9e-15	COG5297	Cellobiohydrolase A (1,4-beta-cellobiosidase A)	K03163	2e-20	99	der:Dere_GG17874	DNA topoisomerase I [EC:5.99.1.2]	-	GO:0003676//nucleic acid binding;GO:0003824//catalytic activity	GO:0005622//intracellular	--
CL1356.Contig1_All	855	442	115	27.0282	6.2306	-2.117	Down	1.91e-55	2.13e-54	--	--	--	--	gi|21263126|gb|AC097268.10|	65.9	3e-07	Pan troglodytes BAC RP43-43O8 (Roswell Park Cancer Institute) complete sequence	--	--	--	--	--	--	--	--	--	--	--	--	--	--	-	-	-	--
CL136.Contig2_All	844	181	18	11.2124	0.9879	-3.5046	Down	8.62e-40	6.95e-39	gi|12053765|emb|CAC20588.1|	60.8	9e-08	hemocyanin [Haliotis tuberculata]	--	--	--	--	sp|O61363|HCYG_ENTDO	276	5e-74	Hemocyanin G-type, units Oda to Odg OS=Enteroctopus dofleini GN=ODHCY PE=1 SV=1	DR2417m	49.3	8e-06	COG0595	Predicted hydrolase of the metallo-beta-lactamase superfamily	K10955	2e-11	70.1	hsa:4583	intestinal mucin-2	-	-	-	ko05146//Amoebiasis;ko05110//Vibrio cholerae infection
CL1360.Contig3_All	387	40	11	5.4039	1.3167	-2.0371	Down	5.12e-06	7.8e-06	--	--	--	--	gi|164431292|gb|EU339710.1|	61.9	2e-06	Neovison vison microsatellite Mvi6105 sequence	--	--	--	--	--	--	--	--	--	--	--	--	--	--	-	-	-	--
CL1361.Contig1_All	339	117	13	18.0446	1.7764	-3.3445	Down	3.23e-25	1.7e-24	--	--	--	--	--	--	--	--	--	--	--	--	--	--	--	--	--	--	--	--	--	--	-	-	-	--
CL1362.Contig1_All	454	76	21	8.7522	2.1427	-2.0302	Down	2.96e-10	6.9e-10	--	--	--	--	--	--	--	--	--	--	--	--	--	--	--	--	--	--	--	--	--	--	-	-	-	--
CL1363.Contig2_All	586	143	30	12.7585	2.3715	-2.4276	Down	3.27e-22	1.54e-21	--	--	--	--	--	--	--	--	--	--	--	--	--	--	--	--	--	--	--	--	--	--	-	-	-	--
CL1367.Contig1_All	289	31	3	5.6082	0.4809	-3.5437	Down	6.7e-08	1.26e-07	--	--	--	--	--	--	--	--	--	--	--	--	--	--	--	--	--	--	--	--	--	--	-	-	-	--
CL1368.Contig2_All	1464	183	22	6.5354	0.6961	-3.2309	Down	1.84e-37	1.41e-36	gi|291240172|ref|XP_002739994.1|	67.4	2e-09	PREDICTED: granulin-like, partial [Saccoglossus kowalevskii]	--	--	--	--	sp|P28799|GRN_HUMAN	213	7e-55	Granulins OS=Homo sapiens GN=GRN PE=1 SV=2	--	--	--	--	--	K06825	7e-06	52.8	mgp:723984	fibrillin 1	-	-	-	--
CL137.Contig2_All	719	21	4	1.527	0.2577	-2.5669	Down	0.000168	0.000212	--	--	--	--	--	--	--	--	--	--	--	--	--	--	--	--	--	--	--	--	--	--	-	-	-	--
CL1370.Contig1_All	490	484	35	51.6428	3.3088	-3.9642	Down	1.24e-114	2.92e-113	--	--	--	--	--	--	--	--	--	--	--	--	--	--	--	--	--	--	--	--	--	--	-	-	-	--
CL1372.Contig1_All	222	13	1	3.0616	0.2087	-3.8748	Down	0.00043	0.000524	--	--	--	--	--	--	--	--	--	--	--	--	--	--	--	--	--	--	--	--	--	--	-	-	-	--
CL1372.Contig2_All	383	74	17	10.1017	2.0561	-2.2966	Down	1.79e-11	4.63e-11	--	--	--	--	--	--	--	--	--	--	--	--	--	--	--	--	--	--	--	--	--	--	-	-	-	--
CL1372.Contig3_All	747	365	60	25.5466	3.7208	-2.7794	Down	5e-63	6.35e-62	--	--	--	--	--	--	--	--	--	--	--	--	--	--	--	--	--	--	--	--	--	--	-	-	-	--
CL1377.Contig2_All	1811	985	237	28.4367	6.0622	-2.2298	Down	1.56e-129	4.23e-128	gi|126697300|gb|ABO26607.1|	475.7	3e-132	mollusk like growth factor [Haliotis discus discus]	gi|301617419|ref|XM_002938099.1|	69.9	4e-08	PREDICTED: Xenopus (Silurana) tropicalis adenosine deaminase CECR1-like (LOC100487564), mRNA	sp|P15287|AGSA_APLCA	471	3e-132	Adenosine deaminase AGSA OS=Aplysia californica PE=1 SV=2	RSc2098	59.3	2e-08	COG1816	Adenosine deaminase	K13697	1e-89	331	ame:413594	abhydrolase domain-containing protein 2	-	GO:0043167//ion binding;GO:0003824//catalytic activity	-	ko01100//Metabolic pathways;ko00230//Purine metabolism;ko05340//Primary immunodeficiency
CL1378.Contig1_All	454	82	20	9.4432	2.0407	-2.2102	Down	4.7e-12	1.27e-11	--	--	--	--	--	--	--	--	--	--	--	--	--	--	--	--	--	--	--	--	--	--	-	-	-	--
CL138.Contig32_All	2530	2630	360	54.3495	6.5915	-3.0436	Down	0	0	--	--	--	--	gi|225581091|gb|FJ821028.1|	65.9	9e-07	Drosophila miranda strain MSH22 chromosome 4 clone BAC2, complete sequence	--	--	--	--	--	--	--	--	--	--	--	--	--	--	-	-	-	--
CL1381.Contig2_All	446	25	0	2.9307	0	-11.517	Down	5.89e-09	1.22e-08	gi|281211360|gb|EFA85525.1|	52.4	7e-06	hypothetical protein PPL_01482 [Polysphondylium pallidum PN500]	--	--	--	--	sp|P98088|MUC5A_HUMAN	87	1e-17	Mucin-5AC (Fragments) OS=Homo sapiens GN=MUC5AC PE=1 SV=3	YPO2725	76.6	1e-14	COG3501	Uncharacterized protein conserved in bacteria	K06528	8e-18	89.4	spu:584467	lysosomal-associated membrane protein 1/2	-	-	-	ko05152//Tuberculosis;ko04142//Lysosome;ko04145//Phagosome
CL1382.Contig2_All	513	55	1	5.6054	0.0903	-5.9559	Down	2.6e-17	9.75e-17	--	--	--	--	--	--	--	--	--	--	--	--	--	--	--	--	--	--	--	--	--	--	-	-	-	--
CL1385.Contig2_All	332	28	1	4.4094	0.1395	-4.9822	Down	1e-08	2.05e-08	--	--	--	--	--	--	--	--	--	--	--	--	--	--	--	--	--	--	--	--	--	--	-	-	-	--
CL1386.Contig1_All	2052	31	8	0.7899	0.1806	-2.1289	Down	3.84e-05	5.28e-05	gi|405954369|gb|EKC21831.1|	216.5	4e-54	hypothetical protein CGI_10003224 [Crassostrea gigas]	--	--	--	--	sp|Q63870|CO7A1_MOUSE	79	4e-14	Collagen alpha-1(VII) chain OS=Mus musculus GN=Col7a1 PE=2 SV=3	DR2133	52.8	2e-06	COG4372	Uncharacterized protein conserved in bacteria with the myosin-like domain	K10384	9e-13	76.3	mmu:229574	filaggrin	GO:0071704;GO:0044237//cellular metabolic process;GO:0044238//primary metabolic process	GO:0016740//transferase activity	-	--
CL1386.Contig2_All	2139	194	35	4.7419	0.758	-2.6452	Down	1.63e-32	1.09e-31	gi|405954369|gb|EKC21831.1|	216.5	4e-54	hypothetical protein CGI_10003224 [Crassostrea gigas]	--	--	--	--	sp|Q63870|CO7A1_MOUSE	80.9	1e-14	Collagen alpha-1(VII) chain OS=Mus musculus GN=Col7a1 PE=2 SV=3	DR2133	55.8	3e-07	COG4372	Uncharacterized protein conserved in bacteria with the myosin-like domain	K06236	3e-13	78.2	spu:373267	collagen, type I/II/III/V/XI, alpha	GO:0071704;GO:0044237//cellular metabolic process;GO:0044238//primary metabolic process	GO:0016740//transferase activity	-	ko04974//Protein digestion and absorption;ko05146//Amoebiasis;ko04512//ECM-receptor interaction;ko04510//Focal adhesion
CL139.Contig2_All	248	51	0	10.7518	0	-13.3923	Down	1.74e-17	6.56e-17	--	--	--	--	--	--	--	--	--	--	--	--	--	--	--	--	--	--	--	--	--	--	-	-	-	--
CL1390.Contig2_All	1536	51	7	1.736	0.2111	-3.0398	Down	7.88e-11	1.93e-10	gi|389594453|ref|XP_003722449.1|	55.5	9e-06	proteophosphoglycan 5 [Leishmania major strain Friedlin] >gi|323363677|emb|CBZ12682.1| proteophosphoglycan 5 [Leishmania major strain Friedlin]	--	--	--	--	sp|P98088|MUC5A_HUMAN	63.2	2e-09	Mucin-5AC (Fragments) OS=Homo sapiens GN=MUC5AC PE=1 SV=3	--	--	--	--	--	K10955	4e-07	57	gga:423101	intestinal mucin-2	GO:0044260;GO:0006139//nucleobase-containing compound metabolic process	GO:0003824//catalytic activity	-	ko03015//mRNA surveillance pathway;ko04974//Protein digestion and absorption;ko05146//Amoebiasis;ko04512//ECM-receptor interaction;ko04510//Focal adhesion;ko05110//Vibrio cholerae infection
CL1390.Contig3_All	1773	20	3	0.5898	0.0784	-2.9113	Down	8.78e-05	0.000115	gi|389594453|ref|XP_003722449.1|	55.8	8e-06	proteophosphoglycan 5 [Leishmania major strain Friedlin] >gi|323363677|emb|CBZ12682.1| proteophosphoglycan 5 [Leishmania major strain Friedlin]	--	--	--	--	sp|P98088|MUC5A_HUMAN	63.2	2e-09	Mucin-5AC (Fragments) OS=Homo sapiens GN=MUC5AC PE=1 SV=3	--	--	--	--	--	K10955	5e-07	57	gga:423101	intestinal mucin-2	GO:0044260;GO:0006139//nucleobase-containing compound metabolic process	GO:0003824//catalytic activity	-	ko03015//mRNA surveillance pathway;ko04974//Protein digestion and absorption;ko05146//Amoebiasis;ko04512//ECM-receptor interaction;ko04510//Focal adhesion;ko05110//Vibrio cholerae infection
CL1393.Contig1_All	1070	102	0	4.984	0	-12.2831	Down	3.21e-34	2.25e-33	--	--	--	--	--	--	--	--	--	--	--	--	--	--	--	--	--	--	--	--	--	--	-	-	-	--
CL1393.Contig2_All	1057	89	0	4.4023	0	-12.104	Down	5.91e-30	3.65e-29	--	--	--	--	--	--	--	--	--	--	--	--	--	--	--	--	--	--	--	--	--	--	-	-	-	--
CL1393.Contig3_All	581	25	1	2.2497	0.0797	-4.819	Down	8.71e-08	1.61e-07	--	--	--	--	--	--	--	--	--	--	--	--	--	--	--	--	--	--	--	--	--	--	-	-	-	--
CL1396.Contig1_All	251	159	16	33.1195	2.9529	-3.4875	Down	5.47e-35	3.91e-34	--	--	--	--	--	--	--	--	--	--	--	--	--	--	--	--	--	--	--	--	--	--	-	-	-	--
CL1397.Contig1_All	596	154	26	13.5094	2.0208	-2.741	Down	4.21e-27	2.37e-26	--	--	--	--	--	--	--	--	--	--	--	--	--	--	--	--	--	--	--	--	--	--	-	-	-	--
CL1399.Contig1_All	640	80	3	6.5354	0.2171	-4.9118	Down	7.78e-23	3.76e-22	--	--	--	--	gi|134286084|emb|CU019638.6|	61.9	4e-06	Zebrafish DNA sequence from clone CH73-242A13 in linkage group 14, complete sequence	--	--	--	--	--	--	--	--	--	--	--	--	--	--	-	-	-	--
CL1399.Contig2_All	473	66	0	7.2953	0	-12.8328	Down	2.08e-22	9.85e-22	--	--	--	--	gi|134286084|emb|CU019638.6|	61.9	3e-06	Zebrafish DNA sequence from clone CH73-242A13 in linkage group 14, complete sequence	--	--	--	--	--	--	--	--	--	--	--	--	--	--	-	-	-	--
CL14.Contig2_All	763	82	9	5.6189	0.5464	-3.3623	Down	3.72e-18	1.46e-17	gi|405952401|gb|EKC20218.1|	224.2	5e-57	IQ domain-containing protein H [Crassostrea gigas]	gi|390344277|ref|XM_793559.3|	75.8	3e-10	PREDICTED: Strongylocentrotus purpuratus IQ motif containing H (iqch), mRNA	sp|Q1LXZ7|IQCH_DANRE	159	8e-39	IQ motif-containing protein H OS=Danio rerio GN=iqch PE=4 SV=1	--	--	--	--	--	--	--	--	--	--	-	-	-	--
CL14.Contig3_All	301	45	4	7.8164	0.6156	-3.6664	Down	3.17e-11	8.06e-11	--	--	--	--	--	--	--	--	--	--	--	--	--	--	--	--	--	--	--	--	--	--	-	-	-	--
CL1400.Contig1_All	376	74	14	10.2897	1.7248	-2.5767	Down	6.23e-13	1.79e-12	--	--	--	--	--	--	--	--	--	--	--	--	--	--	--	--	--	--	--	--	--	--	-	-	-	--
CL1401.Contig2_All	1287	695	152	28.2336	5.471	-2.3675	Down	7.7e-99	1.55e-97	gi|405977591|gb|EKC42034.1|	188	9e-46	Trypsin-1 [Crassostrea gigas]	--	--	--	--	sp|P00765|TRYP_ASTFL	145	2e-34	Trypsin-1 OS=Astacus fluviatilis PE=1 SV=1	VC1649	89	2e-17	COG5640	Secreted trypsin-like serine protease	K08670	9e-36	151	bfo:BRAFLDRAFT_213886	suppressor of tumorigenicity protein 14 [EC:3.4.21.109]	-	GO:0003824//catalytic activity	-	ko04974//Protein digestion and absorption;ko04972//Pancreatic secretion;ko05164//Influenza A;ko04080//Neuroactive ligand-receptor interaction;ko04610//Complement and coagulation cascades
CL1402.Contig1_All	208	14	1	3.519	0.2227	-3.982	Down	0.000215	0.00027	gi|432869940|ref|XP_004071758.1|	62.4	7e-09	PREDICTED: Na(+)/H(+) exchange regulatory cofactor NHE-RF2-like [Oryzias latipes]	gi|432869939|ref|XM_004071710.1|	147	2e-32	PREDICTED: Oryzias latipes Na(+)/H(+) exchange regulatory cofactor NHE-RF2-like (LOC101167292), mRNA	--	--	--	--	--	--	--	--	--	--	--	--	--	--	-	-	-	--
CL1402.Contig3_All	224	19	3	4.4347	0.6204	-2.8376	Down	0.000165	0.000208	--	--	--	--	--	--	--	--	--	--	--	--	--	--	--	--	--	--	--	--	--	--	-	-	-	--
CL1402.Contig4_All	297	50	9	8.8019	1.4037	-2.6486	Down	2.13e-09	4.61e-09	gi|432869940|ref|XP_004071758.1|	56.2	5e-07	PREDICTED: Na(+)/H(+) exchange regulatory cofactor NHE-RF2-like [Oryzias latipes]	gi|432869939|ref|XM_004071710.1|	107	3e-20	PREDICTED: Oryzias latipes Na(+)/H(+) exchange regulatory cofactor NHE-RF2-like (LOC101167292), mRNA	--	--	--	--	--	--	--	--	--	--	--	--	--	--	-	-	-	--
CL1403.Contig1_All	747	15	1	1.0499	0.062	-4.0818	Down	0.000107	0.000139	--	--	--	--	--	--	--	--	--	--	--	--	--	--	--	--	--	--	--	--	--	--	-	-	-	--
CL1403.Contig2_All	530	15	0	1.4797	0	-10.5311	Down	1.13e-05	1.65e-05	--	--	--	--	--	--	--	--	--	--	--	--	--	--	--	--	--	--	--	--	--	--	-	-	-	--
CL1403.Contig4_All	493	10	0	1.0605	0	-10.0505	Down	0.000492	0.000597	--	--	--	--	--	--	--	--	--	--	--	--	--	--	--	--	--	--	--	--	--	--	-	-	-	--
CL1403.Contig5_All	710	16	1	1.1782	0.0652	-4.1756	Down	5.29e-05	7.09e-05	--	--	--	--	--	--	--	--	--	--	--	--	--	--	--	--	--	--	--	--	--	--	-	-	-	--
CL1404.Contig2_All	212	23	3	5.6722	0.6555	-3.1132	Down	1.3e-05	1.87e-05	gi|332026090|gb|EGI66238.1|	137.5	1e-31	Splicing factor 3B subunit 3 [Acromyrmex echinatior]	gi|346707817|dbj|AK378109.1|	81.8	1e-12	Bombyx mori mRNA, clone: ffbm53M01	sp|Q1LVE8|SF3B3_DANRE	131	4e-31	Splicing factor 3B subunit 3 OS=Danio rerio GN=sf3b3 PE=2 SV=1	--	--	--	--	--	K12830	3e-32	136	phu:Phum_PHUM449060	splicing factor 3B subunit 3	-	GO:0003676//nucleic acid binding	GO:0005634//nucleus	ko03040//Spliceosome
CL1407.Contig1_All	2078	111	24	2.7928	0.535	-2.3841	Down	3.2e-17	1.19e-16	gi|405962873|gb|EKC28512.1|	134.8	1e-29	Filamin-C [Crassostrea gigas]	--	--	--	--	sp|Q8VHX6|FLNC_MOUSE	560	4e-159	Filamin-C OS=Mus musculus GN=Flnc PE=1 SV=3	--	--	--	--	--	K04437	2e-170	599	bfo:BRAFLDRAFT_118903	filamin	-	-	-	ko05132//Salmonella infection;ko04010//MAPK signaling pathway;ko04510//Focal adhesion
CL1407.Contig2_All	4940	2869	768	30.3644	7.2017	-2.076	Down	0	0	gi|405962873|gb|EKC28512.1|	225.3	2e-56	Filamin-C [Crassostrea gigas]	gi|289064749|gb|GU324325.1|	111	3e-20	Crassostrea gigas clone CG_Ba57G5, complete sequence	sp|Q8BTM8|FLNA_MOUSE	1569	0	Filamin-A OS=Mus musculus GN=Flna PE=1 SV=5	--	--	--	--	--	K04437	0	1602	pon:100447210	filamin	-	-	-	ko05132//Salmonella infection;ko04010//MAPK signaling pathway;ko04510//Focal adhesion
CL1408.Contig1_All	353	31	7	4.5914	0.9186	-2.3214	Down	1.4e-05	2.01e-05	--	--	--	--	--	--	--	--	--	--	--	--	--	--	--	--	--	--	--	--	--	--	-	-	-	--
CL1409.Contig1_All	782	296	65	19.79	3.8504	-2.3617	Down	5.99e-43	5.22e-42	--	--	--	--	--	--	--	--	sp|Q99N91|RM34_MOUSE	50.4	4e-06	39S ribosomal protein L34, mitochondrial OS=Mus musculus GN=Mrpl34 PE=2 SV=1	--	--	--	--	--	--	--	--	--	--	-	-	-	--
CL1410.Contig1_All	641	3097	794	252.606	57.3803	-2.1383	Down	0	0	gi|46395324|dbj|BAD16599.1|	126.3	1e-27	DEC-3 [Lymnaea stagnalis]	--	--	--	--	--	--	--	--	--	--	--	--	--	--	--	--	--	--	-	-	-	--
CL1410.Contig2_All	621	183	8	15.4071	0.5968	-4.6902	Down	2.18e-49	2.17e-48	gi|46395324|dbj|BAD16599.1|	126.3	9e-28	DEC-3 [Lymnaea stagnalis]	--	--	--	--	--	--	--	--	--	--	--	--	--	--	--	--	--	--	-	-	-	--
CL1412.Contig2_All	415	44	12	5.5433	1.3395	-2.0491	Down	1.55e-06	2.5e-06	--	--	--	--	--	--	--	--	--	--	--	--	--	--	--	--	--	--	--	--	--	--	-	-	-	--
CL1413.Contig1_All	626	39	0	3.2572	0	-11.6694	Down	1.5e-13	4.5e-13	gi|170067304|ref|XP_001868430.1|	56.2	1e-06	conserved hypothetical protein [Culex quinquefasciatus] >gi|167863488|gb|EDS26871.1| conserved hypothetical protein [Culex quinquefasciatus]	--	--	--	--	--	--	--	--	--	--	--	--	--	--	--	--	--	--	-	-	-	--
CL1413.Contig2_All	837	379	79	23.6742	4.3722	-2.4369	Down	1.5e-56	1.7e-55	gi|170067304|ref|XP_001868430.1|	58.5	4e-07	conserved hypothetical protein [Culex quinquefasciatus] >gi|167863488|gb|EDS26871.1| conserved hypothetical protein [Culex quinquefasciatus]	--	--	--	--	--	--	--	--	--	--	--	--	--	--	--	--	--	--	-	-	-	--
CL1414.Contig1_All	1070	98	24	4.7885	1.039	-2.2044	Down	4.26e-14	1.33e-13	gi|405970394|gb|EKC35303.1|	73.6	2e-11	Putative vitellogenin receptor [Crassostrea gigas]	--	--	--	--	sp|Q02817|MUC2_HUMAN	67	7e-11	Mucin-2 OS=Homo sapiens GN=MUC2 PE=1 SV=2	--	--	--	--	--	K10955	2e-10	67	hsa:4583	intestinal mucin-2	-	-	-	ko05146//Amoebiasis;ko05110//Vibrio cholerae infection
CL1414.Contig3_All	1230	399	81	16.9601	3.0506	-2.475	Down	1.63e-60	1.98e-59	gi|449504202|ref|XP_002198250.2|	62	7e-08	PREDICTED: mucin-2 [Taeniopygia guttata]	--	--	--	--	sp|P98088|MUC5A_HUMAN	75.1	3e-13	Mucin-5AC (Fragments) OS=Homo sapiens GN=MUC5AC PE=1 SV=3	--	--	--	--	--	K10955	4e-15	83.2	tgu:100220116	intestinal mucin-2	-	-	-	ko05146//Amoebiasis;ko05110//Vibrio cholerae infection
CL1416.Contig2_All	543	90	23	8.6657	1.9621	-2.1429	Down	1.19e-12	3.34e-12	gi|291239955|ref|XP_002739887.1|	74.7	2e-12	PREDICTED: tripartite motif protein 2-like [Saccoglossus kowalevskii]	--	--	--	--	sp|Q6E2N3|TRI33_DANRE	60.8	2e-09	E3 ubiquitin-protein ligase TRIM33 OS=Danio rerio GN=trim33 PE=2 SV=1	--	--	--	--	--	K08883	2e-10	65.9	nve:NEMVE_v1g86009	tripartite motif-containing protein 33 [EC:6.3.2.19]	-	-	-	--
CL1419.Contig2_All	482	156	41	16.9215	3.9404	-2.1024	Down	2.03e-20	8.84e-20	--	--	--	--	--	--	--	--	--	--	--	--	--	--	--	--	--	--	--	--	--	--	-	-	-	--
CL142.Contig4_All	1278	105	15	4.2956	0.5437	-2.982	Down	1.51e-20	6.63e-20	--	--	--	--	gi|166240559|ref|XM_637773.2|	93.7	2e-15	Dictyostelium discoideum AX4 transmembrane protein (DDB_G0276997) mRNA, complete cds	sp|Q86AZ6|CLCB_DICDI	50.8	6e-06	Chloride channel protein B OS=Dictyostelium discoideum GN=clcB PE=3 SV=1	--	--	--	--	--	--	--	--	--	--	-	-	-	--
CL1420.Contig2_All	654	11	0	0.8794	0	-9.7804	Down	0.000231	0.000289	--	--	--	--	--	--	--	--	--	--	--	--	--	--	--	--	--	--	--	--	--	--	-	-	-	--
CL1422.Contig3_All	807	265	70	17.1685	4.0181	-2.0952	Down	1.8e-33	1.23e-32	gi|167534874|ref|XP_001749112.1|	56.2	2e-06	hypothetical protein [Monosiga brevicollis MX1] >gi|163772536|gb|EDQ86187.1| predicted protein [Monosiga brevicollis MX1]	gi|283825134|gb|GQ925653.1|	95.6	3e-16	Coregonus clupeaformis conserved noncoding element 140-i and conserved noncoding element 141-i genomic sequences	--	--	--	--	--	--	--	--	--	--	--	--	--	--	-	-	-	--
CL1423.Contig1_All	1103	263	47	12.4664	1.9739	-2.6589	Down	9.14e-44	8.1e-43	--	--	--	--	gi|126153838|emb|CR855131.8|	67.9	1e-07	Zebrafish DNA sequence from clone DKEY-69A10 in linkage group 14, complete sequence	--	--	--	--	--	--	--	--	--	--	--	--	--	--	-	-	-	--
CL1423.Contig2_All	1381	436	111	16.5064	3.7233	-2.1484	Down	1e-55	1.12e-54	--	--	--	--	gi|126153838|emb|CR855131.8|	67.9	1e-07	Zebrafish DNA sequence from clone DKEY-69A10 in linkage group 14, complete sequence	--	--	--	--	--	--	--	--	--	--	--	--	--	--	-	-	-	--
CL1426.Contig1_All	377	85	9	11.7879	1.1059	-3.414	Down	5.19e-19	2.13e-18	--	--	--	--	--	--	--	--	--	--	--	--	--	--	--	--	--	--	--	--	--	--	-	-	-	--
CL1430.Contig3_All	1656	444	72	14.0179	2.0141	-2.7991	Down	7.12e-77	1.11e-75	--	--	--	--	--	--	--	--	--	--	--	--	--	--	--	--	--	--	--	--	--	--	-	-	-	--
CL1435.Contig2_All	502	23	1	2.3954	0.0923	-4.6978	Down	3.66e-07	6.37e-07	gi|189537555|ref|XP_001923016.1|	93.6	3e-18	PREDICTED: hypothetical protein LOC100003901 [Danio rerio]	--	--	--	--	--	--	--	--	--	--	--	--	--	--	--	--	--	--	-	-	-	--
CL1437.Contig2_All	616	12	0	1.0185	0	-9.9922	Down	0.000109	0.000141	gi|187370560|dbj|BAG31896.1|	69.3	1e-10	peptidoglycan recognition protein S1S [Crassostrea gigas]	--	--	--	--	--	--	--	--	--	--	--	--	--	--	--	--	--	--	-	-	-	--
CL1437.Contig3_All	641	14	0	1.1419	0	-10.1572	Down	2.4e-05	3.36e-05	gi|405955487|gb|EKC22584.1|	69.3	1e-10	N-acetylmuramoyl-L-alanine amidase [Crassostrea gigas]	--	--	--	--	--	--	--	--	--	--	--	--	--	--	--	--	--	--	-	-	-	--
CL1438.Contig1_All	1275	398	3	16.3205	0.109	-7.2262	Down	3.93e-125	1.02e-123	--	--	--	--	gi|62629977|gb|AC138229.16|	71.9	7e-09	Mus musculus chromosome 1, clone RP23-399N18, complete sequence	--	--	--	--	--	--	--	--	--	--	--	--	--	--	-	-	-	--
CL1438.Contig2_All	388	34	0	4.5815	0	-12.1616	Down	6.57e-12	1.75e-11	--	--	--	--	--	--	--	--	--	--	--	--	--	--	--	--	--	--	--	--	--	--	-	-	-	--
CL1438.Contig3_All	1194	117	1	5.1232	0.0388	-7.0448	Down	2.44e-37	1.86e-36	--	--	--	--	gi|62629977|gb|AC138229.16|	71.9	7e-09	Mus musculus chromosome 1, clone RP23-399N18, complete sequence	--	--	--	--	--	--	--	--	--	--	--	--	--	--	-	-	-	--
CL1438.Contig4_All	1178	212	0	9.4092	0	-13.1999	Down	2.6e-70	3.69e-69	--	--	--	--	gi|62629977|gb|AC138229.16|	71.9	7e-09	Mus musculus chromosome 1, clone RP23-399N18, complete sequence	--	--	--	--	--	--	--	--	--	--	--	--	--	--	-	-	-	--
CL1438.Contig5_All	201	268	0	69.7107	0	-16.0891	Down	1.1e-88	1.98e-87	--	--	--	--	gi|56797686|emb|BX640408.8|	63.9	3e-07	Zebrafish DNA sequence from clone CH211-262L3 in linkage group 2, complete sequence	--	--	--	--	--	--	--	--	--	--	--	--	--	--	-	-	-	--
CL144.Contig2_All	506	70	9	7.2328	0.8239	-3.134	Down	8.73e-15	2.85e-14	--	--	--	--	gi|225631926|emb|AL844509.2|	69.9	1e-08	Plasmodium falciparum 3D7 chromosome 13	--	--	--	--	--	--	--	--	--	--	--	--	--	--	-	-	-	--
CL1440.Contig1_All	377	29	7	4.0218	0.8601	-2.2253	Down	4.31e-05	5.84e-05	--	--	--	--	--	--	--	--	--	--	--	--	--	--	--	--	--	--	--	--	--	--	-	-	-	--
CL1441.Contig3_All	418	25	7	3.127	0.7758	-2.011	Down	0.00038	0.000464	--	--	--	--	--	--	--	--	--	--	--	--	--	--	--	--	--	--	--	--	--	--	-	-	-	--
CL1441.Contig5_All	333	24	5	3.7681	0.6955	-2.4377	Down	8.95e-05	0.000117	--	--	--	--	--	--	--	--	--	--	--	--	--	--	--	--	--	--	--	--	--	--	-	-	-	--
CL1443.Contig1_All	523	11	0	1.0996	0	-10.1028	Down	0.000231	0.000289	gi|405959391|gb|EKC25436.1|	198.4	1e-49	hypothetical protein CGI_10023055 [Crassostrea gigas]	gi|432922360|ref|XM_004080266.1|	81.8	3e-12	PREDICTED: Oryzias latipes uncharacterized LOC101162401 (LOC101162401), mRNA	sp|Q8C9S4|CJ118_MOUSE	177	1e-44	Uncharacterized protein C10orf118 homolog OS=Mus musculus GN=Otg1 PE=2 SV=2	--	--	--	--	--	--	--	--	--	--	-	-	-	--
CL1443.Contig2_All	499	26	3	2.7242	0.2785	-3.2901	Down	1.84e-06	2.94e-06	gi|405959391|gb|EKC25436.1|	203.8	2e-51	hypothetical protein CGI_10023055 [Crassostrea gigas]	gi|432922360|ref|XM_004080266.1|	81.8	3e-12	PREDICTED: Oryzias latipes uncharacterized LOC101162401 (LOC101162401), mRNA	sp|Q8C9S4|CJ118_MOUSE	184	1e-46	Uncharacterized protein C10orf118 homolog OS=Mus musculus GN=Otg1 PE=2 SV=2	--	--	--	--	--	--	--	--	--	--	-	-	-	--
CL1444.Contig2_All	609	41	10	3.5199	0.7606	-2.2103	Down	1.15e-06	1.89e-06	--	--	--	--	--	--	--	--	--	--	--	--	--	--	--	--	--	--	--	--	--	--	-	-	-	--
CL1445.Contig1_All	2448	643	143	13.7328	2.706	-2.3434	Down	1.8e-90	3.31e-89	gi|389889249|gb|AFL03408.1|	511.5	8e-143	tumor necrosis factor receptor-associated factor 3 [Pinctada fucata]	gi|185133163|ref|NM_001124615.1|	67.9	2e-07	Oncorhynchus mykiss TNF receptor-associated factor 3 (traf3), mRNA >gi|26185805|emb|AJ517803.1| Oncorhynchus mykiss mRNA for tumour necrosis factor receptor associated factor (traf3 gene)	sp|Q60803|TRAF3_MOUSE	426	1e-118	TNF receptor-associated factor 3 OS=Mus musculus GN=Traf3 PE=1 SV=2	--	--	--	--	--	K03174	8e-133	475	bfo:BRAFLDRAFT_237984	TNF receptor-associated factor 3	GO:0050896//response to stimulus;GO:0044763;GO:0050794//regulation of cellular process	-	-	ko05222//Small cell lung cancer;ko05169//Epstein-Barr virus infection;ko05168//Herpes simplex infection;ko04620//Toll-like receptor signaling pathway;ko05200//Pathways in cancer;ko05160//Hepatitis C;ko04622//RIG-I-like receptor signaling pathway;ko04064//NF-kappa B signaling pathway
CL1445.Contig2_All	840	487	106	30.3117	5.8456	-2.3745	Down	5e-70	7.06e-69	--	--	--	--	--	--	--	--	--	--	--	--	--	--	--	--	--	--	--	--	--	--	-	-	-	--
CL1445.Contig5_All	356	221	31	32.4566	4.0338	-3.0083	Down	5.32e-42	4.53e-41	--	--	--	--	--	--	--	--	--	--	--	--	--	--	--	--	--	--	--	--	--	--	-	-	-	--
CL1445.Contig6_All	509	103	15	10.5799	1.3651	-2.9542	Down	5.25e-20	2.26e-19	--	--	--	--	--	--	--	--	--	--	--	--	--	--	--	--	--	--	--	--	--	--	-	-	-	--
CL1447.Contig1_All	801	362	82	23.6285	4.7422	-2.3169	Down	5.37e-51	5.51e-50	gi|431913097|gb|ELK14847.1|	84	9e-15	Coiled-coil-helix-coiled-coil-helix domain-containing protein 5 [Pteropus alecto]	--	--	--	--	sp|Q9CQP3|CHCH5_MOUSE	81.3	2e-15	Coiled-coil-helix-coiled-coil-helix domain-containing protein 5 OS=Mus musculus GN=Chchd5 PE=3 SV=1	--	--	--	--	--	--	--	--	--	--	-	-	-	--
CL145.Contig2_All	497	86	22	9.047	2.0505	-2.1415	Down	3.85e-12	1.04e-11	--	--	--	--	--	--	--	--	--	--	--	--	--	--	--	--	--	--	--	--	--	--	-	-	-	--
CL1450.Contig1_All	932	442	119	24.7952	5.9147	-2.0677	Down	7.9e-54	8.54e-53	gi|149773474|ref|NP_001092726.1|	83.2	2e-14	uncharacterized protein LOC100093702 [Danio rerio] >gi|148744677|gb|AAI42775.1| Si:dkey-121a9.3 protein [Danio rerio]	--	--	--	--	sp|Q5VUE5|CA053_HUMAN	82.4	1e-15	Uncharacterized protein C1orf53 OS=Homo sapiens GN=C1orf53 PE=2 SV=1	--	--	--	--	--	--	--	--	--	--	-	-	-	--
CL1450.Contig2_All	387	10	0	1.351	0	-10.3998	Down	0.000492	0.000597	gi|359319934|ref|XP_003639212.1|	76.3	5e-13	PREDICTED: uncharacterized protein C1orf53-like [Canis lupus familiaris]	--	--	--	--	sp|Q5VUE5|CA053_HUMAN	74.3	6e-14	Uncharacterized protein C1orf53 OS=Homo sapiens GN=C1orf53 PE=2 SV=1	--	--	--	--	--	--	--	--	--	--	-	-	-	--
CL1451.Contig2_All	374	176	30	24.6038	3.7158	-2.7271	Down	1.34e-30	8.41e-30	--	--	--	--	gi|333935595|emb|CU469144.6|	63.9	5e-07	Pig DNA sequence from clone CH242-262K12 on chromosome X, complete sequence	--	--	--	--	--	--	--	--	--	--	--	--	--	--	-	-	-	--
CL1452.Contig1_All	1814	317	57	9.1366	1.4556	-2.65	Down	3.13e-52	3.29e-51	gi|390359721|ref|XP_783336.3|	269.2	5e-70	PREDICTED: uncharacterized protein LOC578054 [Strongylocentrotus purpuratus]	--	--	--	--	sp|P04323|POL3_DROME	185	3e-46	Retrovirus-related Pol polyprotein from transposon 17.6 OS=Drosophila melanogaster GN=pol PE=4 SV=1	YIL082w-a_2	139	2e-32	COG2801	Transposase and inactivated derivatives	K04228	4e-34	147	dre:100151502	arginine vasopressin receptor 2	-	-	-	ko03010//Ribosome;ko04962//Vasopressin-regulated water reabsorption;ko01100//Metabolic pathways;ko00040//Pentose and glucuronate interconversions;ko04080//Neuroactive ligand-receptor interaction
CL1452.Contig3_All	432	57	6	6.8985	0.6434	-3.4225	Down	3.41e-13	9.96e-13	--	--	--	--	--	--	--	--	--	--	--	--	--	--	--	--	--	--	--	--	--	--	-	-	-	--
CL1452.Contig5_All	368	92	7	13.0708	0.8812	-3.8907	Down	1.24e-22	5.91e-22	--	--	--	--	--	--	--	--	--	--	--	--	--	--	--	--	--	--	--	--	--	--	-	-	-	--
CL1453.Contig1_All	526	101	21	10.0391	1.8494	-2.4405	Down	3.36e-16	1.19e-15	gi|74203369|dbj|BAE20850.1|	68.2	2e-10	unnamed protein product [Mus musculus]	gi|328802721|gb|AC243988.3|	105	2e-19	Rattus norvegicus Y Chr BAC RNECO-154F16 (Amplicon Express Rat SHR-Akr (EcoR1 Digest) BAC library) complete sequence	sp|Q5T200|ZC3HD_HUMAN	60.5	2e-09	Zinc finger CCCH domain-containing protein 13 OS=Homo sapiens GN=ZC3H13 PE=1 SV=1	--	--	--	--	--	K12875	2e-09	62	bta:534600	apoptotic chromatin condensation inducer in the nucleus	GO:0044763;GO:0044765	-	-	ko03013//RNA transport;ko03015//mRNA surveillance pathway;ko03040//Spliceosome;ko05217//Basal cell carcinoma;ko04340//Hedgehog signaling pathway;ko05200//Pathways in cancer
CL1454.Contig1_All	289	13	1	2.3518	0.1603	-3.8749	Down	0.00043	0.000524	--	--	--	--	--	--	--	--	sp|P97838|DLGP3_RAT	47.8	6e-06	Disks large-associated protein 3 OS=Rattus norvegicus GN=Dlgap3 PE=1 SV=2	--	--	--	--	--	--	--	--	--	--	-	-	-	--
CL1454.Contig2_All	316	28	1	4.6327	0.1466	-4.9819	Down	1e-08	2.04e-08	--	--	--	--	--	--	--	--	--	--	--	--	--	--	--	--	--	--	--	--	--	--	-	-	-	--
CL1456.Contig1_All	528	50	12	4.951	1.0528	-2.2335	Down	6.08e-08	1.15e-07	--	--	--	--	--	--	--	--	--	--	--	--	--	--	--	--	--	--	--	--	--	--	-	-	-	--
CL1456.Contig2_All	258	35	2	7.0927	0.3591	-4.3039	Down	6.4e-10	1.45e-09	--	--	--	--	--	--	--	--	--	--	--	--	--	--	--	--	--	--	--	--	--	--	-	-	-	--
CL1457.Contig2_All	640	156	31	12.744	2.2438	-2.5058	Down	5.96e-25	3.13e-24	--	--	--	--	--	--	--	--	--	--	--	--	--	--	--	--	--	--	--	--	--	--	-	-	-	--
CL1457.Contig5_All	203	21	2	5.4086	0.4564	-3.5669	Down	1.01e-05	1.49e-05	--	--	--	--	--	--	--	--	--	--	--	--	--	--	--	--	--	--	--	--	--	--	-	-	-	--
CL1459.Contig1_All	562	96	17	8.9309	1.4012	-2.6721	Down	5.41e-17	2e-16	gi|296477336|tpg|DAA19451.1|	67.4	4e-10	TPA: zinc finger protein 107 [Bos taurus]	--	--	--	--	sp|Q9NXT0|ZN586_HUMAN	114	1e-25	Zinc finger protein 586 OS=Homo sapiens GN=ZNF586 PE=2 SV=2	SPAC4G8.13c	58.5	7e-09	COG5048	FOG: Zn-finger	K09228	9e-25	113	hsa:162962	KRAB domain-containing zinc finger protein	-	-	-	--
CL1459.Contig3_All	782	68	15	4.5463	0.8886	-2.3551	Down	6.15e-11	1.53e-10	gi|297276601|ref|XP_002801198.1|	63.5	1e-08	PREDICTED: zinc finger protein 93-like [Macaca mulatta]	--	--	--	--	sp|P35789|ZNF93_HUMAN	196	4e-50	Zinc finger protein 93 OS=Homo sapiens GN=ZNF93 PE=2 SV=4	SPAC144.09c	84.3	2e-16	COG5048	FOG: Zn-finger	K09228	4e-50	198	mcc:720434	KRAB domain-containing zinc finger protein	-	GO:0005488//binding	-	--
CL146.Contig2_All	1151	163	36	7.4041	1.4489	-2.3534	Down	2.98e-24	1.52e-23	gi|405966353|gb|EKC31648.1|	200.3	1e-49	Putative RNA-directed DNA polymerase from transposon BS [Crassostrea gigas]	gi|387922249|gb|JX059571.1|	65.9	4e-07	Callorhinchus milii clone P05C20.Kidney.k065 mRNA sequence	--	--	--	--	--	--	--	--	--	--	--	--	--	--	-	-	-	--
CL1461.Contig2_All	905	76	7	4.3906	0.3583	-3.6152	Down	6.3e-18	2.44e-17	gi|356984620|gb|AET43974.1|	363.2	9e-99	MnSOD, partial [Reishia clavigera]	gi|356984619|gb|JN413232.1|	111	6e-21	Reishia clavigera clone GS48 MnSOD mRNA, partial cds	sp|P07895|SODM_RAT	323	3e-88	Superoxide dismutase [Mn], mitochondrial OS=Rattus norvegicus GN=Sod2 PE=1 SV=2	CPn0057	239	5e-63	COG0605	Superoxide dismutase	K04564	9e-90	330	gga:374042	superoxide dismutase, Fe-Mn family [EC:1.15.1.1]	GO:0043524//negative regulation of neuron apoptotic process;GO:0032364//oxygen homeostasis;GO:0006357//regulation of transcription from RNA polymerase II promoter;GO:0030097//hemopoiesis;GO:0034021//response to silicon dioxide;GO:0051289//protein homotetramerization;GO:0045429//positive regulation of nitric oxide biosynthetic process;GO:0042542//response to hydrogen peroxide;GO:0010332//response …	GO:0030145//manganese ion binding;GO:0042802//identical protein binding;GO:0003677//DNA binding;GO:0004784//superoxide dismutase activity;GO:0019825//oxygen binding	GO:0042645//mitochondrial nucleoid;GO:0005743//mitochondrial inner membrane	ko05016//Huntington's disease;ko04146//Peroxisome
CL1463.Contig1_All	1257	390	70	16.2215	2.5797	-2.6526	Down	6.03e-64	7.77e-63	gi|307199051|gb|EFN79775.1|	156.8	2e-36	Uncharacterized protein CG16817 [Harpegnathos saltator]	--	--	--	--	sp|Q5NVM4|TEBP_PONAB	117	4e-26	Prostaglandin E synthase 3 OS=Pongo abelii GN=PTGES3 PE=2 SV=1	--	--	--	--	--	K15730	2e-36	154	nvi:100114871	cytosolic prostaglandin-E synthase [EC:5.3.99.3]	-	-	-	ko01100//Metabolic pathways;ko00590//Arachidonic acid metabolism
CL1464.Contig1_All	1106	56	3	2.6472	0.1257	-4.3964	Down	2.12e-15	7.16e-15	gi|443734469|gb|ELU18445.1|	238.4	4e-61	hypothetical protein CAPTEDRAFT_188903 [Capitella teleta]	gi|397466603|ref|XM_003804994.1|	67.9	1e-07	PREDICTED: Pan paniscus spire homolog 2 (Drosophila) (SPIRE2), mRNA	sp|Q4R707|SPIR1_MACFA	201	2e-51	Protein spire homolog 1 OS=Macaca fascicularis GN=SPIRE1 PE=2 SV=1	--	--	--	--	--	K02098	4e-50	199	ptr:468603	spire	GO:0006810//transport;GO:0051295//establishment of meiotic spindle localization;GO:0030036//actin cytoskeleton organization	-	GO:0043229//intracellular organelle;GO:0044444//cytoplasmic part	ko04320//Dorso-ventral axis formation
CL1464.Contig2_All	703	22	1	1.6362	0.0659	-4.6339	Down	7.5e-07	1.26e-06	gi|405970518|gb|EKC35414.1|	98.2	3e-19	Protein spire [Crassostrea gigas]	--	--	--	--	--	--	--	--	--	--	--	--	--	--	--	--	--	--	-	-	-	--
CL1465.Contig1_All	1243	90	20	3.7856	0.7453	-2.3446	Down	5.67e-14	1.76e-13	gi|260819264|ref|XP_002604957.1|	354.4	7e-96	hypothetical protein BRAFLDRAFT_126695 [Branchiostoma floridae] >gi|229290286|gb|EEN60967.1| hypothetical protein BRAFLDRAFT_126695 [Branchiostoma floridae]	gi|291388627|ref|XM_002710817.1|	61.9	7e-06	PREDICTED: Oryctolagus cuniculus SAM domain- and HD domain-containing protein 1 (LOC100353160), mRNA	sp|Q0VCA5|SAMH1_BOVIN	332	1e-90	SAM domain and HD domain-containing protein 1 OS=Bos taurus GN=SAMHD1 PE=2 SV=1	PAB2116	125	1e-28	COG1078	HD superfamily phosphohydrolases	K12830	4e-46	186	smm:Smp_147300	splicing factor 3B subunit 3	GO:0045087//innate immune response	GO:0003676//nucleic acid binding	-	ko03040//Spliceosome
CL1465.Contig2_All	1632	99	23	3.1716	0.6528	-2.2805	Down	8.94e-15	2.92e-14	gi|405976621|gb|EKC41121.1|	367.1	1e-99	SAM domain and HD domain-containing protein 1 [Crassostrea gigas]	gi|291388627|ref|XM_002710817.1|	77.8	2e-10	PREDICTED: Oryctolagus cuniculus SAM domain- and HD domain-containing protein 1 (LOC100353160), mRNA	sp|Q60710|SAMH1_MOUSE	361	2e-99	SAM domain and HD domain-containing protein 1 OS=Mus musculus GN=Samhd1 PE=1 SV=2	PAB2116	133	8e-31	COG1078	HD superfamily phosphohydrolases	K12830	1e-45	185	smm:Smp_147300	splicing factor 3B subunit 3	GO:0006952//defense response;GO:0002376//immune system process	GO:0005488//binding	-	ko03040//Spliceosome
CL1465.Contig4_All	1957	214	37	5.7172	0.8758	-2.7066	Down	1.38e-36	1.03e-35	gi|291388628|ref|XP_002710863.1|	389	4e-106	PREDICTED: SAM domain- and HD domain-containing protein 1 [Oryctolagus cuniculus]	gi|291388627|ref|XM_002710817.1|	77.8	2e-10	PREDICTED: Oryctolagus cuniculus SAM domain- and HD domain-containing protein 1 (LOC100353160), mRNA	sp|Q0VCA5|SAMH1_BOVIN	379	1e-104	SAM domain and HD domain-containing protein 1 OS=Bos taurus GN=SAMHD1 PE=2 SV=1	PAB2116	133	1e-30	COG1078	HD superfamily phosphohydrolases	K12830	6e-46	186	smm:Smp_147300	splicing factor 3B subunit 3	GO:0006952//defense response;GO:0002376//immune system process	GO:0005488//binding	-	ko03040//Spliceosome
CL1465.Contig5_All	1256	114	23	4.7454	0.8483	-2.4839	Down	1.89e-18	7.51e-18	gi|334311322|ref|XP_001381585.2|	327	1e-87	PREDICTED: SAM domain and HD domain-containing protein 1 [Monodelphis domestica]	gi|291388627|ref|XM_002710817.1|	61.9	7e-06	PREDICTED: Oryctolagus cuniculus SAM domain- and HD domain-containing protein 1 (LOC100353160), mRNA	sp|Q0VCA5|SAMH1_BOVIN	319	7e-87	SAM domain and HD domain-containing protein 1 OS=Bos taurus GN=SAMHD1 PE=2 SV=1	PAB2116	120	5e-27	COG1078	HD superfamily phosphohydrolases	K12830	4e-45	182	smm:Smp_147300	splicing factor 3B subunit 3	GO:0045087//innate immune response	GO:0003676//nucleic acid binding	-	ko03040//Spliceosome
CL1468.Contig1_All	2377	2478	577	54.5046	11.2447	-2.2771	Down	0	0	gi|405965726|gb|EKC31081.1|	777.3	0	NADP-dependent malic enzyme [Crassostrea gigas]	gi|390177874|ref|XM_003736459.1|	101	2e-17	Drosophila pseudoobscura pseudoobscura GA10087 (Dpse\GA10087), transcript variant B, mRNA	sp|Q8BMF3|MAON_MOUSE	705	0	NADP-dependent malic enzyme, mitochondrial OS=Mus musculus GN=Me3 PE=1 SV=2	VC1188	447	3e-125	COG0281	Malic enzyme	K00029	0	727	spu:575178	malate dehydrogenase (oxaloacetate-decarboxylating)(NADP+) [EC:1.1.1.40]	GO:0044710	GO:0004470//malic enzyme activity;GO:0000166//nucleotide binding;GO:0016616//oxidoreductase activity, acting on the CH-OH group of donors, NAD or NADP as acceptor	-	ko00620//Pyruvate metabolism;ko03320//PPAR signaling pathway;ko01100//Metabolic pathways
CL1470.Contig1_All	226	28	6	6.4775	1.2298	-2.397	Down	2.66e-05	3.69e-05	--	--	--	--	--	--	--	--	--	--	--	--	--	--	--	--	--	--	--	--	--	--	-	-	-	--
CL1472.Contig3_All	2518	1205	320	25.0203	5.887	-2.0875	Down	1.99e-145	6.18e-144	gi|356983758|gb|AET43928.1|	288.1	1e-75	tetraspanin, partial [Reishia clavigera]	gi|356983757|gb|JN413186.1|	91.7	2e-14	Reishia clavigera clone GS02 tetraspanin mRNA, partial cds	sp|Q96SJ8|TSN18_HUMAN	140	2e-32	Tetraspanin-18 OS=Homo sapiens GN=TSPAN18 PE=2 SV=1	--	--	--	--	--	K06497	2e-34	148	xla:380212	CD63 antigen	-	-	-	ko04142//Lysosome;ko04115//p53 signaling pathway
CL1475.Contig2_All	312	13	1	2.1785	0.1485	-3.8748	Down	0.00043	0.000524	--	--	--	--	--	--	--	--	--	--	--	--	--	--	--	--	--	--	--	--	--	--	-	-	-	--
CL1478.Contig2_All	858	16	1	0.975	0.054	-4.1744	Down	5.29e-05	7.09e-05	--	--	--	--	--	--	--	--	--	--	--	--	--	--	--	--	--	--	--	--	--	--	-	-	-	--
CL1481.Contig2_All	236	39	1	8.64	0.1963	-5.4599	Down	3.34e-12	9.08e-12	--	--	--	--	--	--	--	--	--	--	--	--	--	--	--	--	--	--	--	--	--	--	-	-	-	--
CL1484.Contig1_All	1298	122	7	4.9141	0.2498	-4.2981	Down	1.15e-31	7.49e-31	--	--	--	--	--	--	--	--	--	--	--	--	--	--	--	--	--	--	--	--	--	--	-	-	-	--
CL1484.Contig2_All	711	14	0	1.0295	0	-10.0077	Down	2.4e-05	3.36e-05	--	--	--	--	--	--	--	--	--	--	--	--	--	--	--	--	--	--	--	--	--	--	-	-	-	--
CL1487.Contig1_All	225	14	1	3.2532	0.2059	-3.9818	Down	0.000215	0.00027	--	--	--	--	--	--	--	--	--	--	--	--	--	--	--	--	--	--	--	--	--	--	-	-	-	--
CL1488.Contig1_All	249	76	6	15.9579	1.1162	-3.8376	Down	9.79e-19	3.95e-18	--	--	--	--	--	--	--	--	--	--	--	--	--	--	--	--	--	--	--	--	--	--	-	-	-	--
CL1491.Contig1_All	437	61	12	7.2981	1.272	-2.5204	Down	1.18e-10	2.87e-10	--	--	--	--	--	--	--	--	--	--	--	--	--	--	--	--	--	--	--	--	--	--	-	-	-	--
CL1492.Contig2_All	550	57	12	5.4184	1.0107	-2.4225	Down	1.19e-09	2.64e-09	--	--	--	--	--	--	--	--	--	--	--	--	--	--	--	--	--	--	--	--	--	--	-	-	-	--
CL1493.Contig1_All	966	105	19	5.6829	0.9111	-2.6409	Down	3.09e-18	1.22e-17	gi|195477179|ref|XP_002100120.1|	55.8	3e-06	GE16866 [Drosophila yakuba] >gi|194187644|gb|EDX01228.1| GE16866 [Drosophila yakuba]	--	--	--	--	sp|P98088|MUC5A_HUMAN	65.5	2e-10	Mucin-5AC (Fragments) OS=Homo sapiens GN=MUC5AC PE=1 SV=3	--	--	--	--	--	K10955	2e-07	57	tgu:100220116	intestinal mucin-2	-	-	-	ko05146//Amoebiasis;ko05110//Vibrio cholerae infection
CL1493.Contig11_All	253	48	10	9.9193	1.831	-2.4376	Down	2.23e-08	4.37e-08	--	--	--	--	--	--	--	--	--	--	--	--	--	--	--	--	--	--	--	--	--	--	-	-	-	--
CL1493.Contig2_All	970	82	22	4.4198	1.0506	-2.0728	Down	3.21e-11	8.13e-11	gi|167518978|ref|XP_001743829.1|	62	5e-08	hypothetical protein [Monosiga brevicollis MX1] >gi|163777791|gb|EDQ91407.1| predicted protein [Monosiga brevicollis MX1]	--	--	--	--	sp|P98088|MUC5A_HUMAN	65.1	2e-10	Mucin-5AC (Fragments) OS=Homo sapiens GN=MUC5AC PE=1 SV=3	--	--	--	--	--	K08252	4e-07	56.2	dvi:Dvir_GJ15489	receptor protein-tyrosine kinase [EC:2.7.10.1]	-	-	-	ko05416//Viral myocarditis;ko05146//Amoebiasis;ko05414//Dilated cardiomyopathy;ko04512//ECM-receptor interaction;ko05410//Hypertrophic cardiomyopathy (HCM);ko05110//Vibrio cholerae infection;ko05412//Arrhythmogenic right ventricular cardiomyopathy (ARVC);ko04142//Lysosome
CL1495.Contig1_All	601	33	0	2.8708	0	-11.4872	Down	1.4e-11	3.65e-11	gi|405964124|gb|EKC29641.1|	76.6	8e-13	DNA topoisomerase 1 [Crassostrea gigas]	--	--	--	--	sp|Q54RC3|TOP1_DICDI	65.9	6e-11	DNA topoisomerase 1 OS=Dictyostelium discoideum GN=top1 PE=3 SV=1	SPAC140.02	50.4	2e-06	COG0724	RNA-binding proteins (RRM domain)	K03163	3e-13	75.5	isc:IscW_ISCW011471	DNA topoisomerase I [EC:5.99.1.2]	-	GO:0097159//organic cyclic compound binding;GO:1901363;GO:0003824//catalytic activity	-	--
CL1495.Contig2_All	2988	646	140	11.3035	2.1704	-2.3807	Down	1.33e-92	2.5e-91	gi|405964124|gb|EKC29641.1|	1037.3	0	DNA topoisomerase 1 [Crassostrea gigas]	gi|410920490|ref|XM_003973668.1|	182	7e-42	PREDICTED: Takifugu rubripes DNA topoisomerase 1-like (LOC101069232), mRNA	sp|Q04750|TOP1_MOUSE	968	0	DNA topoisomerase 1 OS=Mus musculus GN=Top1 PE=1 SV=2	YOL006c_1	460	7e-129	COG3569	Topoisomerase IB	K03163	0	978	gga:396004	DNA topoisomerase I [EC:5.99.1.2]	GO:0040016//embryonic cleavage;GO:0006265//DNA topological change;GO:0009303//rRNA transcription;GO:0007059//chromosome segregation;GO:0006338//chromatin remodeling;GO:0006260//DNA replication	GO:0003917//DNA topoisomerase type I activity;GO:0000166//nucleotide binding;GO:0032403//protein complex binding;GO:0031490//chromatin DNA binding	GO:0005654//nucleoplasm;GO:0005730//nucleolus;GO:0000932//cytoplasmic mRNA processing body;GO:0031298//replication fork protection complex;GO:0043204//perikaryon	--
CL1497.Contig3_All	596	64	13	5.6143	1.0104	-2.4742	Down	6.56e-11	1.62e-10	--	--	--	--	--	--	--	--	--	--	--	--	--	--	--	--	--	--	--	--	--	--	-	-	-	--
CL1499.Contig1_All	273	56	1	10.7247	0.1697	-5.9818	Down	1.24e-17	4.73e-17	--	--	--	--	--	--	--	--	--	--	--	--	--	--	--	--	--	--	--	--	--	--	-	-	-	--
CL1499.Contig2_All	403	50	1	6.4867	0.1149	-5.819	Down	1.04e-15	3.57e-15	--	--	--	--	--	--	--	--	--	--	--	--	--	--	--	--	--	--	--	--	--	--	-	-	-	--
CL15.Contig3_All	1723	840	155	25.4891	4.1672	-2.6127	Down	1.93e-133	5.43e-132	gi|405950672|gb|EKC18644.1|	410.2	1e-112	Sialate O-acetylesterase [Crassostrea gigas]	--	--	--	--	sp|P70665|SIAE_MOUSE	372	2e-102	Sialate O-acetylesterase OS=Mus musculus GN=Siae PE=2 SV=3	--	--	--	--	--	K05970	1e-104	380	bfo:BRAFLDRAFT_217332	sialate O-acetylesterase [EC:3.1.1.53]	-	-	-	--
CL1502.Contig2_All	280	11	0	2.054	0	-11.0042	Down	0.000231	0.000289	--	--	--	--	--	--	--	--	--	--	--	--	--	--	--	--	--	--	--	--	--	--	-	-	-	--
CL1503.Contig1_All	287	16	0	2.9147	0	-11.5091	Down	5.29e-06	8.03e-06	--	--	--	--	gi|22204307|emb|AL645911.14|	63.9	4e-07	Mouse DNA sequence from clone RP23-25M3 on chromosome 11, complete sequence	--	--	--	--	--	--	--	--	--	--	--	--	--	--	-	-	-	--
CL1503.Contig2_All	267	74	0	14.4904	0	-13.8228	Down	4.93e-25	2.6e-24	--	--	--	--	gi|22204307|emb|AL645911.14|	63.9	4e-07	Mouse DNA sequence from clone RP23-25M3 on chromosome 11, complete sequence	--	--	--	--	--	--	--	--	--	--	--	--	--	--	-	-	-	--
CL1509.Contig1_All	421	41	0	5.0917	0	-12.3139	Down	3.32e-14	1.05e-13	gi|405977573|gb|EKC42016.1|	26.2	1e-17	Tubulin polyglutamylase TTLL7 [Crassostrea gigas]	--	--	--	--	sp|A4Q9F0|TTLL7_MOUSE	64.3	8e-11	Tubulin polyglutamylase TTLL7 OS=Mus musculus GN=Ttll7 PE=1 SV=1	--	--	--	--	--	--	--	--	--	--	GO:0006464//cellular protein modification process	GO:0004835//tubulin-tyrosine ligase activity	-	--
CL151.Contig6_All	897	69	11	4.0218	0.5681	-2.8236	Down	2.81e-13	8.26e-13	gi|405964318|gb|EKC29816.1|	230.3	9e-59	Cytochrome P450 2C8 [Crassostrea gigas]	--	--	--	--	sp|P33263|CP2CQ_MESAU	191	2e-48	Cytochrome P450 2C26 OS=Mesocricetus auratus GN=CYP2C26 PE=2 SV=1	BH0579	51.2	2e-06	COG2124	Cytochrome P450	K07422	6e-51	201	bfo:BRAFLDRAFT_61918	cytochrome P450, family 2, subfamily U	-	GO:0016491//oxidoreductase activity	-	ko04726//Serotonergic synapse;ko01100//Metabolic pathways;ko00590//Arachidonic acid metabolism;ko00591//Linoleic acid metabolism;ko00830//Retinol metabolism;ko00980//Metabolism of xenobiotics by cytochrome P450;ko00982//Drug metabolism - cytochrome P450
CL151.Contig7_All	835	149	0	9.3295	0	-13.1876	Down	1.22e-49	1.22e-48	gi|405964318|gb|EKC29816.1|	214.2	6e-54	Cytochrome P450 2C8 [Crassostrea gigas]	gi|260805499|ref|XM_002597579.1|	63.9	1e-06	Branchiostoma floridae hypothetical protein, mRNA	sp|P51590|CP2J3_RAT	174	2e-43	Cytochrome P450 2J3 OS=Rattus norvegicus GN=Cyp2j3 PE=2 SV=1	BH0579	51.2	2e-06	COG2124	Cytochrome P450	K07422	3e-45	182	bfo:BRAFLDRAFT_61918	cytochrome P450, family 2, subfamily U	-	-	-	ko04726//Serotonergic synapse;ko01100//Metabolic pathways;ko00590//Arachidonic acid metabolism;ko00591//Linoleic acid metabolism
CL1511.Contig2_All	313	352	66	58.7975	9.7679	-2.5896	Down	2.26e-56	2.56e-55	--	--	--	--	--	--	--	--	--	--	--	--	--	--	--	--	--	--	--	--	--	--	-	-	-	--
CL1513.Contig1_All	334	24	6	3.7569	0.8322	-2.1745	Down	0.000255	0.000318	--	--	--	--	--	--	--	--	--	--	--	--	--	--	--	--	--	--	--	--	--	--	-	-	-	--
CL1516.Contig1_All	619	103	17	8.6998	1.2722	-2.7737	Down	8.03e-19	3.25e-18	--	--	--	--	--	--	--	--	--	--	--	--	--	--	--	--	--	--	--	--	--	--	-	-	-	--
CL1519.Contig2_All	1520	1043	237	35.8758	7.2228	-2.3124	Down	2.77e-143	8.45e-142	gi|156395766|ref|XP_001637281.1|	62.4	7e-08	predicted protein [Nematostella vectensis] >gi|156224392|gb|EDO45218.1| predicted protein [Nematostella vectensis]	gi|195131080|ref|XM_002009943.1|	61.9	8e-06	Drosophila mojavensis GI14944 (Dmoj\GI14944), mRNA	sp|Q91ZX7|LRP1_MOUSE	211	3e-54	Prolow-density lipoprotein receptor-related protein 1 OS=Mus musculus GN=Lrp1 PE=1 SV=1	--	--	--	--	--	K04550	5e-55	216	xtr:100485788	low density lipoprotein-related protein 1 (alpha-2-macroglobulin receptor)	-	-	-	ko05010//Alzheimer's disease;ko05144//Malaria
CL1519.Contig3_All	1538	644	99	21.8922	2.9818	-2.8762	Down	6.42e-114	1.51e-112	gi|443729223|gb|ELU15207.1|	91.7	1e-16	hypothetical protein CAPTEDRAFT_219450 [Capitella teleta]	gi|195131080|ref|XM_002009943.1|	61.9	9e-06	Drosophila mojavensis GI14944 (Dmoj\GI14944), mRNA	sp|Q04833|LRP_CAEEL	218	4e-56	Low-density lipoprotein receptor-related protein OS=Caenorhabditis elegans GN=lrp-1 PE=1 SV=1	--	--	--	--	--	K06233	1e-55	218	cel:F29D11.1	low density lipoprotein-related protein 2	GO:0040010//positive regulation of growth rate;GO:0032940//secretion by cell;GO:0042395//ecdysis, collagen and cuticulin-based cuticle;GO:0030334//regulation of cell migration;GO:0015918//sterol transport;GO:0010171//body morphogenesis;GO:0002119//nematode larval development;GO:0040017//positive regulation of locomotion;GO:0002009//morphogenesis of an epithelium;GO:0040018//positive regulation of…	GO:0015248//sterol transporter activity;GO:0005515//protein binding	GO:0030139//endocytic vesicle;GO:0016324//apical plasma membrane;GO:0005798//Golgi-associated vesicle	ko04340//Hedgehog signaling pathway
CL1519.Contig4_All	1613	985	236	31.9273	6.7776	-2.2359	Down	5.71e-130	1.55e-128	gi|449510118|ref|XP_004176584.1|	65.1	1e-08	PREDICTED: LOW QUALITY PROTEIN: low-density lipoprotein receptor-related protein 1-like [Taeniopygia guttata]	gi|195131080|ref|XM_002009943.1|	61.9	9e-06	Drosophila mojavensis GI14944 (Dmoj\GI14944), mRNA	sp|P98157|LRP1_CHICK	220	6e-57	Low-density lipoprotein receptor-related protein 1 OS=Gallus gallus GN=LRP1 PE=2 SV=1	--	--	--	--	--	K04550	2e-56	220	xtr:100485788	low density lipoprotein-related protein 1 (alpha-2-macroglobulin receptor)	-	-	-	ko05010//Alzheimer's disease;ko05144//Malaria
CL1519.Contig5_All	1634	717	174	22.9418	4.9328	-2.2175	Down	3.82e-94	7.31e-93	gi|443729223|gb|ELU15207.1|	91.7	1e-16	hypothetical protein CAPTEDRAFT_219450 [Capitella teleta]	gi|195131080|ref|XM_002009943.1|	61.9	9e-06	Drosophila mojavensis GI14944 (Dmoj\GI14944), mRNA	sp|Q04833|LRP_CAEEL	218	4e-56	Low-density lipoprotein receptor-related protein OS=Caenorhabditis elegans GN=lrp-1 PE=1 SV=1	--	--	--	--	--	K06233	1e-55	218	cel:F29D11.1	low density lipoprotein-related protein 2	GO:0040010//positive regulation of growth rate;GO:0032940//secretion by cell;GO:0042395//ecdysis, collagen and cuticulin-based cuticle;GO:0030334//regulation of cell migration;GO:0015918//sterol transport;GO:0010171//body morphogenesis;GO:0002119//nematode larval development;GO:0040017//positive regulation of locomotion;GO:0002009//morphogenesis of an epithelium;GO:0040018//positive regulation of…	GO:0015248//sterol transporter activity;GO:0005515//protein binding	GO:0030139//endocytic vesicle;GO:0016324//apical plasma membrane;GO:0005798//Golgi-associated vesicle	ko04340//Hedgehog signaling pathway
CL152.Contig1_All	334	54	11	8.4529	1.5256	-2.4701	Down	2.17e-09	4.7e-09	--	--	--	--	--	--	--	--	--	--	--	--	--	--	--	--	--	--	--	--	--	--	-	-	-	--
CL1521.Contig2_All	364	57	12	8.1872	1.5271	-2.4226	Down	1.19e-09	2.64e-09	--	--	--	--	gi|30407146|emb|AL844501.1|	61.9	2e-06	Plasmodium falciparum strain 3D7, chromosome 1	--	--	--	--	--	--	--	--	--	--	--	--	--	--	-	-	-	--
CL1525.Contig1_All	1282	181	1	7.3816	0.0361	-7.6758	Down	3.76e-58	4.39e-57	gi|157381912|gb|ABV46765.1|	55.5	7e-06	red pigment concentrating hormone [Macrobrachium rosenbergii]	gi|304376980|gb|AC241454.5|	87.7	1e-13	Rattus norvegicus Y Chr BAC RNECO-256D03 (Amplicon Express Rat SHR-Akr (EcoR1 Digest) BAC library) complete sequence	--	--	--	--	--	--	--	--	--	--	--	--	--	--	-	-	-	--
CL1525.Contig2_All	1035	264	2	13.336	0.0895	-7.2192	Down	2.27e-83	3.83e-82	gi|157381912|gb|ABV46765.1|	55.5	5e-06	red pigment concentrating hormone [Macrobrachium rosenbergii]	gi|304376980|gb|AC241454.5|	87.7	1e-13	Rattus norvegicus Y Chr BAC RNECO-256D03 (Amplicon Express Rat SHR-Akr (EcoR1 Digest) BAC library) complete sequence	--	--	--	--	--	--	--	--	--	--	--	--	--	--	-	-	-	--
CL1528.Contig1_All	319	15	0	2.4584	0	-11.2635	Down	1.13e-05	1.65e-05	--	--	--	--	--	--	--	--	--	--	--	--	--	--	--	--	--	--	--	--	--	--	-	-	-	--
CL1528.Contig2_All	683	84	2	6.4301	0.1356	-5.5674	Down	2.77e-25	1.47e-24	gi|405951258|gb|EKC19186.1|	55.1	3e-06	hypothetical protein CGI_10009356 [Crassostrea gigas]	--	--	--	--	--	--	--	--	--	--	--	--	--	--	--	--	--	--	-	-	-	--
CL1528.Contig3_All	375	24	6	3.3461	0.7412	-2.1745	Down	0.000255	0.000318	--	--	--	--	--	--	--	--	--	--	--	--	--	--	--	--	--	--	--	--	--	--	-	-	-	--
CL153.Contig1_All	1093	920	115	44.0077	4.8739	-3.1746	Down	8.41e-179	3.32e-177	gi|363902076|gb|AEW43446.1|	217.2	1e-54	peptidoglycan recognition protein [Solen grandis]	--	--	--	--	sp|Q70PU1|PGSC2_DROSI	176	8e-44	Peptidoglycan-recognition protein SC2 OS=Drosophila simulans GN=PGRP-SC2 PE=3 SV=1	Rv3811	66.2	9e-11	COG5479	Uncharacterized protein potentially involved in peptidoglycan biosynthesis	K01446	6e-51	201	isc:IscW_ISCW022212	N-acetylmuramoyl-L-alanine amidase [EC:3.5.1.28]	-	-	-	--
CL1530.Contig1_All	946	184	18	10.1692	0.8814	-3.5283	Down	1.18e-40	9.72e-40	--	--	--	--	--	--	--	--	--	--	--	--	--	--	--	--	--	--	--	--	--	--	-	-	-	--
CL1531.Contig1_All	491	62867	17349	6694.25	1636.79	-2.0321	Down	0	0	gi|405964596|gb|EKC30063.1|	62.8	6e-09	hypothetical protein CGI_10018742 [Crassostrea gigas]	--	--	--	--	sp|Q02817|MUC2_HUMAN	54.3	1e-07	Mucin-2 OS=Homo sapiens GN=MUC2 PE=1 SV=2	--	--	--	--	--	K10955	3e-07	54.7	hsa:4583	intestinal mucin-2	-	-	-	ko05146//Amoebiasis;ko05110//Vibrio cholerae infection
CL1531.Contig2_All	529	60948	15212	6023.72	1332.08	-2.177	Down	0	0	gi|312376722|gb|EFR23728.1|	52.8	8e-06	hypothetical protein AND_12350 [Anopheles darlingi]	--	--	--	--	sp|Q03173|ENAH_MOUSE	56.6	3e-08	Protein enabled homolog OS=Mus musculus GN=Enah PE=1 SV=2	--	--	--	--	--	K05746	2e-08	58.9	mmu:13800	enabled	GO:0030036//actin cytoskeleton organization;GO:0007399//nervous system development	GO:0005515//protein binding	GO:0005856//cytoskeleton;GO:0042995//cell projection	ko05146//Amoebiasis;ko05110//Vibrio cholerae infection;ko04810//Regulation of actin cytoskeleton
CL1532.Contig2_All	1170	95	12	4.2452	0.4751	-3.1595	Down	9.81e-20	4.16e-19	gi|405961375|gb|EKC27186.1|	157.1	1e-36	Ankyrin repeat and SOCS box protein 16 [Crassostrea gigas]	--	--	--	--	sp|G5E8K5|ANK3_MOUSE	77.4	6e-14	Ankyrin-3 OS=Mus musculus GN=Ank3 PE=1 SV=1	alr7243_1	73.9	5e-13	COG0666	FOG: Ankyrin repeat	K10380	2e-13	77.4	mdo:100019296	ankyrin	-	-	-	--
CL1533.Contig2_All	327	55	14	8.7938	1.9833	-2.1486	Down	2.88e-08	5.6e-08	--	--	--	--	--	--	--	--	--	--	--	--	--	--	--	--	--	--	--	--	--	--	-	-	-	--
CL1534.Contig1_All	687	130	29	9.8934	1.9554	-2.339	Down	1.66e-19	6.97e-19	--	--	--	--	--	--	--	--	--	--	--	--	--	--	--	--	--	--	--	--	--	--	-	-	-	--
CL1537.Contig3_All	661	2551	358	201.776	25.0889	-3.0076	Down	0	0	--	--	--	--	--	--	--	--	--	--	--	--	--	--	--	--	--	--	--	--	--	--	-	-	-	--
CL1537.Contig4_All	281	717	166	133.405	27.3654	-2.2854	Down	1.11e-97	2.2e-96	--	--	--	--	--	--	--	--	--	--	--	--	--	--	--	--	--	--	--	--	--	--	-	-	-	--
CL1537.Contig5_All	705	3295	472	244.358	31.0137	-2.978	Down	0	0	--	--	--	--	--	--	--	--	--	--	--	--	--	--	--	--	--	--	--	--	--	--	-	-	-	--
CL1538.Contig3_All	425	103	23	12.6709	2.5069	-2.3375	Down	9.7e-16	3.34e-15	--	--	--	--	--	--	--	--	--	--	--	--	--	--	--	--	--	--	--	--	--	--	-	-	-	--
CL154.Contig1_All	1746	28	1	0.8384	0.0265	-4.9836	Down	1e-08	2.04e-08	gi|405975833|gb|EKC40375.1|	179.1	6e-43	Doublecortin domain-containing protein 2 [Crassostrea gigas]	--	--	--	--	sp|D3ZR10|DCDC2_RAT	131	5e-30	Doublecortin domain-containing protein 2 OS=Rattus norvegicus GN=Dcdc2 PE=2 SV=1	--	--	--	--	--	K08805	5e-06	53.5	tgu:100225399	doublecortin and CaM kinase-like 1 [EC:2.7.11.1]	GO:0044763	-	-	--
CL154.Contig4_All	1794	21	0	0.612	0	-9.2574	Down	1.21e-07	2.22e-07	gi|405975833|gb|EKC40375.1|	174.1	2e-41	Doublecortin domain-containing protein 2 [Crassostrea gigas]	--	--	--	--	sp|D3ZR10|DCDC2_RAT	134	5e-31	Doublecortin domain-containing protein 2 OS=Rattus norvegicus GN=Dcdc2 PE=2 SV=1	--	--	--	--	--	K08805	5e-06	53.5	tgu:100225399	doublecortin and CaM kinase-like 1 [EC:2.7.11.1]	GO:0044763	-	-	--
CL154.Contig5_All	2637	13	0	0.2577	0	-8.0095	Down	5.1e-05	6.85e-05	gi|405975833|gb|EKC40375.1|	79.3	1e-12	Doublecortin domain-containing protein 2 [Crassostrea gigas]	--	--	--	--	sp|D3ZR10|DCDC2_RAT	144	1e-33	Doublecortin domain-containing protein 2 OS=Rattus norvegicus GN=Dcdc2 PE=2 SV=1	NMB0700	86.3	2e-16	COG3468	Type V secretory pathway, adhesin AidA	K06084	1e-23	112	bfo:BRAFLDRAFT_117217	F-box protein 20	-	-	-	ko04520//Adherens junction
CL154.Contig6_All	298	27	6	4.7371	0.9327	-2.3445	Down	4.72e-05	6.37e-05	gi|260795731|ref|XP_002592858.1|	62.4	7e-09	hypothetical protein BRAFLDRAFT_146658 [Branchiostoma floridae] >gi|229278082|gb|EEN48869.1| hypothetical protein BRAFLDRAFT_146658 [Branchiostoma floridae]	--	--	--	--	sp|A8MYV0|DCD2C_HUMAN	48.5	3e-06	Doublecortin domain-containing protein 2C OS=Homo sapiens GN=DCDC2C PE=4 SV=3	--	--	--	--	--	--	--	--	--	--	-	-	-	--
CL1544.Contig1_All	604	108	17	9.3486	1.3038	-2.842	Down	3.81e-20	1.64e-19	--	--	--	--	--	--	--	--	--	--	--	--	--	--	--	--	--	--	--	--	--	--	-	-	-	--
CL1548.Contig2_All	536	50	2	4.8771	0.1728	-4.8188	Down	1.48e-14	4.76e-14	--	--	--	--	--	--	--	--	--	--	--	--	--	--	--	--	--	--	--	--	--	--	-	-	-	--
CL1549.Contig1_All	1833	344	74	9.812	1.8701	-2.3914	Down	2.24e-50	2.27e-49	--	--	--	--	--	--	--	--	--	--	--	--	--	--	--	--	--	--	--	--	--	--	-	-	-	--
CL155.Contig1_All	391	36	6	4.8138	0.7108	-2.7597	Down	2.27e-07	4.05e-07	--	--	--	--	--	--	--	--	--	--	--	--	--	--	--	--	--	--	--	--	--	--	-	-	-	--
CL1551.Contig1_All	437	90	22	10.7677	2.3321	-2.207	Down	4.47e-13	1.29e-12	--	--	--	--	--	--	--	--	--	--	--	--	--	--	--	--	--	--	--	--	--	--	-	-	-	--
CL1551.Contig2_All	511	120	15	12.2778	1.3598	-3.1746	Down	1.14e-24	5.88e-24	--	--	--	--	--	--	--	--	--	--	--	--	--	--	--	--	--	--	--	--	--	--	-	-	-	--
CL1553.Contig1_All	420	137	24	17.0542	2.647	-2.6877	Down	8.67e-24	4.35e-23	--	--	--	--	gi|77404158|gb|AC159891.2|	67.9	4e-08	Mus musculus BAC clone RP23-394E10 from chromosome 9, complete sequence	--	--	--	--	--	--	--	--	--	--	--	--	--	--	-	-	-	--
CL1555.Contig1_All	1499	1324	260	46.1793	8.0347	-2.5229	Down	4.49e-201	2.04e-199	gi|154332073|ref|XP_001561853.1|	71.6	1e-10	putative microtubule-associated protein, partial [Leishmania braziliensis MHOM/BR/75/M2904] >gi|134059174|emb|CAM36873.1| putative microtubule-associated protein, partial [Leishmania braziliensis MHOM/BR/75/M2904]	--	--	--	--	sp|Q9ES30|C1QT3_MOUSE	61.6	1e-12	Complement C1q tumor necrosis factor-related protein 3 OS=Mus musculus GN=C1qtnf3 PE=2 SV=1	--	--	--	--	--	K10955	9e-09	62.4	hsa:4583	intestinal mucin-2	GO:0048519//negative regulation of biological process;GO:0051046//regulation of secretion;GO:0065008;GO:0051223//regulation of protein transport;GO:0060341//regulation of cellular localization;GO:0010627//regulation of intracellular protein kinase cascade;GO:0001817//regulation of cytokine production;GO:0048522//positive regulation of cellular process;GO:0032940//secretion by cell	-	GO:0005576//extracellular region	ko05146//Amoebiasis;ko05110//Vibrio cholerae infection;ko05020//Prion diseases;ko05142//Chagas disease (American trypanosomiasis);ko05322//Systemic lupus erythematosus;ko05133//Pertussis;ko04610//Complement and coagulation cascades;ko05150//Staphylococcus aureus infection
CL1555.Contig2_All	1307	912	169	36.4821	5.9898	-2.6066	Down	2.44e-144	7.48e-143	gi|154332073|ref|XP_001561853.1|	60.1	3e-07	putative microtubule-associated protein, partial [Leishmania braziliensis MHOM/BR/75/M2904] >gi|134059174|emb|CAM36873.1| putative microtubule-associated protein, partial [Leishmania braziliensis MHOM/BR/75/M2904]	--	--	--	--	sp|Q02817|MUC2_HUMAN	77.8	5e-14	Mucin-2 OS=Homo sapiens GN=MUC2 PE=1 SV=2	--	--	--	--	--	K10955	2e-13	77.8	hsa:4583	intestinal mucin-2	GO:0071704;GO:0044237//cellular metabolic process;GO:0044238//primary metabolic process	-	-	ko05146//Amoebiasis;ko05110//Vibrio cholerae infection
CL1555.Contig4_All	270	123	17	23.8178	2.9167	-3.0296	Down	3.44e-24	1.75e-23	--	--	--	--	--	--	--	--	--	--	--	--	--	--	--	--	--	--	--	--	--	--	-	-	-	--
CL1556.Contig1_All	464	158	26	17.8033	2.5957	-2.7779	Down	3.76e-28	2.19e-27	--	--	--	--	--	--	--	--	--	--	--	--	--	--	--	--	--	--	--	--	--	--	-	-	-	--
CL1557.Contig1_All	1563	613	105	20.5051	3.1119	-2.7201	Down	2.73e-102	5.7e-101	gi|405976680|gb|EKC41178.1|	85.5	8e-15	Multimerin-1 [Crassostrea gigas]	--	--	--	--	sp|Q4ZJM9|C1QL4_MOUSE	71.6	4e-12	Complement C1q-like protein 4 OS=Mus musculus GN=C1ql4 PE=1 SV=1	DR2133	50.4	8e-06	COG4372	Uncharacterized protein conserved in bacteria with the myosin-like domain	K03986	4e-07	57	oaa:100091494	complement C1q subcomponent subunit A	-	-	-	ko05016//Huntington's disease;ko00240//Pyrimidine metabolism;ko05169//Epstein-Barr virus infection;ko05146//Amoebiasis;ko01100//Metabolic pathways;ko05110//Vibrio cholerae infection;ko03020//RNA polymerase;ko05020//Prion diseases;ko05168//Herpes simplex infection;ko05142//Chagas disease (American trypanosomiasis);ko00230//Purine metabolism;ko05322//Systemic lupus erythematosus;ko05133//Pertussis;…
CL1559.Contig1_All	413	326	56	41.2694	6.2811	-2.716	Down	4.18e-55	4.63e-54	--	--	--	--	--	--	--	--	--	--	--	--	--	--	--	--	--	--	--	--	--	--	-	-	-	--
CL1560.Contig1_All	445	18	2	2.1148	0.2082	-3.3445	Down	7.53e-05	0.0001	--	--	--	--	--	--	--	--	--	--	--	--	--	--	--	--	--	--	--	--	--	--	-	-	-	--
CL1560.Contig2_All	557	32	5	3.0037	0.4158	-2.8528	Down	7.16e-07	1.2e-06	--	--	--	--	--	--	--	--	--	--	--	--	--	--	--	--	--	--	--	--	--	--	-	-	-	--
CL1561.Contig2_All	528	19	3	1.8814	0.2632	-2.8376	Down	0.000165	0.000208	--	--	--	--	--	--	--	--	--	--	--	--	--	--	--	--	--	--	--	--	--	--	-	-	-	--
CL1562.Contig1_All	245	29	2	6.1886	0.3781	-4.0328	Down	4.24e-08	8.07e-08	--	--	--	--	--	--	--	--	--	--	--	--	--	--	--	--	--	--	--	--	--	--	-	-	-	--
CL1562.Contig2_All	260	87	6	17.4947	1.069	-4.0326	Down	5.15e-22	2.41e-21	--	--	--	--	--	--	--	--	--	--	--	--	--	--	--	--	--	--	--	--	--	--	-	-	-	--
CL1563.Contig1_All	1123	30	7	1.3967	0.2887	-2.2744	Down	2.46e-05	3.43e-05	--	--	--	--	--	--	--	--	--	--	--	--	--	--	--	--	--	--	--	--	--	--	-	-	-	--
CL1563.Contig3_All	774	73	9	4.9311	0.5386	-3.1946	Down	1.28e-15	4.38e-15	--	--	--	--	--	--	--	--	--	--	--	--	--	--	--	--	--	--	--	--	--	--	-	-	-	--
CL1563.Contig4_All	1017	363	2	18.6615	0.0911	-7.6784	Down	1.4e-115	3.33e-114	--	--	--	--	--	--	--	--	--	--	--	--	--	--	--	--	--	--	--	--	--	--	-	-	-	--
CL1564.Contig1_All	399	36	8	4.7173	0.9288	-2.3445	Down	2.38e-06	3.77e-06	--	--	--	--	--	--	--	--	--	--	--	--	--	--	--	--	--	--	--	--	--	--	-	-	-	--
CL1565.Contig1_All	1174	407	82	18.1254	3.2355	-2.486	Down	5.27e-62	6.58e-61	gi|225711580|gb|ACO11636.1|	152.5	3e-35	Splicing factor, arginine/serine-rich 7 [Caligus rogercresseyi]	--	--	--	--	sp|Q8BL97|SRSF7_MOUSE	97.4	5e-20	Serine/arginine-rich splicing factor 7 OS=Mus musculus GN=Srsf7 PE=1 SV=1	SPAC140.02	51.2	3e-06	COG0724	RNA-binding proteins (RRM domain)	K12896	3e-21	103	tca:657225	splicing factor, arginine/serine-rich 7	-	GO:0005488//binding	-	ko03040//Spliceosome;ko05168//Herpes simplex infection
CL1565.Contig2_All	216	22	6	5.3251	1.2868	-2.049	Down	0.00076	0.000902	--	--	--	--	--	--	--	--	--	--	--	--	--	--	--	--	--	--	--	--	--	--	-	-	-	--
CL1567.Contig1_All	448	128	25	14.938	2.585	-2.5308	Down	5.88e-21	2.63e-20	--	--	--	--	--	--	--	--	--	--	--	--	--	--	--	--	--	--	--	--	--	--	-	-	-	--
CL1568.Contig1_All	277	45	3	8.4936	0.5017	-4.0815	Down	4.7e-12	1.27e-11	--	--	--	--	--	--	--	--	--	--	--	--	--	--	--	--	--	--	--	--	--	--	-	-	-	--
CL1568.Contig2_All	374	55	0	7.6887	0	-12.9085	Down	8.46e-19	3.42e-18	--	--	--	--	--	--	--	--	--	--	--	--	--	--	--	--	--	--	--	--	--	--	-	-	-	--
CL1568.Contig5_All	852	307	71	18.8391	3.8603	-2.2869	Down	7.77e-43	6.74e-42	gi|390357236|ref|XP_797341.3|	57.8	7e-07	PREDICTED: fibropellin-1-like [Strongylocentrotus purpuratus]	--	--	--	--	sp|Q6DIB5|MEG10_MOUSE	63.2	7e-10	Multiple epidermal growth factor-like domains protein 10 OS=Mus musculus GN=Megf10 PE=1 SV=1	--	--	--	--	--	K02599	3e-08	59.7	mmu:18132	Notch	-	-	-	ko04330//Notch signaling pathway;ko04320//Dorso-ventral axis formation;ko05020//Prion diseases
CL1569.Contig1_All	387	32	4	4.3231	0.4788	-3.1746	Down	1.73e-07	3.1e-07	--	--	--	--	--	--	--	--	--	--	--	--	--	--	--	--	--	--	--	--	--	--	-	-	-	--
CL1570.Contig1_All	766	221	50	15.0843	3.0237	-2.3187	Down	8.68e-32	5.66e-31	--	--	--	--	--	--	--	--	--	--	--	--	--	--	--	--	--	--	--	--	--	--	-	-	-	--
CL1571.Contig1_All	871	25	3	1.5007	0.1596	-3.2331	Down	3.55e-06	5.46e-06	gi|405963617|gb|EKC29179.1|	313.5	8e-84	hypothetical protein CGI_10024303 [Crassostrea gigas]	--	--	--	--	--	--	--	--	--	--	--	--	--	--	--	--	--	--	-	-	-	--
CL1571.Contig2_All	948	45	10	2.4818	0.4886	-2.3447	Down	1.24e-07	2.26e-07	gi|405963617|gb|EKC29179.1|	313.5	9e-84	hypothetical protein CGI_10024303 [Crassostrea gigas]	--	--	--	--	--	--	--	--	--	--	--	--	--	--	--	--	--	--	-	-	-	--
CL1572.Contig2_All	557	22	1	2.065	0.0832	-4.6334	Down	7.5e-07	1.26e-06	--	--	--	--	--	--	--	--	--	--	--	--	--	--	--	--	--	--	--	--	--	--	-	-	-	--
CL1573.Contig1_All	804	231	36	15.0216	2.0742	-2.8564	Down	1.25e-41	1.06e-40	gi|405978128|gb|EKC42539.1|	100.9	7e-20	Solute carrier family 13 member 2 [Crassostrea gigas]	gi|395529211|ref|XM_003766664.1|	65.9	3e-07	PREDICTED: Sarcophilus harrisii solute carrier family 13 (sodium-dependent citrate transporter), member 5 (SLC13A5), mRNA	sp|Q86YT5|S13A5_HUMAN	93.2	6e-19	Solute carrier family 13 member 5 OS=Homo sapiens GN=SLC13A5 PE=1 SV=1	Cgl0226	63.5	4e-10	COG0471	Di- and tricarboxylate transporters	K14445	5e-20	98.6	ecb:100060798	solute carrier family 13 (sodium-dependent dicarboxylate transporter), member 2/3/5	-	-	-	--
CL1574.Contig1_All	639	50	1	4.091	0.0725	-5.8183	Down	1.04e-15	3.57e-15	--	--	--	--	--	--	--	--	--	--	--	--	--	--	--	--	--	--	--	--	--	--	-	-	-	--
CL1574.Contig3_All	370	32	0	4.5218	0	-12.1427	Down	2.98e-11	7.58e-11	--	--	--	--	--	--	--	--	--	--	--	--	--	--	--	--	--	--	--	--	--	--	-	-	-	--
CL1575.Contig2_All	431	116	19	14.0715	2.0421	-2.7847	Down	4.2e-21	1.89e-20	--	--	--	--	--	--	--	--	--	--	--	--	--	--	--	--	--	--	--	--	--	--	-	-	-	--
CL1576.Contig1_All	1372	75	0	2.858	0	-11.4808	Down	2.32e-25	1.23e-24	gi|471221181|ref|XP_004027534.1|	55.5	8e-06	hypothetical protein IMG5_181180 [Ichthyophthirius multifiliis] >gi|340501399|gb|EGR28189.1| hypothetical protein IMG5_181180 [Ichthyophthirius multifiliis]	--	--	--	--	sp|Q54VY3|SPT20_DICDI	62.8	2e-09	Transcription factor SPT20 homolog OS=Dictyostelium discoideum GN=DDB_G0280065 PE=3 SV=1	--	--	--	--	--	K09187	4e-11	70.1	pon:100441715	histone-lysine N-methyltransferase MLL2 [EC:2.1.1.43]	-	-	-	ko00310//Lysine degradation
CL1576.Contig2_All	1257	86	0	3.577	0	-11.8045	Down	5.7e-29	3.41e-28	gi|402885854|ref|XP_003919662.1|	65.9	5e-09	PREDICTED: LOW QUALITY PROTEIN: histone-lysine N-methyltransferase MLL2 [Papio anubis]	--	--	--	--	sp|Q54UW4|Y0777_DICDI	60.8	6e-09	Bromodomain-containing protein DDB_G0280777 OS=Dictyostelium discoideum GN=DDB_G0280777 PE=4 SV=1	--	--	--	--	--	K09187	1e-09	64.7	pon:100441715	histone-lysine N-methyltransferase MLL2 [EC:2.1.1.43]	-	-	-	ko00310//Lysine degradation
CL1576.Contig3_All	962	27	4	1.4674	0.1926	-2.9296	Down	4.19e-06	6.43e-06	gi|297302439|ref|XP_001114381.2|	63.9	1e-08	PREDICTED: hypothetical protein LOC719746, partial [Macaca mulatta]	--	--	--	--	sp|P0CG23|ZN853_HUMAN	58.2	3e-08	Zinc finger protein 853 OS=Homo sapiens GN=ZNF853 PE=2 SV=1	--	--	--	--	--	K09187	3e-09	63.2	pon:100441715	histone-lysine N-methyltransferase MLL2 [EC:2.1.1.43]	GO:0009987//cellular process	-	-	ko00310//Lysine degradation
CL1584.Contig1_All	367	41	8	5.8409	1.0098	-2.5321	Down	1.32e-07	2.41e-07	--	--	--	--	--	--	--	--	--	--	--	--	--	--	--	--	--	--	--	--	--	--	-	-	-	--
CL1584.Contig2_All	313	31	1	5.1782	0.148	-5.1288	Down	1.14e-09	2.53e-09	--	--	--	--	--	--	--	--	--	--	--	--	--	--	--	--	--	--	--	--	--	--	-	-	-	--
CL1588.Contig1_All	1094	244	59	11.6609	2.4982	-2.2227	Down	3.09e-33	2.11e-32	--	--	--	--	--	--	--	--	--	--	--	--	--	--	--	--	--	--	--	--	--	--	-	-	-	--
CL159.Contig11_All	752	137	36	9.525	2.2176	-2.1027	Down	4.1e-18	1.6e-17	--	--	--	--	gi|269973661|emb|FP103007.5|	89.7	2e-14	Zebrafish DNA sequence from clone CH73-27E20 in linkage group 14, complete sequence	--	--	--	--	--	--	--	--	--	--	--	--	--	--	-	-	-	--
CL159.Contig20_All	641	169	39	13.7844	2.8184	-2.2901	Down	2.55e-24	1.3e-23	gi|351703155|gb|EHB06074.1|	53.5	8e-06	hypothetical protein GW7_15101, partial [Heterocephalus glaber]	--	--	--	--	--	--	--	--	--	--	--	--	--	--	--	--	--	--	-	-	-	--
CL1592.Contig1_All	296	19	1	3.356	0.1565	-4.4225	Down	6.36e-06	9.49e-06	--	--	--	--	--	--	--	--	--	--	--	--	--	--	--	--	--	--	--	--	--	--	-	-	-	--
CL1592.Contig2_All	343	17	0	2.5913	0	-11.3395	Down	2.48e-06	3.92e-06	gi|449666360|ref|XP_002166874.2|	54.3	2e-06	PREDICTED: fibrillin-2-like [Hydra magnipapillata]	--	--	--	--	sp|P17053|G168_PARPR	48.9	2e-06	G surface protein, allelic form 168 OS=Paramecium primaurelia GN=168G PE=2 SV=1	--	--	--	--	--	--	--	--	--	--	-	-	-	--
CL1594.Contig1_All	1698	141	20	4.3415	0.5456	-2.9923	Down	3.38e-27	1.92e-26	gi|291235382|ref|XP_002737623.1|	80.9	2e-13	PREDICTED: polyprotein-like [Saccoglossus kowalevskii]	--	--	--	--	sp|Q09575|YRD6_CAEEL	100	1e-20	Uncharacterized protein K02A2.6 OS=Caenorhabditis elegans GN=K02A2.6 PE=2 SV=1	SPAC9.04	72.8	2e-12	COG2801	Transposase and inactivated derivatives	K03364	1e-49	198	spu:578716	cell division cycle 20-like protein 1, cofactor of APC complex	-	-	-	ko04110//Cell cycle;ko04962//Vasopressin-regulated water reabsorption;ko04120//Ubiquitin mediated proteolysis;ko04914//Progesterone-mediated oocyte maturation;ko04144//Endocytosis;ko04370//VEGF signaling pathway;ko04510//Focal adhesion;ko04080//Neuroactive ligand-receptor interaction;ko04060//Cytokine-cytokine receptor interaction
CL1595.Contig1_All	550	95	0	9.0307	0	-13.1406	Down	6.35e-32	4.17e-31	gi|239618543|gb|ACR83844.1|	57.8	3e-07	cystatin precursor [Pseudechis australis]	--	--	--	--	--	--	--	--	--	--	--	--	--	--	--	--	--	--	-	-	-	--
CL1595.Contig2_All	517	530	34	53.5977	3.0464	-4.137	Down	2.47e-129	6.68e-128	gi|239618543|gb|ACR83844.1|	57.8	2e-07	cystatin precursor [Pseudechis australis]	--	--	--	--	--	--	--	--	--	--	--	--	--	--	--	--	--	--	-	-	-	--
CL1595.Contig3_All	506	601	99	62.099	9.0633	-2.7765	Down	1.48e-102	3.1e-101	gi|47228996|emb|CAG09511.1|	55.5	1e-06	unnamed protein product [Tetraodon nigroviridis]	--	--	--	--	--	--	--	--	--	--	--	--	--	--	--	--	--	--	-	-	-	--
CL1596.Contig1_All	250	25	4	5.2283	0.7412	-2.8184	Down	1.46e-05	2.09e-05	--	--	--	--	gi|255528741|gb|AE014187.2|	63.9	3e-07	Plasmodium falciparum 3D7 chromosome 14, complete sequence	--	--	--	--	--	--	--	--	--	--	--	--	--	--	-	-	-	--
CL1596.Contig2_All	384	65	6	8.85	0.7238	-3.612	Down	1.67e-15	5.66e-15	--	--	--	--	--	--	--	--	--	--	--	--	--	--	--	--	--	--	--	--	--	--	-	-	-	--
CL1597.Contig2_All	1963	4527	1020	120.573	24.0702	-2.3246	Down	0	0	gi|124784064|gb|ABN14962.1|	63.2	6e-08	calponin-like protein [Taenia asiatica]	gi|169977486|emb|CU571328.6|	63.9	3e-06	Zebrafish DNA sequence from clone CH73-362I18 in linkage group 3, complete sequence	sp|P37397|CNN3_RAT	67.4	1e-10	Calponin-3 OS=Rattus norvegicus GN=Cnn3 PE=1 SV=1	--	--	--	--	--	--	--	--	--	--	-	-	-	--
CL16.Contig1_All	555	27	3	2.5435	0.2504	-3.3445	Down	9.56e-07	1.57e-06	--	--	--	--	--	--	--	--	--	--	--	--	--	--	--	--	--	--	--	--	--	--	-	-	-	--
CL16.Contig2_All	533	17	0	1.6676	0	-10.7036	Down	2.48e-06	3.92e-06	--	--	--	--	--	--	--	--	--	--	--	--	--	--	--	--	--	--	--	--	--	--	-	-	-	--
CL160.Contig4_All	215	21	1	5.1067	0.2155	-4.5666	Down	1.53e-06	2.48e-06	gi|391332016|ref|XP_003740434.1|	129	6e-29	PREDICTED: elongation factor 1-alpha 1-like [Metaseiulus occidentalis]	gi|148234169|ref|NM_001094559.1|	139	6e-30	Xenopus laevis uncharacterized LOC494720 (LOC494720), mRNA	sp|P27592|EF1A_ONCVO	125	2e-29	Elongation factor 1-alpha OS=Onchocerca volvulus PE=2 SV=1	YPR080w	122	1e-28	COG5256	Translation elongation factor EF-1alpha (GTPase)	K03231	3e-29	126	phu:Phum_PHUM075480	elongation factor 1-alpha	GO:0006414//translational elongation;GO:0006184//GTP catabolic process	GO:0003746//translation elongation factor activity;GO:0004781//sulfate adenylyltransferase (ATP) activity;GO:0003924//GTPase activity;GO:0005525//GTP binding	GO:0005737//cytoplasm	ko03013//RNA transport;ko05134//Legionellosis
CL1600.Contig1_All	3362	20	0	0.311	0	-8.2808	Down	2.58e-07	4.56e-07	gi|405977952|gb|EKC42374.1|	346.7	5e-93	Aminopeptidase N [Crassostrea gigas]	--	--	--	--	sp|O57579|AMPN_CHICK	333	1e-90	Aminopeptidase N OS=Gallus gallus GN=ANPEP PE=1 SV=1	YHR047c	167	1e-40	COG0308	Aminopeptidase N	K11140	3e-95	350	oaa:100084185	aminopeptidase N [EC:3.4.11.2]	-	-	GO:0044464//cell part;GO:0016020//membrane	ko04614//Renin-angiotensin system;ko01100//Metabolic pathways;ko04640//Hematopoietic cell lineage;ko00480//Glutathione metabolism
CL1600.Contig2_All	3362	105	0	1.6329	0	-10.6732	Down	3.33e-35	2.4e-34	gi|405977952|gb|EKC42374.1|	346.7	5e-93	Aminopeptidase N [Crassostrea gigas]	--	--	--	--	sp|O57579|AMPN_CHICK	333	1e-90	Aminopeptidase N OS=Gallus gallus GN=ANPEP PE=1 SV=1	YHR047c	167	1e-40	COG0308	Aminopeptidase N	K11140	3e-95	350	oaa:100084185	aminopeptidase N [EC:3.4.11.2]	-	-	GO:0044464//cell part;GO:0016020//membrane	ko04614//Renin-angiotensin system;ko01100//Metabolic pathways;ko04640//Hematopoietic cell lineage;ko00480//Glutathione metabolism
CL1602.Contig1_All	257	26	3	5.2893	0.5407	-3.2902	Down	1.84e-06	2.94e-06	--	--	--	--	--	--	--	--	--	--	--	--	--	--	--	--	--	--	--	--	--	--	-	-	-	--
CL1604.Contig3_All	593	16	0	1.4107	0	-10.4622	Down	5.29e-06	8.03e-06	--	--	--	--	--	--	--	--	--	--	--	--	--	--	--	--	--	--	--	--	--	--	-	-	-	--
CL1605.Contig3_All	1244	4101	820	172.357	30.5347	-2.4969	Down	0	0	gi|151303713|gb|ABR92637.1|	245	6e-63	endo-beta-1,4-glucanase [Ampullaria crossean]	--	--	--	--	sp|P82186|GUN_MYTED	170	7e-42	Endoglucanase OS=Mytilus edulis PE=1 SV=1	--	--	--	--	--	--	--	--	--	--	GO:0008152//metabolic process	-	-	--
CL1608.Contig2_All	748	318	32	22.2273	1.9817	-3.4875	Down	1.8e-68	2.48e-67	--	--	--	--	--	--	--	--	--	--	--	--	--	--	--	--	--	--	--	--	--	--	-	-	-	--
CL1609.Contig1_All	457	576	75	65.8972	7.6023	-3.1157	Down	1.33e-110	3e-109	--	--	--	--	gi|11465124|gb|AC012065.8|	67.9	4e-08	Homo sapiens BAC clone RP11-130L8 from 2, complete sequence	--	--	--	--	--	--	--	--	--	--	--	--	--	--	-	-	-	--
CL161.Contig1_All	258	15	2	3.0397	0.3591	-3.0815	Down	0.000537	0.000644	--	--	--	--	--	--	--	--	--	--	--	--	--	--	--	--	--	--	--	--	--	--	-	-	-	--
CL1610.Contig1_All	316	56	14	9.2653	2.0523	-2.1746	Down	1.68e-08	3.35e-08	--	--	--	--	--	--	--	--	--	--	--	--	--	--	--	--	--	--	--	--	--	--	-	-	-	--
CL1610.Contig2_All	297	58	13	10.2102	2.0276	-2.3322	Down	2e-09	4.35e-09	--	--	--	--	gi|18376858|gb|AC008712.8|	61.9	2e-06	Homo sapiens chromosome 5 clone CTB-7N3, complete sequence	--	--	--	--	--	--	--	--	--	--	--	--	--	--	-	-	-	--
CL1613.Contig1_All	615	17	3	1.4452	0.226	-2.6769	Down	0.000568	0.000678	--	--	--	--	--	--	--	--	--	--	--	--	--	--	--	--	--	--	--	--	--	--	-	-	-	--
CL1613.Contig2_All	535	17	2	1.6613	0.1732	-3.2618	Down	0.000146	0.000187	--	--	--	--	--	--	--	--	--	--	--	--	--	--	--	--	--	--	--	--	--	--	-	-	-	--
CL1614.Contig1_All	757	14	0	0.9669	0	-9.9172	Down	2.4e-05	3.36e-05	--	--	--	--	--	--	--	--	--	--	--	--	--	--	--	--	--	--	--	--	--	--	-	-	-	--
CL1614.Contig2_All	806	33	0	2.1406	0	-11.0638	Down	1.4e-11	3.65e-11	--	--	--	--	--	--	--	--	--	--	--	--	--	--	--	--	--	--	--	--	--	--	-	-	-	--
CL1615.Contig1_All	1004	24	2	1.2498	0.0923	-3.7592	Down	1.32e-06	2.16e-06	gi|470307369|ref|XP_004363661.1|	226.5	1e-57	NUDIX domain-containing protein [Capsaspora owczarzaki ATCC 30864] >gi|320169050|gb|EFW45949.1| NUDIX domain-containing protein [Capsaspora owczarzaki ATCC 30864]	--	--	--	--	sp|P70563|NUDT6_RAT	143	5e-34	Nucleoside diphosphate-linked moiety X motif 6 OS=Rattus norvegicus GN=Nudt6 PE=1 SV=1	YPO1296	50.4	5e-06	COG1051	ADP-ribose pyrophosphatase	--	--	--	--	--	-	-	-	--
CL1616.Contig1_All	463	55	0	6.2107	0	-12.6005	Down	8.46e-19	3.42e-18	--	--	--	--	--	--	--	--	--	--	--	--	--	--	--	--	--	--	--	--	--	--	-	-	-	--
CL1616.Contig2_All	207	27	0	6.8195	0	-12.7355	Down	1.3e-09	2.87e-09	--	--	--	--	--	--	--	--	--	--	--	--	--	--	--	--	--	--	--	--	--	--	-	-	-	--
CL1617.Contig1_All	636	79	0	6.4943	0	-12.665	Down	1.13e-26	6.28e-26	--	--	--	--	gi|465283400|gb|GAGC011575587.1|	85.7	2e-13	TSA: Anolis carolinensis k61:1738195 transcribed RNA sequence	--	--	--	--	--	--	--	--	--	--	--	--	--	--	-	-	-	--
CL1617.Contig2_All	631	71	0	5.8829	0	-12.5223	Down	4.76e-24	2.41e-23	--	--	--	--	gi|465283400|gb|GAGC011575587.1|	85.7	2e-13	TSA: Anolis carolinensis k61:1738195 transcribed RNA sequence	--	--	--	--	--	--	--	--	--	--	--	--	--	--	-	-	-	--
CL1619.Contig2_All	581	82	8	7.379	0.6378	-3.5322	Down	6.78e-19	2.76e-18	--	--	--	--	--	--	--	--	--	--	--	--	--	--	--	--	--	--	--	--	--	--	-	-	-	--
CL162.Contig13_All	1792	57	9	1.663	0.2327	-2.8372	Down	3.05e-11	7.74e-11	gi|405975131|gb|EKC39722.1|	407.1	1e-111	hypothetical protein CGI_10018139 [Crassostrea gigas]	--	--	--	--	--	--	--	--	--	--	--	--	--	K06564	1e-08	62.4	xtr:496491	insulin-like growth factor 2 receptor	-	-	-	ko04142//Lysosome
CL162.Contig16_All	2440	59	9	1.2642	0.1709	-2.887	Down	8.87e-12	2.35e-11	gi|291235694|ref|XP_002737779.1|	380.9	1e-103	PREDICTED: THAP domain containing 10-like [Saccoglossus kowalevskii]	--	--	--	--	--	--	--	--	--	--	--	--	--	--	--	--	--	--	-	-	-	--
CL162.Contig19_All	2099	57	9	1.4198	0.1986	-2.8378	Down	3.05e-11	7.74e-11	gi|291235694|ref|XP_002737779.1|	367.9	1e-99	PREDICTED: THAP domain containing 10-like [Saccoglossus kowalevskii]	--	--	--	--	--	--	--	--	--	--	--	--	--	--	--	--	--	--	GO:0044699	-	-	--
CL162.Contig2_All	1341	76	11	2.9631	0.38	-2.963	Down	3.7e-15	1.23e-14	gi|291235694|ref|XP_002737779.1|	151.4	1e-34	PREDICTED: THAP domain containing 10-like [Saccoglossus kowalevskii]	--	--	--	--	--	--	--	--	--	--	--	--	--	--	--	--	--	--	GO:0044699	-	-	--
CL162.Contig24_All	1542	90	18	3.0515	0.5407	-2.4966	Down	6.13e-15	2.01e-14	gi|291235694|ref|XP_002737779.1|	216.9	2e-54	PREDICTED: THAP domain containing 10-like [Saccoglossus kowalevskii]	--	--	--	--	--	--	--	--	--	--	--	--	--	--	--	--	--	--	GO:0044699	-	-	--
CL162.Contig29_All	2376	57	9	1.2543	0.1755	-2.8373	Down	3.05e-11	7.74e-11	gi|291235694|ref|XP_002737779.1|	371.7	1e-100	PREDICTED: THAP domain containing 10-like [Saccoglossus kowalevskii]	gi|15668146|gb|AC096669.1|	65.9	9e-07	Homo sapiens BAC clone RP11-380G16 from 2, complete sequence	--	--	--	--	--	--	--	--	--	--	--	--	--	--	GO:0044699	-	-	--
CL162.Contig32_All	1702	57	9	1.751	0.245	-2.8373	Down	3.05e-11	7.74e-11	gi|291235694|ref|XP_002737779.1|	396.7	1e-108	PREDICTED: THAP domain containing 10-like [Saccoglossus kowalevskii]	--	--	--	--	--	--	--	--	--	--	--	--	--	K06564	1e-08	62.4	xtr:496491	insulin-like growth factor 2 receptor	GO:0044699	-	-	ko04142//Lysosome
CL162.Contig6_All	2668	57	9	1.117	0.1563	-2.8372	Down	3.05e-11	7.74e-11	gi|291235694|ref|XP_002737779.1|	71.2	3e-10	PREDICTED: THAP domain containing 10-like [Saccoglossus kowalevskii]	gi|15668146|gb|AC096669.1|	65.9	1e-06	Homo sapiens BAC clone RP11-380G16 from 2, complete sequence	--	--	--	--	--	--	--	--	--	--	--	--	--	--	-	-	-	--
CL162.Contig7_All	1872	57	9	1.592	0.2227	-2.8377	Down	3.05e-11	7.74e-11	gi|291235694|ref|XP_002737779.1|	71.2	2e-10	PREDICTED: THAP domain containing 10-like [Saccoglossus kowalevskii]	--	--	--	--	--	--	--	--	--	--	--	--	--	K06564	1e-08	62.4	xtr:496491	insulin-like growth factor 2 receptor	-	-	-	ko04142//Lysosome
CL1620.Contig3_All	489	66	17	7.0566	1.6104	-2.1316	Down	1.4e-09	3.09e-09	--	--	--	--	--	--	--	--	--	--	--	--	--	--	--	--	--	--	--	--	--	--	-	-	-	--
CL1622.Contig2_All	1181	192	13	8.4999	0.5099	-4.0592	Down	3.46e-47	3.29e-46	gi|459172286|ref|XP_004225505.1|	67.8	1e-09	PREDICTED: E3 ubiquitin-protein ligase RNF103-like [Ciona intestinalis]	--	--	--	--	sp|Q6DIP3|RN126_XENTR	53.9	7e-07	RING finger protein 126 OS=Xenopus tropicalis GN=rnf126 PE=2 SV=1	SPAC57A7.09	49.7	1e-05	COG5540	RING-finger-containing ubiquitin ligase	K15695	5e-07	56.2	tad:TRIADDRAFT_28281	E3 ubiquitin-protein ligase RNF103 [EC:6.3.2.19]	-	-	-	--
CL1627.Contig1_All	345	46	12	6.9711	1.6112	-2.1133	Down	5.35e-07	9.08e-07	--	--	--	--	--	--	--	--	--	--	--	--	--	--	--	--	--	--	--	--	--	--	-	-	-	--
CL1628.Contig1_All	266	23	6	4.5207	1.0449	-2.1132	Down	0.000442	0.000538	--	--	--	--	--	--	--	--	--	--	--	--	--	--	--	--	--	--	--	--	--	--	-	-	-	--
CL1629.Contig2_All	1395	57	8	2.1363	0.2657	-3.0072	Down	7.59e-12	2.02e-11	--	--	--	--	--	--	--	--	--	--	--	--	--	--	--	--	--	--	--	--	--	--	-	-	-	--
CL163.Contig1_All	1488	70	0	2.4596	0	-11.2642	Down	1.01e-23	5.07e-23	gi|198422726|ref|XP_002122383.1|	73.6	3e-11	PREDICTED: coagulation factor XII [Ciona intestinalis]	gi|110556874|gb|AC188958.1|	77.8	1e-10	Trichinella spiralis chromosome UNK clone TS195-34H12, complete sequence	sp|Q66TN7|OVCH2_RHIAE	61.6	4e-09	Ovochymase-2 OS=Rhinella arenarum GN=OVCH2 PE=2 SV=2	--	--	--	--	--	K09614	1e-09	65.1	ame:725241	corin [EC:3.4.21.-]	-	-	-	--
CL163.Contig2_All	397	62	1	8.1651	0.1167	-6.1286	Down	1.47e-19	6.17e-19	--	--	--	--	--	--	--	--	--	--	--	--	--	--	--	--	--	--	--	--	--	--	-	-	-	--
CL163.Contig3_All	1439	39	0	1.417	0	-10.4686	Down	1.5e-13	4.5e-13	gi|198422726|ref|XP_002122383.1|	73.6	3e-11	PREDICTED: coagulation factor XII [Ciona intestinalis]	--	--	--	--	sp|Q66TN7|OVCH2_RHIAE	61.6	4e-09	Ovochymase-2 OS=Rhinella arenarum GN=OVCH2 PE=2 SV=2	--	--	--	--	--	K09614	1e-09	65.1	ame:725241	corin [EC:3.4.21.-]	-	-	-	--
CL163.Contig4_All	1398	79	0	2.9545	0	-11.5287	Down	1.13e-26	6.28e-26	gi|198422726|ref|XP_002122383.1|	73.6	2e-11	PREDICTED: coagulation factor XII [Ciona intestinalis]	--	--	--	--	sp|Q66TN7|OVCH2_RHIAE	61.6	4e-09	Ovochymase-2 OS=Rhinella arenarum GN=OVCH2 PE=2 SV=2	--	--	--	--	--	K09614	1e-09	65.1	ame:725241	corin [EC:3.4.21.-]	-	-	-	--
CL1631.Contig3_All	1826	218	56	6.2419	1.4207	-2.1354	Down	1.83e-28	1.08e-27	gi|229893916|gb|ACQ90303.1|	360.5	1e-97	cytochrome P450 [Hyriopsis cumingii]	gi|260794295|ref|XM_002592099.1|	67.9	2e-07	Branchiostoma floridae hypothetical protein, mRNA	sp|Q29496|CP3AO_SHEEP	321	3e-87	Cytochrome P450 3A24 OS=Ovis aries GN=CYP3A24 PE=2 SV=1	AGc2890	172	2e-42	COG2124	Cytochrome P450	K01832	3e-88	327	dre:792041	cytochrome P450, family 5, subfamily A (thromboxane-A synthase) [EC:5.3.99.5]	-	GO:0016491//oxidoreductase activity	-	ko01100//Metabolic pathways;ko00590//Arachidonic acid metabolism;ko00591//Linoleic acid metabolism;ko00140//Steroid hormone biosynthesis;ko00830//Retinol metabolism;ko04976//Bile secretion;ko00983//Drug metabolism - other enzymes;ko00980//Metabolism of xenobiotics by cytochrome P450;ko00982//Drug metabolism - cytochrome P450
CL1631.Contig5_All	281	22	2	4.0933	0.3297	-3.634	Down	5.16e-06	7.85e-06	gi|62739262|gb|AAH94062.1|	80.5	2e-14	Cytochrome P450, family 3, subfamily a, polypeptide 11 [Mus musculus]	--	--	--	--	sp|Q64459|CP3AB_MOUSE	80.5	8e-16	Cytochrome P450 3A11 OS=Mus musculus GN=Cyp3a11 PE=1 SV=1	--	--	--	--	--	K07424	3e-15	80.5	mmu:13112	cytochrome P450, family 3, subfamily A [EC:1.14.14.1]	GO:0055114//oxidation-reduction process	GO:0005488//binding;GO:0004497//monooxygenase activity;GO:0016705//oxidoreductase activity, acting on paired donors, with incorporation or reduction of molecular oxygen	GO:0043231//intracellular membrane-bounded organelle;GO:0016020//membrane	ko01100//Metabolic pathways;ko00591//Linoleic acid metabolism;ko00140//Steroid hormone biosynthesis;ko00830//Retinol metabolism;ko04976//Bile secretion;ko00983//Drug metabolism - other enzymes;ko00980//Metabolism of xenobiotics by cytochrome P450;ko00982//Drug metabolism - cytochrome P450
CL1634.Contig2_All	632	102	1	8.4381	0.0733	-6.847	Down	1.78e-32	1.19e-31	gi|260819590|ref|XP_002605119.1|	85.5	1e-15	hypothetical protein BRAFLDRAFT_84207 [Branchiostoma floridae] >gi|229290450|gb|EEN61129.1| hypothetical protein BRAFLDRAFT_84207 [Branchiostoma floridae]	--	--	--	--	sp|Q6DFV8|VWDE_MOUSE	70.5	3e-12	von Willebrand factor D and EGF domain-containing protein OS=Mus musculus GN=Vwde PE=2 SV=2	--	--	--	--	--	--	--	--	--	--	-	-	-	--
CL1634.Contig3_All	470	128	13	14.2388	1.2813	-3.4741	Down	2.36e-28	1.39e-27	gi|390349829|ref|XP_003727289.1|	88.2	1e-16	PREDICTED: von Willebrand factor D and EGF domain-containing protein isoform 2 [Strongylocentrotus purpuratus]	--	--	--	--	sp|P19218|GP2_RAT	71.6	6e-13	Pancreatic secretory granule membrane major glycoprotein GP2 OS=Rattus norvegicus GN=Gp2 PE=1 SV=1	--	--	--	--	--	--	--	--	--	--	-	-	-	--
CL1634.Contig4_All	575	209	7	19.0037	0.5639	-5.0747	Down	1.24e-58	1.46e-57	gi|260819590|ref|XP_002605119.1|	93.2	7e-18	hypothetical protein BRAFLDRAFT_84207 [Branchiostoma floridae] >gi|229290450|gb|EEN61129.1| hypothetical protein BRAFLDRAFT_84207 [Branchiostoma floridae]	--	--	--	--	sp|Q6DFV8|VWDE_MOUSE	79.3	5e-15	von Willebrand factor D and EGF domain-containing protein OS=Mus musculus GN=Vwde PE=2 SV=2	--	--	--	--	--	--	--	--	--	--	-	-	-	--
CL1634.Contig6_All	1469	888	246	31.6047	7.7574	-2.0265	Down	1.23e-103	2.6e-102	gi|390349829|ref|XP_003727289.1|	98.6	9e-19	PREDICTED: von Willebrand factor D and EGF domain-containing protein isoform 2 [Strongylocentrotus purpuratus]	--	--	--	--	sp|Q8N2E2|VWDE_HUMAN	79.7	2e-14	von Willebrand factor D and EGF domain-containing protein OS=Homo sapiens GN=VWDE PE=2 SV=4	--	--	--	--	--	--	--	--	--	--	-	-	-	--
CL1639.Contig1_All	279	23	4	4.3101	0.6641	-2.6982	Down	5e-05	6.73e-05	--	--	--	--	gi|298912426|emb|FQ214225.1|	61.9	1e-06	Rattus norvegicus TL0AAA43YB12 mRNA sequence	--	--	--	--	--	--	--	--	--	--	--	--	--	--	-	-	-	--
CL1639.Contig2_All	234	61	9	13.6293	1.7817	-2.9354	Down	2.56e-12	7.06e-12	--	--	--	--	--	--	--	--	--	--	--	--	--	--	--	--	--	--	--	--	--	--	-	-	-	--
CL1640.Contig1_All	312	31	8	5.1948	1.1878	-2.1288	Down	3.84e-05	5.28e-05	--	--	--	--	--	--	--	--	--	--	--	--	--	--	--	--	--	--	--	--	--	--	-	-	-	--
CL1641.Contig1_All	419	132	5	16.471	0.5528	-4.897	Down	7.73e-37	5.83e-36	--	--	--	--	--	--	--	--	--	--	--	--	--	--	--	--	--	--	--	--	--	--	-	-	-	--
CL1641.Contig2_All	592	150	27	13.2474	2.1127	-2.6485	Down	1.63e-25	8.74e-25	--	--	--	--	--	--	--	--	--	--	--	--	--	--	--	--	--	--	--	--	--	--	-	-	-	--
CL1649.Contig1_All	683	140	26	10.7169	1.7634	-2.6035	Down	1.75e-23	8.68e-23	--	--	--	--	--	--	--	--	--	--	--	--	--	--	--	--	--	--	--	--	--	--	-	-	-	--
CL165.Contig1_All	480	40	11	4.3569	1.0616	-2.0371	Down	5.12e-06	7.8e-06	--	--	--	--	--	--	--	--	--	--	--	--	--	--	--	--	--	--	--	--	--	--	-	-	-	--
CL165.Contig2_All	820	149	28	9.5002	1.5818	-2.5864	Down	1e-24	5.22e-24	--	--	--	--	--	--	--	--	--	--	--	--	--	--	--	--	--	--	--	--	--	--	-	-	-	--
CL1650.Contig1_All	383	66	12	9.0096	1.4514	-2.634	Down	6.21e-12	1.66e-11	--	--	--	--	--	--	--	--	--	--	--	--	--	--	--	--	--	--	--	--	--	--	-	-	-	--
CL1652.Contig1_All	2060	390	104	9.8982	2.3387	-2.0815	Down	4.28e-48	4.15e-47	gi|326667425|ref|XP_003198594.1|	342.4	5e-92	PREDICTED: RNA-directed DNA polymerase from mobile element jockey-like [Danio rerio]	gi|284449381|gb|AC237591.3|	87.7	2e-13	Monodelphis domestica clone VMRC18-603O7, complete sequence	sp|P21329|RTJK_DROFU	56.2	3e-07	RNA-directed DNA polymerase from mobile element jockey OS=Drosophila funebris GN=jockey\pol PE=1 SV=1	--	--	--	--	--	K15173	5e-30	133	bfo:BRAFLDRAFT_85516	transcription termination factor 2 [EC:3.6.4.-]	-	GO:0005488//binding	-	ko04725//Cholinergic synapse;ko05222//Small cell lung cancer;ko05146//Amoebiasis;ko04512//ECM-receptor interaction;ko04510//Focal adhesion;ko05145//Toxoplasmosis;ko05020//Prion diseases;ko05200//Pathways in cancer;ko04080//Neuroactive ligand-receptor interaction
CL1655.Contig1_All	314	18	0	2.9971	0	-11.5494	Down	1.17e-06	1.91e-06	--	--	--	--	gi|327199329|gb|AC243691.3|	71.9	2e-09	Rattus norvegicus Y Chr BAC RNAEX-178E19 (Amplicon Express Rat SHR-Akr BAC library) complete sequence	--	--	--	--	--	--	--	--	--	--	--	--	--	--	-	-	-	--
CL1656.Contig3_All	203	65	15	16.7409	3.4229	-2.2901	Down	3.29e-10	7.68e-10	--	--	--	--	--	--	--	--	--	--	--	--	--	--	--	--	--	--	--	--	--	--	-	-	-	--
CL1657.Contig2_All	246	50	6	10.6266	1.1298	-3.2335	Down	3.31e-11	8.4e-11	--	--	--	--	--	--	--	--	--	--	--	--	--	--	--	--	--	--	--	--	--	--	-	-	-	--
CL1658.Contig1_All	256	15	2	3.0635	0.3619	-3.0815	Down	0.000537	0.000644	--	--	--	--	--	--	--	--	--	--	--	--	--	--	--	--	--	--	--	--	--	--	-	-	-	--
CL1658.Contig2_All	203	29	2	7.469	0.4564	-4.0325	Down	4.24e-08	8.07e-08	--	--	--	--	--	--	--	--	--	--	--	--	--	--	--	--	--	--	--	--	--	--	-	-	-	--
CL1659.Contig2_All	519	23	0	2.317	0	-11.178	Down	2.67e-08	5.2e-08	--	--	--	--	--	--	--	--	--	--	--	--	--	--	--	--	--	--	--	--	--	--	-	-	-	--
CL1664.Contig1_All	1919	52	14	1.4167	0.338	-2.0674	Down	1.43e-07	2.57e-07	gi|91094487|ref|XP_971001.1|	414.1	1e-113	PREDICTED: similar to phospholipase D3 [Tribolium castaneum] >gi|270000747|gb|EEZ97194.1| hypothetical protein TcasGA2_TC004381 [Tribolium castaneum]	gi|326676269|ref|XM_003200490.1|	87.7	2e-13	PREDICTED: Danio rerio si:dkey-223n17.1 (si:dkey-223n17.1), mRNA	sp|Q640B3|PLD3_XENTR	384	3e-106	Phospholipase D3 OS=Xenopus tropicalis GN=pld3 PE=2 SV=1	--	--	--	--	--	--	--	--	--	--	GO:0008152//metabolic process	GO:0003824//catalytic activity	-	--
CL1665.Contig2_All	532	20	3	1.9655	0.2612	-2.9117	Down	8.78e-05	0.000115	gi|405951660|gb|EKC19554.1|	72.8	8e-12	hypothetical protein CGI_10008221 [Crassostrea gigas]	--	--	--	--	sp|Q13263|TIF1B_HUMAN	52	7e-07	Transcription intermediary factor 1-beta OS=Homo sapiens GN=TRIM28 PE=1 SV=5	--	--	--	--	--	K08882	6e-07	53.9	xtr:100489687	tripartite motif-containing protein 28	-	-	-	--
CL1667.Contig2_All	551	30	2	2.8466	0.1681	-4.0818	Down	2.12e-08	4.15e-08	--	--	--	--	--	--	--	--	--	--	--	--	--	--	--	--	--	--	--	--	--	--	-	-	-	--
CL1669.Contig1_All	367	51	6	7.2655	0.7573	-3.2621	Down	1.73e-11	4.49e-11	--	--	--	--	gi|374428416|emb|FQ310508.3|	61.9	2e-06	Dicentrarchus labrax chromosome sequence corresponding to linkage group 18, complete sequence	--	--	--	--	--	--	--	--	--	--	--	--	--	--	-	-	-	--
CL1671.Contig2_All	732	69	13	4.9283	0.8227	-2.5827	Down	3.55e-12	9.65e-12	gi|260792918|ref|XP_002591461.1|	192.2	2e-47	hypothetical protein BRAFLDRAFT_119264 [Branchiostoma floridae] >gi|229276666|gb|EEN47472.1| hypothetical protein BRAFLDRAFT_119264 [Branchiostoma floridae]	--	--	--	--	sp|B0UYI1|TEAN2_DANRE	188	1e-47	Transcription elongation factor A N-terminal and central domain-containing protein 2 OS=Danio rerio GN=tceanc2 PE=3 SV=1	--	--	--	--	--	--	--	--	--	--	-	-	-	--
CL1673.Contig1_All	822	61	12	3.8799	0.6763	-2.5203	Down	1.18e-10	2.87e-10	--	--	--	--	--	--	--	--	--	--	--	--	--	--	--	--	--	--	--	--	--	--	-	-	-	--
CL1674.Contig2_All	1461	29	2	1.0378	0.0634	-4.0329	Down	4.24e-08	8.07e-08	gi|157417688|gb|ABV54791.1|	167.9	1e-39	RNA-binding 1-like protein [Ilyanassa obsoleta]	--	--	--	--	sp|Q02427|RBP1_DROME	129	2e-29	RNA-binding protein 1 OS=Drosophila melanogaster GN=Rbp1 PE=2 SV=3	alr4683	53.1	1e-06	COG0724	RNA-binding proteins (RRM domain)	K12892	6e-29	129	dya:Dyak_GE26048	splicing factor, arginine/serine-rich 3	GO:0006376//mRNA splice site selection;GO:0045292//mRNA cis splicing, via spliceosome	GO:0003729//mRNA binding;GO:0005515//protein binding	GO:0005634//nucleus;GO:0035327//transcriptionally active chromatin	ko03040//Spliceosome;ko05168//Herpes simplex infection
CL1674.Contig3_All	652	50	6	4.0094	0.4263	-3.2334	Down	3.31e-11	8.4e-11	--	--	--	--	--	--	--	--	--	--	--	--	--	--	--	--	--	--	--	--	--	--	-	-	-	--
CL1677.Contig1_All	890	415	44	24.3792	2.2901	-3.4122	Down	3.48e-87	6.15e-86	--	--	--	--	gi|110566980|emb|CR974456.12|	83.8	1e-12	Zebrafish DNA sequence from clone CH73-253J10 in linkage group 22, complete sequence	--	--	--	--	--	--	--	--	--	--	--	--	--	--	-	-	-	--
CL1678.Contig2_All	809	15	2	0.9694	0.1145	-3.0817	Down	0.000537	0.000644	--	--	--	--	--	--	--	--	--	--	--	--	--	--	--	--	--	--	--	--	--	--	-	-	-	--
CL1679.Contig2_All	305	47	9	8.0567	1.3669	-2.5593	Down	1.26e-08	2.53e-08	--	--	--	--	--	--	--	--	--	--	--	--	--	--	--	--	--	--	--	--	--	--	-	-	-	--
CL168.Contig3_All	445	23	5	2.7023	0.5205	-2.3762	Down	0.00016	0.000203	--	--	--	--	gi|30985117|gb|AC122509.2|	61.9	2e-06	Mus musculus BAC clone RP24-443G20 from chromosome 16, complete sequence	--	--	--	--	--	--	--	--	--	--	--	--	--	--	-	-	-	--
CL168.Contig4_All	892	448	12	26.2587	0.6232	-5.397	Down	8.07e-128	2.15e-126	--	--	--	--	gi|260903643|gb|AC209320.3|	73.8	1e-09	Homo sapiens FOSMID clone ABC12-49211600E17 from chromosome 22, complete sequence	--	--	--	--	--	--	--	--	--	--	--	--	--	--	-	-	-	--
CL1682.Contig3_All	614	518	76	44.1085	5.7338	-2.9435	Down	3.52e-94	6.75e-93	gi|405954653|gb|EKC22035.1|	63.2	9e-09	Caprin-2 [Crassostrea gigas]	--	--	--	--	sp|Q17QF9|CBLN3_BOVIN	58.2	1e-08	Cerebellin-3 OS=Bos taurus GN=CBLN3 PE=2 SV=1	--	--	--	--	--	--	--	--	--	--	-	-	-	--
CL1684.Contig2_All	334	30	4	4.6961	0.5548	-3.0814	Down	6.25e-07	1.06e-06	--	--	--	--	--	--	--	--	--	--	--	--	--	--	--	--	--	--	--	--	--	--	-	-	-	--
CL1687.Contig1_All	949	437	82	24.0755	4.0027	-2.5885	Down	1.51e-69	2.12e-68	gi|194749017|ref|XP_001956936.1|	69.7	2e-10	GF24314 [Drosophila ananassae] >gi|190624218|gb|EDV39742.1| GF24314 [Drosophila ananassae]	--	--	--	--	sp|Q02817|MUC2_HUMAN	96.3	9e-20	Mucin-2 OS=Homo sapiens GN=MUC2 PE=1 SV=2	Cgl1939	61.2	2e-09	COG0532	Translation initiation factor 2 (IF-2; GTPase)	K10955	2e-19	96.7	hsa:4583	intestinal mucin-2	GO:0009987//cellular process	-	-	ko05146//Amoebiasis;ko05110//Vibrio cholerae infection
CL1687.Contig2_All	972	490	37	26.3567	1.7633	-3.9018	Down	1.19e-114	2.8e-113	gi|194749017|ref|XP_001956936.1|	72	5e-11	GF24314 [Drosophila ananassae] >gi|190624218|gb|EDV39742.1| GF24314 [Drosophila ananassae]	gi|397881626|gb|JN607419.1|	61.9	5e-06	Portunus trituberculatus microsatellite SC531 sequence	sp|Q02817|MUC2_HUMAN	95.1	2e-19	Mucin-2 OS=Homo sapiens GN=MUC2 PE=1 SV=2	Rv3876	61.2	3e-09	COG0455	ATPases involved in chromosome partitioning	K10955	9e-19	94.7	hsa:4583	intestinal mucin-2	-	-	-	ko05146//Amoebiasis;ko05110//Vibrio cholerae infection
CL1688.Contig1_All	616	179	48	15.1926	3.6096	-2.0735	Down	7.99e-23	3.86e-22	--	--	--	--	--	--	--	--	--	--	--	--	--	--	--	--	--	--	--	--	--	--	-	-	-	--
CL1689.Contig3_All	314	151	30	25.1425	4.4258	-2.5061	Down	3.34e-24	1.71e-23	--	--	--	--	--	--	--	--	--	--	--	--	--	--	--	--	--	--	--	--	--	--	-	-	-	--
CL169.Contig2_All	489	139	6	14.8616	0.5684	-4.7085	Down	6.5e-38	5.04e-37	--	--	--	--	--	--	--	--	--	--	--	--	--	--	--	--	--	--	--	--	--	--	-	-	-	--
CL1690.Contig2_All	266	49	2	9.6311	0.3483	-4.7893	Down	3.04e-14	9.59e-14	--	--	--	--	--	--	--	--	--	--	--	--	--	--	--	--	--	--	--	--	--	--	-	-	-	--
CL1691.Contig1_All	408	164	40	21.0157	4.5415	-2.2102	Down	1.08e-22	5.17e-22	--	--	--	--	--	--	--	--	--	--	--	--	--	--	--	--	--	--	--	--	--	--	-	-	-	--
CL1692.Contig1_All	339	156	19	24.0594	2.5963	-3.2121	Down	5.54e-32	3.64e-31	gi|405971772|gb|EKC36585.1|	147.5	1e-34	Angiotensin-converting enzyme [Crassostrea gigas]	gi|470620238|ref|XM_004318354.1|	63.9	5e-07	PREDICTED: Tursiops truncatus angiotensin I converting enzyme (peptidyl-dipeptidase A) 1 (ACE), mRNA	sp|Q9GLN7|ACE_PANTR	157	7e-39	Angiotensin-converting enzyme OS=Pan troglodytes GN=ACE PE=3 SV=1	--	--	--	--	--	K01283	2e-38	157	ptr:449567	peptidyl-dipeptidase A [EC:3.4.15.1]	GO:0002005//angiotensin catabolic process in blood;GO:0043171//peptide catabolic process;GO:0001822//kidney development;GO:0042312//regulation of vasodilation;GO:0060218//hematopoietic stem cell differentiation;GO:0050482//arachidonic acid secretion;GO:0014910//regulation of smooth muscle cell migration;GO:0019229//regulation of vasoconstriction;GO:0002019//regulation of renal output by angiotens…	GO:0004175//endopeptidase activity;GO:0008270//zinc ion binding;GO:0008144//drug binding;GO:0031404//chloride ion binding;GO:0008241//peptidyl-dipeptidase activity;GO:0031711//bradykinin receptor binding;GO:0003779//actin binding;GO:0008237//metallopeptidase activity	GO:0005615//extracellular space;GO:0009897//external side of plasma membrane;GO:0005768//endosome	ko04614//Renin-angiotensin system;ko05410//Hypertrophic cardiomyopathy (HCM);ko05142//Chagas disease (American trypanosomiasis)
CL1692.Contig2_All	891	218	36	12.792	1.8717	-2.7728	Down	3.41e-38	2.66e-37	gi|405971772|gb|EKC36585.1|	296.6	1e-78	Angiotensin-converting enzyme [Crassostrea gigas]	gi|470620238|ref|XM_004318354.1|	75.8	3e-10	PREDICTED: Tursiops truncatus angiotensin I converting enzyme (peptidyl-dipeptidase A) 1 (ACE), mRNA	sp|Q10751|ACE_CHICK	423	3e-118	Angiotensin-converting enzyme (Fragment) OS=Gallus gallus GN=ACE PE=2 SV=1	--	--	--	--	--	K01283	4e-120	431	acs:100558092	peptidyl-dipeptidase A [EC:3.4.15.1]	-	GO:0008237//metallopeptidase activity;GO:0008241//peptidyl-dipeptidase activity	GO:0016020//membrane	ko04614//Renin-angiotensin system;ko05410//Hypertrophic cardiomyopathy (HCM);ko05142//Chagas disease (American trypanosomiasis)
CL1692.Contig3_All	3012	1556	274	27.0094	4.214	-2.6802	Down	1.2e-252	7.05e-251	gi|405971772|gb|EKC36585.1|	296.6	5e-78	Angiotensin-converting enzyme [Crassostrea gigas]	gi|449490825|ref|XM_002191551.2|	91.7	2e-14	PREDICTED: Taeniopygia guttata angiotensin I converting enzyme (peptidyl-dipeptidase A) 1 (ACE), mRNA	sp|Q10751|ACE_CHICK	1075	0	Angiotensin-converting enzyme (Fragment) OS=Gallus gallus GN=ACE PE=2 SV=1	--	--	--	--	--	K01283	0	1082	gga:419953	peptidyl-dipeptidase A [EC:3.4.15.1]	-	GO:0008238//exopeptidase activity	-	ko04614//Renin-angiotensin system;ko05410//Hypertrophic cardiomyopathy (HCM);ko05142//Chagas disease (American trypanosomiasis)
CL1694.Contig2_All	465	139	30	15.6287	2.9886	-2.3867	Down	3.15e-21	1.42e-20	--	--	--	--	--	--	--	--	--	--	--	--	--	--	--	--	--	--	--	--	--	--	-	-	-	--
CL1695.Contig1_All	200	20	0	5.2283	0	-12.3521	Down	2.58e-07	4.56e-07	--	--	--	--	--	--	--	--	--	--	--	--	--	--	--	--	--	--	--	--	--	--	-	-	-	--
CL1695.Contig2_All	599	80	15	6.9827	1.16	-2.5897	Down	6.08e-14	1.88e-13	--	--	--	--	--	--	--	--	--	--	--	--	--	--	--	--	--	--	--	--	--	--	-	-	-	--
CL1696.Contig2_All	863	21	4	1.2722	0.2147	-2.5669	Down	0.000168	0.000212	gi|321400074|ref|NP_001189458.1|	58.9	3e-07	inhibitor of apoptosis 2 [Bombyx mori] >gi|304421448|gb|ADM32523.1| iap2 [Bombyx mori]	--	--	--	--	sp|A9ULZ2|BIR7B_XENLA	52.4	1e-06	Baculoviral IAP repeat-containing protein 7-B OS=Xenopus laevis GN=birc7-b PE=2 SV=2	--	--	--	--	--	K16061	5e-07	55.5	oaa:100074804	baculoviral IAP repeat-containing protein 7/8	-	-	-	ko05222//Small cell lung cancer;ko04120//Ubiquitin mediated proteolysis;ko04510//Focal adhesion;ko05145//Toxoplasmosis;ko05202//Transcriptional misregulation in cancer;ko05200//Pathways in cancer;ko04210//Apoptosis;ko04621//NOD-like receptor signaling pathway;ko04064//NF-kappa B signaling pathway
CL1696.Contig3_All	943	41	3	2.2732	0.1474	-3.9469	Down	7.47e-11	1.83e-10	gi|198463339|ref|XP_002135479.1|	55.5	4e-06	GA28568 [Drosophila pseudoobscura pseudoobscura] >gi|198151215|gb|EDY74106.1| GA28568 [Drosophila pseudoobscura pseudoobscura]	--	--	--	--	--	--	--	--	--	--	--	--	--	--	--	--	--	--	-	-	-	--
CL1696.Contig4_All	247	30	2	6.3502	0.3751	-4.0815	Down	2.12e-08	4.15e-08	--	--	--	--	--	--	--	--	--	--	--	--	--	--	--	--	--	--	--	--	--	--	-	-	-	--
CL1697.Contig1_All	1209	109	29	4.7137	1.1111	-2.0849	Down	1.47e-14	4.73e-14	gi|405964714|gb|EKC30167.1|	68.6	7e-10	hypothetical protein CGI_10021992 [Crassostrea gigas]	--	--	--	--	--	--	--	--	--	--	--	--	--	--	--	--	--	--	-	-	-	--
CL1698.Contig2_All	291	75	17	13.475	2.7062	-2.3159	Down	1.02e-11	2.68e-11	--	--	--	--	gi|255004823|gb|AC115666.6|	67.9	2e-08	Rattus norvegicus CH230-261G15 (Children's Hospital Oakland Research Institute Rat (BN/SsNHsd/MCW) BAC library) complete sequence	--	--	--	--	--	--	--	--	--	--	--	--	--	--	-	-	-	--
CL17.Contig1_All	243	42	0	9.0366	0	-13.1416	Down	1.56e-14	5e-14	--	--	--	--	--	--	--	--	--	--	--	--	--	--	--	--	--	--	--	--	--	--	-	-	-	--
CL17.Contig2_All	323	135	37	21.852	5.3064	-2.042	Down	2.93e-17	1.1e-16	--	--	--	--	--	--	--	--	--	--	--	--	--	--	--	--	--	--	--	--	--	--	-	-	-	--
CL1700.Contig3_All	1091	1620	332	77.6338	14.0966	-2.4613	Down	1.24e-238	6.91e-237	--	--	--	--	--	--	--	--	--	--	--	--	--	--	--	--	--	--	--	--	--	--	-	-	-	--
CL1700.Contig5_All	380	39	5	5.3659	0.6095	-3.1381	Down	8.6e-09	1.76e-08	--	--	--	--	--	--	--	--	--	--	--	--	--	--	--	--	--	--	--	--	--	--	-	-	-	--
CL1703.Contig1_All	225	40	6	9.2948	1.2353	-2.9116	Down	1.92e-08	3.82e-08	--	--	--	--	--	--	--	--	--	--	--	--	--	--	--	--	--	--	--	--	--	--	-	-	-	--
CL1703.Contig2_All	208	31	6	7.7922	1.3363	-2.5438	Down	4.6e-06	7.02e-06	--	--	--	--	--	--	--	--	--	--	--	--	--	--	--	--	--	--	--	--	--	--	-	-	-	--
CL1706.Contig1_All	217	90	12	21.6842	2.5617	-3.0815	Down	2.37e-18	9.39e-18	--	--	--	--	--	--	--	--	--	--	--	--	--	--	--	--	--	--	--	--	--	--	-	-	-	--
CL1706.Contig3_All	378	358	20	49.5167	2.451	-4.3365	Down	9.71e-91	1.79e-89	gi|283137512|gb|ADB11406.1|	66.2	5e-10	dopamine beta hydroxylase-like protein, partial [Pomatoceros lamarckii]	--	--	--	--	sp|Q7Z0T3|TEMPT_APLCA	55.8	2e-08	Temptin OS=Aplysia californica PE=1 SV=1	--	--	--	--	--	--	--	--	--	--	-	-	-	--
CL1710.Contig2_All	2869	1227	225	22.3601	3.6329	-2.6217	Down	8.39e-195	3.66e-193	gi|291234040|ref|XP_002736956.1|	515.8	5e-144	PREDICTED: endothelin-converting enzyme 1-like [Saccoglossus kowalevskii]	--	--	--	--	sp|Q4PZA2|ECE1_MOUSE	496	1e-139	Endothelin-converting enzyme 1 OS=Mus musculus GN=Ece1 PE=1 SV=1	MA2001	286	1e-76	COG3590	Predicted metalloendopeptidase	K01415	3e-144	513	mdo:100617098	endothelin-converting enzyme [EC:3.4.24.71]	-	-	-	--
CL1711.Contig1_All	394	153	24	20.3028	2.8217	-2.847	Down	5.44e-28	3.16e-27	--	--	--	--	--	--	--	--	--	--	--	--	--	--	--	--	--	--	--	--	--	--	-	-	-	--
CL1712.Contig5_All	387	518	0	69.9809	0	-16.0947	Down	1.03e-170	3.87e-169	--	--	--	--	--	--	--	--	--	--	--	--	--	--	--	--	--	--	--	--	--	--	-	-	-	--
CL1712.Contig6_All	392	161	9	21.4734	1.0635	-4.3357	Down	1.36e-41	1.15e-40	--	--	--	--	--	--	--	--	--	--	--	--	--	--	--	--	--	--	--	--	--	--	-	-	-	--
CL1713.Contig1_All	1159	3485	0	157.21	0	-17.2623	Down	0	0	gi|260821203|ref|XP_002605923.1|	97.1	1e-18	hypothetical protein BRAFLDRAFT_87403 [Branchiostoma floridae] >gi|229291259|gb|EEN61933.1| hypothetical protein BRAFLDRAFT_87403 [Branchiostoma floridae]	--	--	--	--	sp|P82151|LEC6_TACTR	96.3	1e-19	Lectin L6 OS=Tachypleus tridentatus PE=1 SV=1	--	--	--	--	--	K13172	4e-06	53.1	oaa:100075123	serine/arginine repetitive matrix protein 2	-	-	-	--
CL1713.Contig2_All	1204	98	0	4.2556	0	-12.0551	Down	6.59e-33	4.44e-32	gi|260821203|ref|XP_002605923.1|	97.1	2e-18	hypothetical protein BRAFLDRAFT_87403 [Branchiostoma floridae] >gi|229291259|gb|EEN61933.1| hypothetical protein BRAFLDRAFT_87403 [Branchiostoma floridae]	--	--	--	--	sp|P82151|LEC6_TACTR	96.3	1e-19	Lectin L6 OS=Tachypleus tridentatus PE=1 SV=1	--	--	--	--	--	K13172	4e-06	53.1	oaa:100075123	serine/arginine repetitive matrix protein 2	-	-	-	--
CL1714.Contig2_All	280	82	16	15.3115	2.647	-2.5322	Down	6.19e-14	1.92e-13	--	--	--	--	gi|268373870|gb|GU137410.1|	60	6e-06	Penaeus monodon clone c5168 microsatellite sequence	--	--	--	--	--	--	--	--	--	--	--	--	--	--	-	-	-	--
CL1717.Contig1_All	1284	228	0	9.2839	0	-13.1805	Down	1.46e-75	2.23e-74	gi|291237684|ref|XP_002738763.1|	108.6	7e-22	PREDICTED: KLHL18-like [Saccoglossus kowalevskii]	--	--	--	--	sp|O94889|KLH18_HUMAN	103	8e-22	Kelch-like protein 18 OS=Homo sapiens GN=KLHL18 PE=2 SV=3	--	--	--	--	--	K10473	1e-21	104	ecb:100052537	kelch repeat and BTB domain-containing protein 5/10	-	-	-	--
CL1717.Contig2_All	261	13	0	2.6041	0	-11.3466	Down	5.1e-05	6.85e-05	--	--	--	--	--	--	--	--	--	--	--	--	--	--	--	--	--	--	--	--	--	--	-	-	-	--
CL172.Contig1_All	389	48	9	6.4514	1.0717	-2.5897	Down	7e-09	1.44e-08	--	--	--	--	--	--	--	--	--	--	--	--	--	--	--	--	--	--	--	--	--	--	-	-	-	--
CL1721.Contig1_All	235	19	4	4.2271	0.7885	-2.4225	Down	0.000548	0.000656	--	--	--	--	--	--	--	--	--	--	--	--	--	--	--	--	--	--	--	--	--	--	-	-	-	--
CL1724.Contig2_All	314	22	0	3.6631	0	-11.8388	Down	5.68e-08	1.08e-07	--	--	--	--	--	--	--	--	--	--	--	--	--	--	--	--	--	--	--	--	--	--	-	-	-	--
CL1726.Contig2_All	786	19	3	1.2638	0.1768	-2.8376	Down	0.000165	0.000208	gi|405954881|gb|EKC22196.1|	54.3	7e-06	Cytosolic carboxypeptidase 2 [Crassostrea gigas]	--	--	--	--	--	--	--	--	--	--	--	--	--	--	--	--	--	--	-	-	-	--
CL1728.Contig2_All	1827	1677	343	47.9905	8.6967	-2.4642	Down	2.7e-247	1.56e-245	gi|405962997|gb|EKC28611.1|	270.4	2e-70	Cysteine dioxygenase type 1 [Crassostrea gigas]	gi|345483091|ref|XM_001604460.2|	81.8	1e-11	PREDICTED: Nasonia vitripennis cysteine dioxygenase type 1-like (LOC100120916), mRNA	sp|Q6NWZ9|CDO1_DANRE	235	2e-61	Cysteine dioxygenase type 1 OS=Danio rerio GN=cdo1 PE=2 SV=1	--	--	--	--	--	K00456	3e-63	243	xla:398963	cysteine dioxygenase [EC:1.13.11.20]	GO:0055114//oxidation-reduction process;GO:0007595//lactation;GO:0045471//response to ethanol;GO:0033762//response to glucagon stimulus;GO:0019452//L-cysteine catabolic process to taurine;GO:0051384//response to glucocorticoid stimulus;GO:0051591//response to cAMP;GO:0043200//response to amino acid stimulus	GO:0017172//cysteine dioxygenase activity;GO:0008198//ferrous iron binding	GO:0005829//cytosol	ko00270//Cysteine and methionine metabolism;ko01100//Metabolic pathways;ko00430//Taurine and hypotaurine metabolism
CL1731.Contig2_All	1070	17	0	0.8307	0	-9.6982	Down	2.48e-06	3.92e-06	gi|405962935|gb|EKC28563.1|	125.6	4e-27	DNA topoisomerase 2-beta [Crassostrea gigas]	--	--	--	--	sp|O42131|TOP2B_CHICK	79	2e-14	DNA topoisomerase 2-beta OS=Gallus gallus GN=TOP2B PE=2 SV=1	--	--	--	--	--	K03164	2e-24	113	bfo:BRAFLDRAFT_67020	DNA topoisomerase II [EC:5.99.1.3]	GO:0044699;GO:0009987//cellular process	-	-	--
CL1735.Contig2_All	509	288	27	29.5825	2.4572	-3.5897	Down	1.08e-63	1.39e-62	--	--	--	--	--	--	--	--	--	--	--	--	--	--	--	--	--	--	--	--	--	--	-	-	-	--
CL1737.Contig1_All	312	15	0	2.5136	0	-11.2955	Down	1.13e-05	1.65e-05	--	--	--	--	--	--	--	--	--	--	--	--	--	--	--	--	--	--	--	--	--	--	-	-	-	--
CL1737.Contig2_All	334	28	7	4.383	0.9708	-2.1747	Down	7.5e-05	9.97e-05	--	--	--	--	--	--	--	--	--	--	--	--	--	--	--	--	--	--	--	--	--	--	-	-	-	--
CL1738.Contig1_All	578	94	23	8.5028	1.8433	-2.2056	Down	1.38e-13	4.13e-13	--	--	--	--	--	--	--	--	--	--	--	--	--	--	--	--	--	--	--	--	--	--	-	-	-	--
CL1739.Contig1_All	1691	125	9	3.8648	0.2465	-3.9707	Down	1.01e-30	6.36e-30	gi|156359801|ref|XP_001624953.1|	228	1e-57	predicted protein [Nematostella vectensis] >gi|156211761|gb|EDO32853.1| predicted protein [Nematostella vectensis]	--	--	--	--	sp|Q80T32|GP133_MOUSE	204	6e-52	Probable G-protein coupled receptor 133 OS=Mus musculus GN=Gpr133 PE=2 SV=2	--	--	--	--	--	K08465	2e-55	218	dre:791731	G protein-coupled receptor 133	-	-	-	--
CL1739.Contig2_All	3116	551	109	9.2452	1.6204	-2.5124	Down	2.4e-84	4.11e-83	gi|291226147|ref|XP_002733056.1|	259.2	1e-66	PREDICTED: latrophilin 2-like [Saccoglossus kowalevskii]	--	--	--	--	sp|Q9HAR2|LPHN3_HUMAN	249	3e-65	Latrophilin-3 OS=Homo sapiens GN=LPHN3 PE=1 SV=2	--	--	--	--	--	K04594	3e-64	248	mgp:100548437	latrophilin 3	-	-	-	--
CL174.Contig2_All	478	113	19	12.3598	1.8413	-2.7469	Down	2.58e-20	1.12e-19	--	--	--	--	--	--	--	--	--	--	--	--	--	--	--	--	--	--	--	--	--	--	-	-	-	--
CL1740.Contig2_All	1297	132	23	5.321	0.8215	-2.6954	Down	4.84e-23	2.36e-22	gi|405976680|gb|EKC41178.1|	83.2	3e-14	Multimerin-1 [Crassostrea gigas]	--	--	--	--	sp|Q02817|MUC2_HUMAN	60.1	1e-08	Mucin-2 OS=Homo sapiens GN=MUC2 PE=1 SV=2	--	--	--	--	--	K10955	1e-08	61.6	hsa:4583	intestinal mucin-2	-	-	-	ko05146//Amoebiasis;ko05110//Vibrio cholerae infection
CL1742.Contig2_All	405	35	0	4.5183	0	-12.1416	Down	3.09e-12	8.42e-12	--	--	--	--	--	--	--	--	--	--	--	--	--	--	--	--	--	--	--	--	--	--	-	-	-	--
CL1745.Contig1_All	257	49	9	9.9684	1.6222	-2.6194	Down	3.86e-09	8.16e-09	--	--	--	--	--	--	--	--	--	--	--	--	--	--	--	--	--	--	--	--	--	--	-	-	-	--
CL1747.Contig1_All	1108	547	125	25.8112	5.226	-2.3042	Down	1.1e-75	1.68e-74	gi|405963586|gb|EKC29148.1|	311.6	4e-83	INO80 complex subunit B [Crassostrea gigas]	gi|345315355|ref|XM_001517181.2|	63.9	2e-06	PREDICTED: Ornithorhynchus anatinus INO80 complex subunit B-like (LOC100087251), partial mRNA	sp|Q99PT3|IN80B_MOUSE	169	8e-42	INO80 complex subunit B OS=Mus musculus GN=Ino80b PE=1 SV=2	--	--	--	--	--	K11666	3e-55	216	bfo:BRAFLDRAFT_125526	INO80 complex subunit B	-	-	-	--
CL1751.Contig1_All	800	324	68	21.1746	3.9375	-2.427	Down	2.33e-48	2.27e-47	--	--	--	--	--	--	--	--	--	--	--	--	--	--	--	--	--	--	--	--	--	--	-	-	-	--
CL1752.Contig1_All	473	48	9	5.3057	0.8814	-2.5897	Down	7e-09	1.44e-08	--	--	--	--	gi|34849934|gb|AC069562.51|	67.9	4e-08	Mus musculus strain C57BL/6J clone rp23-317e13 map 13, complete sequence	--	--	--	--	--	--	--	--	--	--	--	--	--	--	-	-	-	--
CL1752.Contig2_All	287	39	4	7.1047	0.6456	-3.4601	Down	1.76e-09	3.83e-09	--	--	--	--	gi|78675928|gb|AC166341.3|	61.9	2e-06	Mus musculus BAC clone RP23-430C21 from chromosome 12, complete sequence	--	--	--	--	--	--	--	--	--	--	--	--	--	--	-	-	-	--
CL1753.Contig1_All	1475	463	116	16.4116	3.6431	-2.1715	Down	7.39e-60	8.88e-59	gi|260816078|ref|XP_002602799.1|	807.7	0	hypothetical protein BRAFLDRAFT_127120 [Branchiostoma floridae] >gi|229288111|gb|EEN58811.1| hypothetical protein BRAFLDRAFT_127120 [Branchiostoma floridae]	gi|390351351|ref|XM_777496.3|	464	1e-127	PREDICTED: Strongylocentrotus purpuratus ruvB-like 1-like (LOC577255), mRNA	sp|Q9DE26|RUVB1_XENLA	788	0	RuvB-like 1 OS=Xenopus laevis GN=ruvbl1 PE=2 SV=1	SPAPB8E5.09	671	0	COG1224	DNA helicase TIP49, TBP-interacting protein	K04499	0	807	bfo:BRAFLDRAFT_127120	RuvB-like protein 1 (pontin 52)	GO:0043967//histone H4 acetylation;GO:0032508//DNA duplex unwinding;GO:0006357//regulation of transcription from RNA polymerase II promoter;GO:0006310//DNA recombination;GO:0007283//spermatogenesis;GO:0051301//cell division;GO:0040008//regulation of growth;GO:0007067//mitosis;GO:0034080//CENP-A containing nucleosome assembly at centromere;GO:0043968//histone H2A acetylation;GO:0006281//DNA repair	GO:0005515//protein binding;GO:0043141//ATP-dependent 5'-3' DNA helicase activity;GO:0005524//ATP binding	GO:0016020//membrane;GO:0005815//microtubule organizing center;GO:0005794//Golgi apparatus;GO:0005730//nucleolus;GO:0031011//Ino80 complex;GO:0016363//nuclear matrix;GO:0035267//NuA4 histone acetyltransferase complex;GO:0030529//ribonucleoprotein complex;GO:0071339//MLL1 complex	ko04310//Wnt signaling pathway
CL1754.Contig1_All	271	45	11	8.6817	1.8803	-2.207	Down	3.48e-07	6.05e-07	--	--	--	--	--	--	--	--	--	--	--	--	--	--	--	--	--	--	--	--	--	--	-	-	-	--
CL1755.Contig2_All	683	114	26	8.7266	1.7634	-2.3071	Down	5.09e-17	1.88e-16	--	--	--	--	--	--	--	--	--	--	--	--	--	--	--	--	--	--	--	--	--	--	-	-	-	--
CL1757.Contig3_All	2689	73	13	1.4194	0.224	-2.6637	Down	3.31e-13	9.69e-13	gi|405961262|gb|EKC27094.1|	928.7	0	Phosphoenolpyruvate carboxykinase, cytosolic [GTP] [Crassostrea gigas]	gi|345320912|ref|XM_001518034.2|	232	7e-57	PREDICTED: Ornithorhynchus anatinus phosphoenolpyruvate carboxykinase 2 (mitochondrial) (PCK2), mRNA	sp|Q16822|PCKGM_HUMAN	848	0	Phosphoenolpyruvate carboxykinase [GTP], mitochondrial OS=Homo sapiens GN=PCK2 PE=1 SV=3	CPn0851	610	5e-174	COG1274	Phosphoenolpyruvate carboxykinase (GTP)	K01596	0	858	aml:100467669	phosphoenolpyruvate carboxykinase (GTP) [EC:4.1.1.32]	GO:0006094//gluconeogenesis;GO:0044281//small molecule metabolic process	GO:0004611//phosphoenolpyruvate carboxykinase activity;GO:0005515//protein binding;GO:0043167//ion binding;GO:0017076//purine nucleotide binding	GO:0005759//mitochondrial matrix	ko00620//Pyruvate metabolism;ko00010//Glycolysis / Gluconeogenesis;ko00020//Citrate cycle (TCA cycle);ko03320//PPAR signaling pathway;ko04910//Insulin signaling pathway;ko04964//Proximal tubule bicarbonate reclamation;ko01100//Metabolic pathways;ko04920//Adipocytokine signaling pathway
CL1757.Contig4_All	3736	717	202	10.034	2.5046	-2.0022	Down	9.86e-83	1.66e-81	gi|405961262|gb|EKC27094.1|	928.7	0	Phosphoenolpyruvate carboxykinase, cytosolic [GTP] [Crassostrea gigas]	gi|345320912|ref|XM_001518034.2|	232	1e-56	PREDICTED: Ornithorhynchus anatinus phosphoenolpyruvate carboxykinase 2 (mitochondrial) (PCK2), mRNA	sp|Q16822|PCKGM_HUMAN	848	0	Phosphoenolpyruvate carboxykinase [GTP], mitochondrial OS=Homo sapiens GN=PCK2 PE=1 SV=3	CPn0851	610	7e-174	COG1274	Phosphoenolpyruvate carboxykinase (GTP)	K01596	0	858	aml:100467669	phosphoenolpyruvate carboxykinase (GTP) [EC:4.1.1.32]	GO:0006094//gluconeogenesis;GO:0044281//small molecule metabolic process	GO:0004611//phosphoenolpyruvate carboxykinase activity;GO:0005515//protein binding;GO:0043167//ion binding;GO:0017076//purine nucleotide binding	GO:0005759//mitochondrial matrix	ko00620//Pyruvate metabolism;ko00010//Glycolysis / Gluconeogenesis;ko00020//Citrate cycle (TCA cycle);ko03320//PPAR signaling pathway;ko04910//Insulin signaling pathway;ko04964//Proximal tubule bicarbonate reclamation;ko01100//Metabolic pathways;ko04920//Adipocytokine signaling pathway
CL1759.Contig10_All	1595	70	12	2.2946	0.3485	-2.719	Down	5.67e-13	1.63e-12	gi|156390715|ref|XP_001635415.1|	111.3	1e-22	predicted protein [Nematostella vectensis] >gi|156222509|gb|EDO43352.1| predicted protein [Nematostella vectensis]	--	--	--	--	sp|Q5MYU0|OAS2_RAT	88.6	4e-17	2'-5'-oligoadenylate synthase 2 OS=Rattus norvegicus GN=Oas2 PE=2 SV=1	--	--	--	--	--	K14216	2e-23	111	nve:NEMVE_v1g241602	2'-5'-oligoadenylate synthetase	GO:0050896//response to stimulus	GO:0005488//binding	GO:0044424//intracellular part	ko05168//Herpes simplex infection;ko05164//Influenza A;ko05160//Hepatitis C;ko05162//Measles
CL1759.Contig11_All	555	70	13	6.5943	1.0851	-2.6034	Down	1.97e-12	5.46e-12	--	--	--	--	--	--	--	--	--	--	--	--	--	--	--	--	--	--	--	--	--	--	-	-	-	--
CL1759.Contig12_All	1619	22	5	0.7105	0.1431	-2.3118	Down	0.000284	0.00035	gi|156390715|ref|XP_001635415.1|	111.3	1e-22	predicted protein [Nematostella vectensis] >gi|156222509|gb|EDO43352.1| predicted protein [Nematostella vectensis]	--	--	--	--	sp|Q5MYU0|OAS2_RAT	88.6	4e-17	2'-5'-oligoadenylate synthase 2 OS=Rattus norvegicus GN=Oas2 PE=2 SV=1	--	--	--	--	--	K14216	2e-23	111	nve:NEMVE_v1g241602	2'-5'-oligoadenylate synthetase	GO:0050896//response to stimulus	GO:0005488//binding	GO:0044424//intracellular part	ko05168//Herpes simplex infection;ko05164//Influenza A;ko05160//Hepatitis C;ko05162//Measles
CL1759.Contig13_All	1698	22	5	0.6774	0.1364	-2.3122	Down	0.000284	0.00035	gi|156390715|ref|XP_001635415.1|	111.3	1e-22	predicted protein [Nematostella vectensis] >gi|156222509|gb|EDO43352.1| predicted protein [Nematostella vectensis]	--	--	--	--	sp|Q5MYU0|OAS2_RAT	88.6	4e-17	2'-5'-oligoadenylate synthase 2 OS=Rattus norvegicus GN=Oas2 PE=2 SV=1	--	--	--	--	--	K14216	2e-23	111	nve:NEMVE_v1g241602	2'-5'-oligoadenylate synthetase	GO:0050896//response to stimulus	GO:0005488//binding	GO:0044424//intracellular part	ko05168//Herpes simplex infection;ko05164//Influenza A;ko05160//Hepatitis C;ko05162//Measles
CL1759.Contig15_All	1784	56	10	1.6412	0.2597	-2.6598	Down	2.03e-10	4.84e-10	gi|156390715|ref|XP_001635415.1|	111.3	1e-22	predicted protein [Nematostella vectensis] >gi|156222509|gb|EDO43352.1| predicted protein [Nematostella vectensis]	--	--	--	--	sp|Q5MYU0|OAS2_RAT	88.6	4e-17	2'-5'-oligoadenylate synthase 2 OS=Rattus norvegicus GN=Oas2 PE=2 SV=1	--	--	--	--	--	K14216	2e-23	111	nve:NEMVE_v1g241602	2'-5'-oligoadenylate synthetase	GO:0050896//response to stimulus	GO:0005488//binding	GO:0044424//intracellular part	ko05168//Herpes simplex infection;ko05164//Influenza A;ko05160//Hepatitis C;ko05162//Measles
CL1759.Contig18_All	1663	70	18	2.2007	0.5014	-2.1339	Down	4.3e-10	9.98e-10	gi|156390715|ref|XP_001635415.1|	111.3	1e-22	predicted protein [Nematostella vectensis] >gi|156222509|gb|EDO43352.1| predicted protein [Nematostella vectensis]	--	--	--	--	sp|Q5MYU0|OAS2_RAT	88.6	4e-17	2'-5'-oligoadenylate synthase 2 OS=Rattus norvegicus GN=Oas2 PE=2 SV=1	--	--	--	--	--	K14216	2e-23	111	nve:NEMVE_v1g241602	2'-5'-oligoadenylate synthetase	GO:0050896//response to stimulus	GO:0005488//binding	GO:0044424//intracellular part	ko05168//Herpes simplex infection;ko05164//Influenza A;ko05160//Hepatitis C;ko05162//Measles
CL1759.Contig2_All	1613	80	11	2.5931	0.3159	-3.0371	Down	3.01e-16	1.07e-15	gi|156390715|ref|XP_001635415.1|	111.3	1e-22	predicted protein [Nematostella vectensis] >gi|156222509|gb|EDO43352.1| predicted protein [Nematostella vectensis]	--	--	--	--	sp|Q5MYU0|OAS2_RAT	88.6	4e-17	2'-5'-oligoadenylate synthase 2 OS=Rattus norvegicus GN=Oas2 PE=2 SV=1	--	--	--	--	--	K14216	2e-23	111	nve:NEMVE_v1g241602	2'-5'-oligoadenylate synthetase	GO:0050896//response to stimulus	GO:0005488//binding	GO:0044424//intracellular part	ko05168//Herpes simplex infection;ko05164//Influenza A;ko05160//Hepatitis C;ko05162//Measles
CL1759.Contig20_All	294	84	0	14.938	0	-13.8667	Down	2.58e-28	1.52e-27	--	--	--	--	--	--	--	--	--	--	--	--	--	--	--	--	--	--	--	--	--	--	-	-	-	--
CL1759.Contig3_All	1791	64	10	1.8683	0.2586	-2.8529	Down	1.58e-12	4.4e-12	gi|156390715|ref|XP_001635415.1|	112.1	1e-22	predicted protein [Nematostella vectensis] >gi|156222509|gb|EDO43352.1| predicted protein [Nematostella vectensis]	--	--	--	--	sp|P11928|OAS1A_MOUSE	87.8	7e-17	2'-5'-oligoadenylate synthase 1A OS=Mus musculus GN=Oas1a PE=2 SV=2	--	--	--	--	--	K14216	1e-23	112	nve:NEMVE_v1g241602	2'-5'-oligoadenylate synthetase	GO:0050794//regulation of cellular process;GO:0051704	GO:1901363;GO:0016740//transferase activity;GO:0097159//organic cyclic compound binding	-	ko05168//Herpes simplex infection;ko05164//Influenza A;ko05160//Hepatitis C;ko05162//Measles
CL1759.Contig4_All	1858	65	10	1.8291	0.2493	-2.8752	Down	8.53e-13	2.42e-12	gi|156390715|ref|XP_001635415.1|	112.1	1e-22	predicted protein [Nematostella vectensis] >gi|156222509|gb|EDO43352.1| predicted protein [Nematostella vectensis]	--	--	--	--	sp|P11928|OAS1A_MOUSE	87.8	7e-17	2'-5'-oligoadenylate synthase 1A OS=Mus musculus GN=Oas1a PE=2 SV=2	--	--	--	--	--	K14216	1e-23	112	nve:NEMVE_v1g241602	2'-5'-oligoadenylate synthetase	GO:0050794//regulation of cellular process;GO:0051704	GO:1901363;GO:0016740//transferase activity;GO:0097159//organic cyclic compound binding	-	ko05168//Herpes simplex infection;ko05164//Influenza A;ko05160//Hepatitis C;ko05162//Measles
CL1759.Contig5_All	1842	89	17	2.5262	0.4275	-2.563	Down	3.39e-15	1.13e-14	gi|156390715|ref|XP_001635415.1|	112.1	1e-22	predicted protein [Nematostella vectensis] >gi|156222509|gb|EDO43352.1| predicted protein [Nematostella vectensis]	--	--	--	--	sp|P11928|OAS1A_MOUSE	87.8	7e-17	2'-5'-oligoadenylate synthase 1A OS=Mus musculus GN=Oas1a PE=2 SV=2	--	--	--	--	--	K14216	1e-23	112	nve:NEMVE_v1g241602	2'-5'-oligoadenylate synthetase	GO:0050794//regulation of cellular process;GO:0051704	GO:1901363;GO:0016740//transferase activity;GO:0097159//organic cyclic compound binding	-	ko05168//Herpes simplex infection;ko05164//Influenza A;ko05160//Hepatitis C;ko05162//Measles
CL1759.Contig6_All	1775	35	3	1.0309	0.0783	-3.7187	Down	4.52e-09	9.52e-09	gi|156390715|ref|XP_001635415.1|	112.1	1e-22	predicted protein [Nematostella vectensis] >gi|156222509|gb|EDO43352.1| predicted protein [Nematostella vectensis]	--	--	--	--	sp|P11928|OAS1A_MOUSE	87.8	7e-17	2'-5'-oligoadenylate synthase 1A OS=Mus musculus GN=Oas1a PE=2 SV=2	--	--	--	--	--	K14216	1e-23	112	nve:NEMVE_v1g241602	2'-5'-oligoadenylate synthetase	GO:0050794//regulation of cellular process;GO:0051704	GO:1901363;GO:0016740//transferase activity;GO:0097159//organic cyclic compound binding	-	ko05168//Herpes simplex infection;ko05164//Influenza A;ko05160//Hepatitis C;ko05162//Measles
CL1759.Contig7_All	1658	19	2	0.5991	0.0559	-3.4219	Down	3.87e-05	5.33e-05	gi|156390715|ref|XP_001635415.1|	107.8	1e-21	predicted protein [Nematostella vectensis] >gi|156222509|gb|EDO43352.1| predicted protein [Nematostella vectensis]	--	--	--	--	sp|P11928|OAS1A_MOUSE	87.8	6e-17	2'-5'-oligoadenylate synthase 1A OS=Mus musculus GN=Oas1a PE=2 SV=2	--	--	--	--	--	K14216	2e-22	107	nve:NEMVE_v1g241602	2'-5'-oligoadenylate synthetase	GO:0050794//regulation of cellular process;GO:0051704	GO:1901363;GO:0016740//transferase activity;GO:0097159//organic cyclic compound binding	-	ko05168//Herpes simplex infection;ko05164//Influenza A;ko05160//Hepatitis C;ko05162//Measles
CL1759.Contig8_All	1591	19	2	0.6244	0.0582	-3.4234	Down	3.87e-05	5.33e-05	gi|156390715|ref|XP_001635415.1|	107.8	1e-21	predicted protein [Nematostella vectensis] >gi|156222509|gb|EDO43352.1| predicted protein [Nematostella vectensis]	--	--	--	--	sp|P11928|OAS1A_MOUSE	87.8	6e-17	2'-5'-oligoadenylate synthase 1A OS=Mus musculus GN=Oas1a PE=2 SV=2	--	--	--	--	--	K14216	2e-22	107	nve:NEMVE_v1g241602	2'-5'-oligoadenylate synthetase	GO:0050794//regulation of cellular process;GO:0051704	GO:1901363;GO:0016740//transferase activity;GO:0097159//organic cyclic compound binding	-	ko05168//Herpes simplex infection;ko05164//Influenza A;ko05160//Hepatitis C;ko05162//Measles
CL1759.Contig9_All	573	75	16	6.8433	1.2935	-2.4034	Down	3.48e-12	9.46e-12	--	--	--	--	--	--	--	--	--	--	--	--	--	--	--	--	--	--	--	--	--	--	-	-	-	--
CL1761.Contig1_All	658	225	41	17.8779	2.8864	-2.6308	Down	3.04e-37	2.31e-36	--	--	--	--	--	--	--	--	--	--	--	--	--	--	--	--	--	--	--	--	--	--	-	-	-	--
CL1761.Contig2_All	495	172	21	18.167	1.9652	-3.2086	Down	4.46e-35	3.2e-34	--	--	--	--	gi|14572586|emb|AL157871.5|	63.9	7e-07	Human chromosome 14 DNA sequence BAC R-638I2 of library RPCI-11 from chromosome 14 of Homo sapiens (Human), complete sequence	--	--	--	--	--	--	--	--	--	--	--	--	--	--	-	-	-	--
CL1762.Contig2_All	640	48	10	3.9212	0.7238	-2.4376	Down	2.23e-08	4.37e-08	--	--	--	--	--	--	--	--	--	--	--	--	--	--	--	--	--	--	--	--	--	--	-	-	-	--
CL1764.Contig1_All	298	26	1	4.5616	0.1554	-4.8755	Down	4.24e-08	8.06e-08	--	--	--	--	--	--	--	--	--	--	--	--	--	--	--	--	--	--	--	--	--	--	-	-	-	--
CL1767.Contig1_All	626	71	11	5.9299	0.814	-2.8649	Down	8.23e-14	2.51e-13	--	--	--	--	--	--	--	--	--	--	--	--	--	--	--	--	--	--	--	--	--	--	-	-	-	--
CL177.Contig1_All	354	67	13	9.8954	1.7011	-2.5403	Down	1.15e-11	3e-11	--	--	--	--	--	--	--	--	--	--	--	--	--	--	--	--	--	--	--	--	--	--	-	-	-	--
CL1773.Contig1_All	581	86	18	7.739	1.4351	-2.431	Down	6.1e-14	1.89e-13	--	--	--	--	--	--	--	--	--	--	--	--	--	--	--	--	--	--	--	--	--	--	-	-	-	--
CL1773.Contig2_All	698	48	4	3.5954	0.2655	-3.7594	Down	4.16e-12	1.13e-11	--	--	--	--	--	--	--	--	--	--	--	--	--	--	--	--	--	--	--	--	--	--	-	-	-	--
CL1778.Contig3_All	395	60	14	7.9417	1.6418	-2.2742	Down	1.87e-09	4.06e-09	--	--	--	--	--	--	--	--	--	--	--	--	--	--	--	--	--	--	--	--	--	--	-	-	-	--
CL1779.Contig3_All	1338	80	21	3.126	0.727	-2.1043	Down	3.62e-11	9.08e-11	gi|383851133|ref|XP_003701094.1|	295	5e-78	PREDICTED: RNA-binding protein squid-like isoform 1 [Megachile rotundata]	gi|346713556|dbj|AK386442.1|	67.9	1e-07	Bombyx mori mRNA, clone: fprW07N23	sp|Q08473|SQD_DROME	248	3e-65	RNA-binding protein squid OS=Drosophila melanogaster GN=sqd PE=1 SV=3	SPAC140.02	112	1e-24	COG0724	RNA-binding proteins (RRM domain)	K03102	6e-78	291	isc:IscW_ISCW007146	squid	-	-	-	ko04320//Dorso-ventral axis formation
CL178.Contig1_All	1082	336	0	16.2358	0	-13.9869	Down	5.37e-111	1.22e-109	gi|345798077|ref|XP_536209.3|	62	6e-08	PREDICTED: ADAMTS-like 3 [Canis lupus familiaris]	--	--	--	--	sp|Q9H7T3|CJ095_HUMAN	57	7e-08	Uncharacterized protein C10orf95 OS=Homo sapiens GN=C10orf95 PE=2 SV=1	--	--	--	--	--	K13091	9e-08	58.5	dpo:Dpse_GA10876	RNA-binding protein 39	-	-	-	--
CL178.Contig2_All	327	23	0	3.6774	0	-11.8445	Down	2.67e-08	5.2e-08	--	--	--	--	--	--	--	--	--	--	--	--	--	--	--	--	--	--	--	--	--	--	-	-	-	--
CL178.Contig3_All	657	11	0	0.8754	0	-9.7738	Down	0.000231	0.000289	--	--	--	--	--	--	--	--	--	--	--	--	--	--	--	--	--	--	--	--	--	--	-	-	-	--
CL1780.Contig1_All	1982	775	166	20.4437	3.8798	-2.3976	Down	1.15e-111	2.64e-110	gi|405954917|gb|EKC22221.1|	385.6	5e-105	Dipeptidase 1 [Crassostrea gigas]	gi|371914388|dbj|AK393257.1|	69.9	5e-08	Sus scrofa mRNA, clone: KDN010029A08, expressed in kidney	sp|P31430|DPEP1_RAT	327	8e-89	Dipeptidase 1 OS=Rattus norvegicus GN=Dpep1 PE=2 SV=2	SPAC3A11.10c	244	4e-64	COG2355	Zn-dependent dipeptidase, microsomal dipeptidase homolog	K01273	6e-104	379	bfo:BRAFLDRAFT_67391	membrane dipeptidase [EC:3.4.13.19]	-	GO:0008238//exopeptidase activity	-	--
CL1780.Contig2_All	808	381	64	24.6533	3.6692	-2.7482	Down	6.17e-65	8.08e-64	gi|405954917|gb|EKC22221.1|	219.9	1e-55	Dipeptidase 1 [Crassostrea gigas]	gi|466059630|ref|XM_004280049.1|	75.8	3e-10	PREDICTED: Orcinus orca dipeptidase 1 (renal) (DPEP1), mRNA	sp|P16444|DPEP1_HUMAN	201	2e-51	Dipeptidase 1 OS=Homo sapiens GN=DPEP1 PE=1 SV=3	SPAC3A11.10c	134	2e-31	COG2355	Zn-dependent dipeptidase, microsomal dipeptidase homolog	K01273	1e-56	219	bfo:BRAFLDRAFT_67391	membrane dipeptidase [EC:3.4.13.19]	GO:0008152//metabolic process	GO:0046872//metal ion binding;GO:0008238//exopeptidase activity	-	--
CL1781.Contig1_All	717	103	24	7.5107	1.5506	-2.2761	Down	2.77e-15	9.27e-15	gi|291234333|ref|XP_002737110.1|	57.8	5e-07	PREDICTED: peptidylprolyl isomerase G-like [Saccoglossus kowalevskii]	--	--	--	--	--	--	--	--	--	--	--	--	--	--	--	--	--	--	-	-	-	--
CL1781.Contig4_All	259	16	1	3.2298	0.1789	-4.1742	Down	5.29e-05	7.09e-05	--	--	--	--	--	--	--	--	--	--	--	--	--	--	--	--	--	--	--	--	--	--	-	-	-	--
CL1783.Contig1_All	277	115	17	21.7059	2.843	-2.9326	Down	5.09e-22	2.38e-21	--	--	--	--	gi|388254441|gb|JQ862210.1|	60	6e-06	Labeo rohita microsatellite CTG_035694 sequence	--	--	--	--	--	--	--	--	--	--	--	--	--	--	-	-	-	--
CL1783.Contig2_All	1117	130	28	6.0849	1.1612	-2.3896	Down	5.63e-20	2.41e-19	--	--	--	--	gi|20331023|gb|AC067793.9|	63.9	2e-06	Homo sapiens chromosome 15, clone RP11-552D14, complete sequence	--	--	--	--	--	--	--	--	--	--	--	--	--	--	-	-	-	--
CL1783.Contig3_All	1135	399	96	18.3797	3.9181	-2.2299	Down	1.6e-53	1.71e-52	--	--	--	--	gi|328802710|ref|NM_001205305.1|	63.9	2e-06	Bos taurus tripartite motif containing 5 (TRIM5), mRNA	--	--	--	--	--	--	--	--	--	--	--	--	--	--	-	-	-	--
CL1785.Contig1_All	547	93	19	8.8891	1.609	-2.4659	Down	3.42e-15	1.14e-14	--	--	--	--	--	--	--	--	--	--	--	--	--	--	--	--	--	--	--	--	--	--	-	-	-	--
CL179.Contig1_All	270	55	14	10.6502	2.402	-2.1486	Down	2.88e-08	5.6e-08	--	--	--	--	--	--	--	--	--	--	--	--	--	--	--	--	--	--	--	--	--	--	-	-	-	--
CL1790.Contig1_All	324	17	3	2.7432	0.4289	-2.6771	Down	0.000568	0.000678	--	--	--	--	--	--	--	--	--	--	--	--	--	--	--	--	--	--	--	--	--	--	-	-	-	--
CL1791.Contig1_All	1274	292	63	11.9832	2.2907	-2.3872	Down	6.4e-43	5.57e-42	gi|260812657|ref|XP_002601037.1|	70.5	2e-10	hypothetical protein BRAFLDRAFT_96927 [Branchiostoma floridae] >gi|229286327|gb|EEN57049.1| hypothetical protein BRAFLDRAFT_96927 [Branchiostoma floridae]	gi|34221826|emb|BX004824.9|	61.9	7e-06	Zebrafish DNA sequence from clone CH211-57I17 in linkage group 20, complete sequence	sp|Q5ZMD2|ANKY2_CHICK	52.8	2e-06	Ankyrin repeat and MYND domain-containing protein 2 OS=Gallus gallus GN=ANKMY2 PE=2 SV=1	SPBP8B7.07c	50.8	5e-06	COG2940	Proteins containing SET domain	K11847	3e-06	53.9	nve:NEMVE_v1g202860	ubiquitin carboxyl-terminal hydrolase 19 [EC:3.1.2.15]	-	GO:0005488//binding	-	ko05211//Renal cell carcinoma;ko05200//Pathways in cancer
CL1793.Contig1_All	343	27	6	4.1156	0.8103	-2.3446	Down	4.72e-05	6.37e-05	--	--	--	--	--	--	--	--	--	--	--	--	--	--	--	--	--	--	--	--	--	--	-	-	-	--
CL1793.Contig2_All	296	65	6	11.4811	0.939	-3.612	Down	1.67e-15	5.66e-15	--	--	--	--	--	--	--	--	--	--	--	--	--	--	--	--	--	--	--	--	--	--	-	-	-	--
CL1793.Contig3_All	244	55	10	11.7851	1.8985	-2.634	Down	3.7e-10	8.59e-10	--	--	--	--	--	--	--	--	--	--	--	--	--	--	--	--	--	--	--	--	--	--	-	-	-	--
CL1795.Contig1_All	244	97	0	20.7846	0	-14.3432	Down	1.4e-32	9.36e-32	--	--	--	--	--	--	--	--	--	--	--	--	--	--	--	--	--	--	--	--	--	--	-	-	-	--
CL1796.Contig1_All	968	143	11	7.7236	0.5264	-3.875	Down	2.44e-34	1.72e-33	gi|195158443|ref|XP_002020095.1|	71.6	6e-11	GL13803 [Drosophila persimilis] >gi|194116864|gb|EDW38907.1| GL13803 [Drosophila persimilis]	gi|465596935|gb|GAGC011420465.1|	77.8	9e-11	TSA: Anolis carolinensis k51:715738 transcribed RNA sequence	sp|P19334|TRP_DROME	57.4	5e-08	Transient receptor potential protein OS=Drosophila melanogaster GN=trp PE=1 SV=3	YLR197w	57	5e-08	COG1498	Protein implicated in ribosomal biogenesis, Nop56p homolog	K13217	8e-12	71.6	dpe:Dper_GL13803	pre-mRNA-processing factor 39	-	-	-	ko05202//Transcriptional misregulation in cancer
CL1796.Contig2_All	943	292	0	16.1894	0	-13.9828	Down	1.47e-96	2.88e-95	gi|195158443|ref|XP_002020095.1|	71.6	6e-11	GL13803 [Drosophila persimilis] >gi|194116864|gb|EDW38907.1| GL13803 [Drosophila persimilis]	gi|83423427|emb|CR931938.9|	69.9	2e-08	Zebrafish DNA sequence from clone DKEY-115J2 in linkage group 1, complete sequence	sp|P19334|TRP_DROME	57.4	4e-08	Transient receptor potential protein OS=Drosophila melanogaster GN=trp PE=1 SV=3	YLR197w	57	5e-08	COG1498	Protein implicated in ribosomal biogenesis, Nop56p homolog	K13217	8e-12	71.6	dpe:Dper_GL13803	pre-mRNA-processing factor 39	-	-	-	ko05202//Transcriptional misregulation in cancer
CL1798.Contig1_All	329	15	2	2.3837	0.2816	-3.0815	Down	0.000537	0.000644	--	--	--	--	--	--	--	--	--	--	--	--	--	--	--	--	--	--	--	--	--	--	-	-	-	--
CL18.Contig1_All	487	151	18	16.211	1.7122	-3.243	Down	2.84e-31	1.82e-30	--	--	--	--	--	--	--	--	--	--	--	--	--	--	--	--	--	--	--	--	--	--	-	-	-	--
CL1800.Contig1_All	680	167	40	12.8401	2.7249	-2.2364	Down	2.12e-23	1.05e-22	gi|291228418|ref|XP_002734174.1|	65.9	1e-09	PREDICTED: hypothetical protein [Saccoglossus kowalevskii]	--	--	--	--	--	--	--	--	--	--	--	--	--	K14480	1e-08	60.1	dre:560340	apolipoprotein L	-	-	-	ko05143//African trypanosomiasis
CL1800.Contig2_All	228	14	1	3.2104	0.2032	-3.9818	Down	0.000215	0.00027	--	--	--	--	--	--	--	--	--	--	--	--	--	--	--	--	--	--	--	--	--	--	-	-	-	--
CL1802.Contig2_All	710	245	25	18.0413	1.6311	-3.4674	Down	7.53e-53	8e-52	--	--	--	--	--	--	--	--	--	--	--	--	--	--	--	--	--	--	--	--	--	--	-	-	-	--
CL1804.Contig1_All	1038	307	62	15.4633	2.7669	-2.4825	Down	4.19e-47	3.99e-46	--	--	--	--	--	--	--	--	--	--	--	--	--	--	--	--	--	--	--	--	--	--	-	-	-	--
CL1809.Contig2_All	860	13	1	0.7903	0.0539	-3.874	Down	0.00043	0.000524	--	--	--	--	--	--	--	--	--	--	--	--	--	--	--	--	--	--	--	--	--	--	-	-	-	--
CL1809.Contig3_All	886	36	2	2.1244	0.1046	-4.3441	Down	3.16e-10	7.38e-10	--	--	--	--	--	--	--	--	--	--	--	--	--	--	--	--	--	--	--	--	--	--	-	-	-	--
CL1809.Contig4_All	914	17	0	0.9724	0	-9.9254	Down	2.48e-06	3.92e-06	--	--	--	--	--	--	--	--	--	--	--	--	--	--	--	--	--	--	--	--	--	--	-	-	-	--
CL1809.Contig5_All	642	175	32	14.2516	2.309	-2.6258	Down	3.01e-29	1.81e-28	--	--	--	--	--	--	--	--	--	--	--	--	--	--	--	--	--	--	--	--	--	--	-	-	-	--
CL1811.Contig1_All	218	20	0	4.7966	0	-12.2278	Down	2.58e-07	4.56e-07	--	--	--	--	--	--	--	--	--	--	--	--	--	--	--	--	--	--	--	--	--	--	-	-	-	--
CL1811.Contig3_All	413	22	3	2.7851	0.3365	-3.0491	Down	2.46e-05	3.44e-05	--	--	--	--	--	--	--	--	--	--	--	--	--	--	--	--	--	--	--	--	--	--	-	-	-	--
CL1813.Contig2_All	223	21	0	4.9235	0	-12.2655	Down	1.21e-07	2.22e-07	--	--	--	--	--	--	--	--	--	--	--	--	--	--	--	--	--	--	--	--	--	--	-	-	-	--
CL1814.Contig4_All	5409	416	73	4.021	0.6252	-2.6852	Down	5.25e-69	7.31e-68	gi|443728671|gb|ELU14910.1|	987.6	0	hypothetical protein CAPTEDRAFT_182091, partial [Capitella teleta]	gi|295852802|ref|XR_086516.2|	147	7e-31	PREDICTED: Saccoglossus kowalevskii Phasmid Socket Absent family member (psa-4)-like (LOC100370809), miscRNA	sp|Q9NDJ2|DOM_DROME	770	0	Helicase domino OS=Drosophila melanogaster GN=dom PE=1 SV=2	YDR334w	294	1e-78	COG0553	Superfamily II DNA/RNA helicases, SNF2 family	K11320	0	910	bfo:BRAFLDRAFT_127252	E1A-binding protein p400 [EC:3.6.4.-]	GO:0009790//embryo development;GO:0016043//cellular component organization;GO:0009653//anatomical structure morphogenesis;GO:0051252//regulation of RNA metabolic process;GO:0048513//organ development;GO:0010629//negative regulation of gene expression;GO:0048666//neuron development	GO:0003677//DNA binding	GO:0031981//nuclear lumen;GO:0044427//chromosomal part	--
CL1815.Contig2_All	1305	220	0	8.814	0	-13.1056	Down	6.16e-73	9.1e-72	gi|91090540|ref|XP_970878.1|	112.8	4e-23	PREDICTED: similar to CG12423 CG12423-PA [Tribolium castaneum] >gi|270013882|gb|EFA10330.1| hypothetical protein TcasGA2_TC012547 [Tribolium castaneum]	gi|426254318|ref|XM_004020777.1|	71.9	8e-09	PREDICTED: Ovis aries G1 to S phase transition 1, transcript variant 1 (GSPT1), mRNA	sp|Q6JEL2|KLH10_HUMAN	348	2e-95	Kelch-like protein 10 OS=Homo sapiens GN=KLHL10 PE=2 SV=1	CC3494_1	52.8	1e-06	COG3637	Opacity protein and related surface antigens	K10448	9e-108	389	tca:659481	kelch-like protein 10	-	-	-	--
CL1816.Contig1_All	352	80	10	11.8825	1.316	-3.1746	Down	6.7e-17	2.46e-16	--	--	--	--	--	--	--	--	--	--	--	--	--	--	--	--	--	--	--	--	--	--	-	-	-	--
CL1818.Contig2_All	699	45	7	3.3659	0.4639	-2.8591	Down	3.37e-09	7.14e-09	--	--	--	--	--	--	--	--	--	--	--	--	--	--	--	--	--	--	--	--	--	--	-	-	-	--
CL1819.Contig2_All	376	15	0	2.0858	0	-11.0264	Down	1.13e-05	1.65e-05	gi|405954309|gb|EKC21787.1|	86.7	3e-16	Constitutive coactivator of PPAR-gamma-like protein 1-like protein [Crassostrea gigas]	--	--	--	--	--	--	--	--	--	--	--	--	--	--	--	--	--	--	-	-	-	--
CL182.Contig2_All	359	440	49	64.0795	6.3227	-3.3413	Down	1.28e-90	2.36e-89	--	--	--	--	--	--	--	--	--	--	--	--	--	--	--	--	--	--	--	--	--	--	-	-	-	--
CL1820.Contig2_All	557	13	1	1.2203	0.0832	-3.8745	Down	0.00043	0.000524	gi|405952083|gb|EKC19934.1|	181.4	1e-44	THO complex subunit 5-like protein [Crassostrea gigas]	--	--	--	--	sp|Q7ZXA8|THO5B_XENLA	144	1e-34	THO complex subunit 5 homolog B OS=Xenopus laevis GN=thoc5-b PE=1 SV=1	--	--	--	--	--	K13174	1e-32	139	xtr:549581	THO complex subunit 5	GO:0060215//primitive hemopoiesis;GO:0045650//negative regulation of macrophage differentiation;GO:0051028//mRNA transport	GO:0005515//protein binding	GO:0043234//protein complex;GO:0044428//nuclear part	ko03013//RNA transport
CL1821.Contig1_All	776	153	31	10.3084	1.8505	-2.4778	Down	3.35e-24	1.71e-23	gi|195456938|ref|XP_002075354.1|	56.6	1e-06	GK17577 [Drosophila willistoni] >gi|194171439|gb|EDW86340.1| GK17577 [Drosophila willistoni]	--	--	--	--	sp|P98088|MUC5A_HUMAN	108	2e-23	Mucin-5AC (Fragments) OS=Homo sapiens GN=MUC5AC PE=1 SV=3	YGR189c	65.5	1e-10	COG2273	Beta-glucanase/Beta-glucan synthetase	K10955	4e-20	98.6	acs:100563509	intestinal mucin-2	-	-	-	ko05146//Amoebiasis;ko05110//Vibrio cholerae infection
CL1822.Contig2_All	247	33	6	6.9852	1.1253	-2.634	Down	1.4e-06	2.27e-06	--	--	--	--	--	--	--	--	--	--	--	--	--	--	--	--	--	--	--	--	--	--	-	-	-	--
CL1824.Contig2_All	383	139	21	18.9748	2.5399	-2.9012	Down	4.83e-26	2.62e-25	--	--	--	--	--	--	--	--	--	--	--	--	--	--	--	--	--	--	--	--	--	--	-	-	-	--
CL1826.Contig1_All	445	81	6	9.5167	0.6246	-3.9295	Down	3.2e-20	1.39e-19	--	--	--	--	--	--	--	--	--	--	--	--	--	--	--	--	--	--	--	--	--	--	-	-	-	--
CL1826.Contig2_All	415	42	4	5.2913	0.4465	-3.5669	Down	2.38e-10	5.65e-10	--	--	--	--	--	--	--	--	--	--	--	--	--	--	--	--	--	--	--	--	--	--	-	-	-	--
CL1826.Contig4_All	332	81	9	12.7558	1.2558	-3.3445	Down	7.15e-18	2.76e-17	--	--	--	--	--	--	--	--	--	--	--	--	--	--	--	--	--	--	--	--	--	--	-	-	-	--
CL1828.Contig3_All	500	92	17	9.6201	1.575	-2.6107	Down	5.81e-16	2.03e-15	--	--	--	--	--	--	--	--	--	--	--	--	--	--	--	--	--	--	--	--	--	--	-	-	-	--
CL1829.Contig1_All	712	54	3	3.9653	0.1952	-4.3444	Down	8.68e-15	2.84e-14	gi|291243361|ref|XP_002741574.1|	103.6	8e-21	PREDICTED: hypothetical protein [Saccoglossus kowalevskii]	--	--	--	--	--	--	--	--	--	--	--	--	--	K00408	1e-15	84	spu:581240	wingless-type MMTV integration site family, member 4	-	-	-	ko05166//HTLV-I infection;ko04310//Wnt signaling pathway;ko04916//Melanogenesis;ko05217//Basal cell carcinoma;ko04340//Hedgehog signaling pathway;ko05200//Pathways in cancer
CL1829.Contig2_All	643	25	2	2.0328	0.1441	-3.8183	Down	6.69e-07	1.13e-06	gi|291243361|ref|XP_002741574.1|	79	1e-13	PREDICTED: hypothetical protein [Saccoglossus kowalevskii]	--	--	--	--	--	--	--	--	--	--	--	--	--	K00408	2e-12	72.4	spu:581240	wingless-type MMTV integration site family, member 4	-	-	-	ko05166//HTLV-I infection;ko04310//Wnt signaling pathway;ko04916//Melanogenesis;ko05217//Basal cell carcinoma;ko04340//Hedgehog signaling pathway;ko05200//Pathways in cancer
CL1830.Contig2_All	2443	2016	470	43.1447	8.912	-2.2754	Down	9.68e-270	6.16e-268	gi|405963403|gb|EKC28979.1|	144.8	2e-32	Niemann-Pick C1 protein [Crassostrea gigas]	--	--	--	--	sp|O15118|NPC1_HUMAN	158	5e-38	Niemann-Pick C1 protein OS=Homo sapiens GN=NPC1 PE=1 SV=2	DR2133	54.7	7e-07	COG4372	Uncharacterized protein conserved in bacteria with the myosin-like domain	K12385	1e-37	159	ptr:455338	Niemann-Pick C1 protein	GO:0044763;GO:0071704;GO:0050896//response to stimulus;GO:0030301//cholesterol transport;GO:0044238//primary metabolic process;GO:0006914//autophagy;GO:0065007//biological regulation	GO:0004872//receptor activity;GO:0005488//binding	GO:0043231//intracellular membrane-bounded organelle;GO:0016021//integral to membrane;GO:0044446//intracellular organelle part;GO:0044444//cytoplasmic part	ko04142//Lysosome
CL1830.Contig3_All	223	169	27	39.6226	5.6087	-2.8206	Down	1.78e-30	1.12e-29	--	--	--	--	--	--	--	--	--	--	--	--	--	--	--	--	--	--	--	--	--	--	-	-	-	--
CL1831.Contig1_All	536	10	0	0.9754	0	-9.9299	Down	0.000492	0.000597	--	--	--	--	--	--	--	--	--	--	--	--	--	--	--	--	--	--	--	--	--	--	-	-	-	--
CL1831.Contig2_All	593	35	2	3.0858	0.1562	-4.3042	Down	6.4e-10	1.45e-09	--	--	--	--	--	--	--	--	--	--	--	--	--	--	--	--	--	--	--	--	--	--	-	-	-	--
CL1835.Contig1_All	373	80	4	11.2135	0.4968	-4.4964	Down	8.87e-22	4.1e-21	--	--	--	--	--	--	--	--	--	--	--	--	--	--	--	--	--	--	--	--	--	--	-	-	-	--
CL1836.Contig1_All	504	60	12	6.2242	1.1029	-2.4966	Down	2.11e-10	5.01e-10	gi|345325215|ref|XP_001506508.2|	84.3	2e-15	PREDICTED: DEP domain-containing mTOR-interacting protein-like [Ornithorhynchus anatinus]	--	--	--	--	sp|Q8TB45|DPTOR_HUMAN	65.1	7e-11	DEP domain-containing mTOR-interacting protein OS=Homo sapiens GN=DEPTOR PE=1 SV=2	--	--	--	--	--	--	--	--	--	--	-	-	-	--
CL1836.Contig2_All	364	30	2	4.309	0.2545	-4.0816	Down	2.12e-08	4.15e-08	gi|403259207|ref|XP_003922114.1|	29.3	5e-07	PREDICTED: uncharacterized protein LOC101027394 [Saimiri boliviensis boliviensis]	gi|195385409|ref|XM_002051363.1|	60	8e-06	Drosophila virilis GJ15475 (Dvir\GJ15475), mRNA	--	--	--	--	--	--	--	--	--	--	--	--	--	--	-	-	-	--
CL1837.Contig2_All	548	110	11	10.4948	0.9298	-3.4966	Down	1.09e-24	5.66e-24	--	--	--	--	gi|70907584|emb|CR385024.10|	61.9	3e-06	Zebrafish DNA sequence from clone CH211-202G4 in linkage group 8, complete sequence	--	--	--	--	--	--	--	--	--	--	--	--	--	--	-	-	-	--
CL1839.Contig1_All	354	33	5	4.8738	0.6543	-2.897	Down	3.84e-07	6.66e-07	--	--	--	--	--	--	--	--	--	--	--	--	--	--	--	--	--	--	--	--	--	--	-	-	-	--
CL1840.Contig2_All	526	30	0	2.9819	0	-11.542	Down	1.35e-10	3.24e-10	--	--	--	--	--	--	--	--	--	--	--	--	--	--	--	--	--	--	--	--	--	--	-	-	-	--
CL1842.Contig1_All	319	37	4	6.0642	0.5809	-3.384	Down	6.61e-09	1.36e-08	--	--	--	--	--	--	--	--	--	--	--	--	--	--	--	--	--	--	--	--	--	--	-	-	-	--
CL1844.Contig1_All	906	396	36	22.8522	1.8407	-3.634	Down	7.13e-88	1.27e-86	--	--	--	--	--	--	--	--	--	--	--	--	--	--	--	--	--	--	--	--	--	--	-	-	-	--
CL1845.Contig2_All	233	814	194	182.654	38.5697	-2.2436	Down	3.51e-108	7.77e-107	--	--	--	--	gi|133740870|emb|CU151849.10|	61.9	1e-06	Pig DNA sequence from clone CH242-198O5 on chromosome 4, complete sequence	--	--	--	--	--	--	--	--	--	--	--	--	--	--	-	-	-	--
CL1845.Contig3_All	228	43	0	9.8604	0	-13.2674	Down	7.32e-15	2.4e-14	--	--	--	--	--	--	--	--	--	--	--	--	--	--	--	--	--	--	--	--	--	--	-	-	-	--
CL1846.Contig2_All	468	26	7	2.9046	0.6929	-2.0676	Down	0.000223	0.000279	--	--	--	--	--	--	--	--	--	--	--	--	--	--	--	--	--	--	--	--	--	--	-	-	-	--
CL1847.Contig2_All	1117	248	29	11.608	1.2027	-3.2708	Down	8.56e-51	8.74e-50	gi|321455790|gb|EFX66914.1|	317.8	6e-85	hypothetical protein DAPPUDRAFT_218850 [Daphnia pulex]	gi|380010983|ref|XM_003689547.1|	61.9	6e-06	PREDICTED: Apis florea exostosin-3-like (LOC100868110), mRNA	sp|O43909|EXTL3_HUMAN	311	2e-84	Exostosin-like 3 OS=Homo sapiens GN=EXTL3 PE=2 SV=1	--	--	--	--	--	K02370	4e-85	315	dre:493783	alpha-1,4-N-acetylglucosaminyltransferase EXTL3 [EC:2.4.1.223 2.4.1.224]	GO:0035118//embryonic pectoral fin morphogenesis;GO:0045743//positive regulation of fibroblast growth factor receptor signaling pathway;GO:0033564//anterior/posterior axon guidance;GO:0015012//heparan sulfate proteoglycan biosynthetic process;GO:0031290//retinal ganglion cell axon guidance;GO:0030516//regulation of axon extension;GO:0050650//chondroitin sulfate proteoglycan biosynthetic process	GO:0001888//glucuronyl-galactosyl-proteoglycan 4-alpha-N-acetylglucosaminyltransferase activity	-	ko01100//Metabolic pathways;ko00534//Glycosaminoglycan biosynthesis - heparan sulfate
CL1851.Contig4_All	393	71	17	9.4455	2.0038	-2.2369	Down	9.36e-11	2.28e-10	--	--	--	--	gi|71044129|gb|AC163106.4|	61.9	2e-06	Mus musculus BAC clone RP23-278O13 from chromosome 3, complete sequence	--	--	--	--	--	--	--	--	--	--	--	--	--	--	-	-	-	--
CL1852.Contig2_All	488	248	56	26.5701	5.3158	-2.3214	Down	1.58e-35	1.14e-34	--	--	--	--	--	--	--	--	--	--	--	--	--	--	--	--	--	--	--	--	--	--	-	-	-	--
CL1853.Contig1_All	252	37	0	7.6765	0	-12.9062	Down	6.81e-13	1.95e-12	--	--	--	--	--	--	--	--	--	--	--	--	--	--	--	--	--	--	--	--	--	--	-	-	-	--
CL1853.Contig2_All	270	21	5	4.0665	0.8578	-2.2451	Down	0.000501	0.000607	--	--	--	--	--	--	--	--	--	--	--	--	--	--	--	--	--	--	--	--	--	--	-	-	-	--
CL1855.Contig3_All	293	28	2	4.9963	0.3162	-3.982	Down	8.47e-08	1.57e-07	--	--	--	--	--	--	--	--	--	--	--	--	--	--	--	--	--	--	--	--	--	--	-	-	-	--
CL1862.Contig3_All	604	11	0	0.9522	0	-9.8951	Down	0.000231	0.000289	gi|321477787|gb|EFX88745.1|	67	6e-10	hypothetical protein DAPPUDRAFT_311082 [Daphnia pulex]	--	--	--	--	sp|Q11174|CHIT_CAEEL	64.7	1e-10	Probable endochitinase OS=Caenorhabditis elegans GN=cht-1 PE=1 SV=1	--	--	--	--	--	K01183	2e-11	69.3	cbr:CBG14201	chitinase [EC:3.2.1.14]	-	-	-	ko00520//Amino sugar and nucleotide sugar metabolism
CL1863.Contig4_All	2355	635	151	14.0975	2.9702	-2.2468	Down	6.12e-85	1.05e-83	--	--	--	--	--	--	--	--	--	--	--	--	--	--	--	--	--	--	--	--	--	--	-	-	-	--
CL1865.Contig1_All	583	40	2	3.5872	0.1589	-4.4967	Down	1.87e-11	4.84e-11	gi|390356762|ref|XP_798464.2|	79.7	8e-14	PREDICTED: uncharacterized protein LOC593916 [Strongylocentrotus purpuratus]	--	--	--	--	--	--	--	--	--	--	--	--	--	--	--	--	--	--	-	-	-	--
CL1866.Contig1_All	1098	432	86	20.5704	3.6282	-2.5032	Down	3.14e-66	4.2e-65	--	--	--	--	gi|462391697|gb|APGK01018358.1|	71.9	6e-09	Dendroctonus ponderosae Seq01018368, whole genome shotgun sequence	--	--	--	--	--	--	--	--	--	--	--	--	--	--	-	-	-	--
CL1867.Contig1_All	731	20	0	1.4305	0	-10.4823	Down	2.58e-07	4.56e-07	gi|405974898|gb|EKC39510.1|	71.2	5e-11	E3 ubiquitin-protein ligase RNF8 [Crassostrea gigas]	--	--	--	--	--	--	--	--	--	--	--	--	--	--	--	--	--	--	-	-	-	--
CL1867.Contig3_All	2408	257	3	5.58	0.0577	-6.5955	Down	1.97e-79	3.16e-78	gi|405974898|gb|EKC39510.1|	71.2	2e-10	E3 ubiquitin-protein ligase RNF8 [Crassostrea gigas]	--	--	--	--	sp|Q7ZX20|RNF8A_XENLA	214	9e-55	E3 ubiquitin-protein ligase RNF8-A OS=Xenopus laevis GN=rnf8-a PE=2 SV=1	VC1837	66.2	2e-10	COG3064	Membrane protein involved in colicin uptake	K10667	2e-54	215	ecb:100053995	E3 ubiquitin-protein ligase RNF8 [EC:6.3.2.19]	GO:0016567//protein ubiquitination;GO:0016568//chromatin modification;GO:0006281//DNA repair	GO:0005488//binding	GO:0044424//intracellular part	--
CL187.Contig1_All	773	41	2	2.7731	0.1199	-4.5316	Down	9.19e-12	2.43e-11	--	--	--	--	--	--	--	--	--	--	--	--	--	--	--	--	--	--	--	--	--	--	-	-	-	--
CL1870.Contig1_All	499	197	41	20.6408	3.8061	-2.4391	Down	3.42e-30	2.13e-29	--	--	--	--	--	--	--	--	--	--	--	--	--	--	--	--	--	--	--	--	--	--	-	-	-	--
CL1872.Contig1_All	503	66	15	6.8602	1.3814	-2.3121	Down	1.89e-10	4.5e-10	--	--	--	--	--	--	--	--	--	--	--	--	--	--	--	--	--	--	--	--	--	--	-	-	-	--
CL1872.Contig4_All	468	13	0	1.4523	0	-10.5041	Down	5.1e-05	6.85e-05	--	--	--	--	--	--	--	--	--	--	--	--	--	--	--	--	--	--	--	--	--	--	-	-	-	--
CL1873.Contig5_All	3413	64	18	0.9804	0.2443	-2.0047	Down	1.01e-08	2.07e-08	gi|405958669|gb|EKC24774.1|	185.7	1e-44	Ankyrin-2 [Crassostrea gigas]	gi|410906598|ref|XM_003966730.1|	63.9	5e-06	PREDICTED: Takifugu rubripes ankyrin-2-like (LOC101079965), mRNA	sp|G5E8K5|ANK3_MOUSE	452	2e-126	Ankyrin-3 OS=Mus musculus GN=Ank3 PE=1 SV=1	Cgl1939	62	7e-09	COG0532	Translation initiation factor 2 (IF-2; GTPase)	K10380	7e-163	575	ame:409051	ankyrin	-	-	-	--
CL1875.Contig1_All	234	23	4	5.1389	0.7919	-2.6981	Down	5e-05	6.73e-05	--	--	--	--	--	--	--	--	--	--	--	--	--	--	--	--	--	--	--	--	--	--	-	-	-	--
CL1876.Contig1_All	308	10	0	1.6975	0	-10.7292	Down	0.000492	0.000597	--	--	--	--	gi|269979389|gb|GU206493.1|	60	6e-06	Monachus schauinslandi clone Ms601 microsatellite sequence	--	--	--	--	--	--	--	--	--	--	--	--	--	--	-	-	-	--
CL1879.Contig2_All	545	25	5	2.3983	0.425	-2.4965	Down	4.98e-05	6.71e-05	gi|390335854|ref|XP_795429.3|	60.5	4e-08	PREDICTED: neuralized-like protein 4-like [Strongylocentrotus purpuratus]	--	--	--	--	--	--	--	--	--	--	--	--	--	--	--	--	--	--	-	-	-	--
CL1879.Contig3_All	665	41	6	3.2235	0.418	-2.9471	Down	1.03e-08	2.1e-08	gi|390335854|ref|XP_795429.3|	61.2	4e-08	PREDICTED: neuralized-like protein 4-like [Strongylocentrotus purpuratus]	--	--	--	--	--	--	--	--	--	--	--	--	--	--	--	--	--	--	-	-	-	--
CL1880.Contig1_All	1553	375	75	12.6247	2.2371	-2.4965	Down	1.54e-57	1.78e-56	--	--	--	--	--	--	--	--	--	--	--	--	--	--	--	--	--	--	--	--	--	--	-	-	-	--
CL1881.Contig1_All	1298	344	79	13.8562	2.8194	-2.2971	Down	4.72e-48	4.56e-47	--	--	--	--	gi|33873587|gb|BC007368.2|	61.9	7e-06	Homo sapiens hexose-6-phosphate dehydrogenase (glucose 1-dehydrogenase), mRNA (cDNA clone IMAGE:3633104)	--	--	--	--	--	--	--	--	--	--	--	--	--	--	-	-	-	--
CL1881.Contig2_All	1319	80	15	3.1711	0.5268	-2.5897	Down	6.08e-14	1.88e-13	--	--	--	--	gi|33873587|gb|BC007368.2|	61.9	7e-06	Homo sapiens hexose-6-phosphate dehydrogenase (glucose 1-dehydrogenase), mRNA (cDNA clone IMAGE:3633104)	--	--	--	--	--	--	--	--	--	--	--	--	--	--	-	-	-	--
CL1881.Contig3_All	1192	257	0	11.2724	0	-13.4605	Down	4.47e-85	7.7e-84	--	--	--	--	--	--	--	--	--	--	--	--	--	--	--	--	--	--	--	--	--	--	-	-	-	--
CL1882.Contig1_All	230	22	5	5.001	1.007	-2.3122	Down	0.000284	0.00035	--	--	--	--	gi|19852156|gb|AC023992.8|	61.9	1e-06	Homo sapiens chromosome 17, clone RP11-247I5, complete sequence	--	--	--	--	--	--	--	--	--	--	--	--	--	--	-	-	-	--
CL1884.Contig1_All	996	108	1	5.6692	0.0465	-6.9298	Down	2.03e-34	1.43e-33	gi|405965117|gb|EKC30532.1|	260.8	7e-68	hypothetical protein CGI_10004518 [Crassostrea gigas]	--	--	--	--	sp|Q3UMF9|FAXC_MOUSE	176	9e-44	Failed axon connections homolog OS=Mus musculus GN=Faxc PE=2 SV=1	--	--	--	--	--	K03283	6e-07	55.5	ptr:450139	heat shock 70kDa protein 1/8	-	-	-	ko05169//Epstein-Barr virus infection;ko04141//Protein processing in endoplasmic reticulum;ko03040//Spliceosome;ko04010//MAPK signaling pathway;ko04144//Endocytosis;ko05134//Legionellosis;ko05145//Toxoplasmosis;ko05020//Prion diseases;ko05202//Transcriptional misregulation in cancer;ko04612//Antigen processing and presentation;ko05164//Influenza A;ko05162//Measles
CL1884.Contig2_All	1724	259	43	7.8546	1.1554	-2.7651	Down	5.96e-45	5.4e-44	gi|405959478|gb|EKC25517.1|	126.7	3e-27	hypothetical protein CGI_10007879 [Crassostrea gigas]	gi|256355061|ref|NG_012232.1|	75.8	6e-10	Homo sapiens dystrophin (DMD), RefSeqGene (LRG_199) on chromosome X	sp|Q3UMF9|FAXC_MOUSE	175	3e-43	Failed axon connections homolog OS=Mus musculus GN=Faxc PE=2 SV=1	--	--	--	--	--	--	--	--	--	--	-	-	-	--
CL1884.Contig3_All	1476	22	5	0.7793	0.1569	-2.3123	Down	0.000284	0.00035	gi|405959478|gb|EKC25517.1|	126.7	3e-27	hypothetical protein CGI_10007879 [Crassostrea gigas]	gi|256355061|ref|NG_012232.1|	75.8	5e-10	Homo sapiens dystrophin (DMD), RefSeqGene (LRG_199) on chromosome X	sp|Q3UMF9|FAXC_MOUSE	180	8e-45	Failed axon connections homolog OS=Mus musculus GN=Faxc PE=2 SV=1	--	--	--	--	--	--	--	--	--	--	-	-	-	--
CL1884.Contig4_All	1535	192	30	6.5396	0.9053	-2.8527	Down	8.17e-35	5.81e-34	gi|405959478|gb|EKC25517.1|	126.3	4e-27	hypothetical protein CGI_10007879 [Crassostrea gigas]	gi|256355061|ref|NG_012232.1|	75.8	6e-10	Homo sapiens dystrophin (DMD), RefSeqGene (LRG_199) on chromosome X	sp|F7E235|FAXC_XENTR	176	1e-43	Failed axon connections homolog OS=Xenopus tropicalis GN=faxc PE=3 SV=1	--	--	--	--	--	--	--	--	--	--	-	-	-	--
CL1889.Contig2_All	249	124	10	26.0365	1.8604	-3.8069	Down	1.44e-29	8.78e-29	--	--	--	--	--	--	--	--	--	--	--	--	--	--	--	--	--	--	--	--	--	--	-	-	-	--
CL1889.Contig3_All	283	239	29	44.1542	4.7469	-3.2175	Down	2.82e-48	2.74e-47	--	--	--	--	--	--	--	--	--	--	--	--	--	--	--	--	--	--	--	--	--	--	-	-	-	--
CL1889.Contig4_All	1288	1533	375	62.2282	13.487	-2.206	Down	7.36e-198	3.27e-196	--	--	--	--	gi|45752220|emb|BX294126.10|	69.9	3e-08	Zebrafish DNA sequence from clone DKEYP-35B8 in linkage group 2, complete sequence	--	--	--	--	--	--	--	--	--	--	--	--	--	--	-	-	-	--
CL1889.Contig5_All	902	1549	353	89.7854	18.1288	-2.3082	Down	2.16e-211	1.03e-209	--	--	--	--	gi|34368611|gb|AC096909.10|	73.8	1e-09	Rattus norvegicus 8 BAC CH230-88B13 (Children's Hospital Oakland Research Institute) complete sequence	--	--	--	--	--	--	--	--	--	--	--	--	--	--	-	-	-	--
CL189.Contig1_All	2822	27	1	0.5002	0.0164	-4.9307	Down	2.06e-08	4.05e-08	gi|189240786|ref|XP_001807508.1|	35.8	6e-67	PREDICTED: hypothetical protein [Tribolium castaneum]	--	--	--	--	sp|Q6P3X8|PGBD2_HUMAN	112	1e-67	PiggyBac transposable element-derived protein 2 OS=Homo sapiens GN=PGBD2 PE=2 SV=1	--	--	--	--	--	--	--	--	--	--	-	-	-	--
CL189.Contig2_All	2364	49	6	1.0837	0.1176	-3.204	Down	6.32e-11	1.57e-10	gi|90081288|dbj|BAE90124.1|	175.6	1e-41	unnamed protein product [Macaca fascicularis]	--	--	--	--	sp|Q8N328|PGBD3_HUMAN	171	7e-42	PiggyBac transposable element-derived protein 3 OS=Homo sapiens GN=PGBD3 PE=2 SV=3	--	--	--	--	--	--	--	--	--	--	-	-	-	--
CL189.Contig3_All	2417	25	5	0.5408	0.0958	-2.497	Down	4.98e-05	6.71e-05	gi|90081288|dbj|BAE90124.1|	175.6	1e-41	unnamed protein product [Macaca fascicularis]	--	--	--	--	sp|Q8N328|PGBD3_HUMAN	171	7e-42	PiggyBac transposable element-derived protein 3 OS=Homo sapiens GN=PGBD3 PE=2 SV=3	--	--	--	--	--	--	--	--	--	--	-	-	-	--
CL189.Contig4_All	2769	42	3	0.793	0.0502	-3.9816	Down	3.75e-11	9.38e-11	gi|189240786|ref|XP_001807508.1|	35.8	6e-67	PREDICTED: hypothetical protein [Tribolium castaneum]	--	--	--	--	sp|Q6P3X8|PGBD2_HUMAN	112	1e-67	PiggyBac transposable element-derived protein 2 OS=Homo sapiens GN=PGBD2 PE=2 SV=1	--	--	--	--	--	--	--	--	--	--	-	-	-	--
CL189.Contig5_All	1124	45	12	2.0932	0.4946	-2.0814	Down	9.12e-07	1.52e-06	--	--	--	--	--	--	--	--	--	--	--	--	--	--	--	--	--	--	--	--	--	--	-	-	-	--
CL1893.Contig2_All	238	26	2	5.7116	0.3893	-3.8749	Down	3.37e-07	5.87e-07	--	--	--	--	--	--	--	--	--	--	--	--	--	--	--	--	--	--	--	--	--	--	-	-	-	--
CL1895.Contig1_All	1597	414	94	13.5536	2.7266	-2.3135	Down	5.58e-58	6.5e-57	gi|443731158|gb|ELU16395.1|	174.1	1e-41	hypothetical protein CAPTEDRAFT_182031 [Capitella teleta]	--	--	--	--	sp|P35762|CD81_MOUSE	134	6e-31	CD81 antigen OS=Mus musculus GN=Cd81 PE=1 SV=2	--	--	--	--	--	K06508	2e-31	137	tgu:100221956	CD81 antigen	GO:0001934//positive regulation of protein phosphorylation;GO:0033674//positive regulation of kinase activity;GO:0044763;GO:0048583;GO:0046488//phosphatidylinositol metabolic process;GO:0008284//positive regulation of cell proliferation	-	GO:0016021//integral to membrane;GO:0044459//plasma membrane part	ko04662//B cell receptor signaling pathway;ko05160//Hepatitis C;ko05144//Malaria
CL1895.Contig2_All	635	21	2	1.729	0.1459	-3.5669	Down	1.01e-05	1.49e-05	--	--	--	--	--	--	--	--	--	--	--	--	--	--	--	--	--	--	--	--	--	--	-	-	-	--
CL1896.Contig1_All	1205	334	67	14.4917	2.5757	-2.4922	Down	2.5e-51	2.58e-50	--	--	--	--	--	--	--	--	--	--	--	--	--	--	--	--	--	--	--	--	--	--	-	-	-	--
CL1897.Contig2_All	383	37	6	5.0508	0.7257	-2.7991	Down	1.23e-07	2.25e-07	gi|443719986|gb|ELU09880.1|	188.7	7e-47	hypothetical protein CAPTEDRAFT_178694 [Capitella teleta]	gi|471312148|gb|GAGT01002388.1|	71.9	2e-09	TSA: Anguilla japonica contig02467 transcribed RNA sequence	sp|B2RX12|MRP3_MOUSE	176	8e-45	Canalicular multispecific organic anion transporter 2 OS=Mus musculus GN=Abcc3 PE=1 SV=1	YDR135c	149	1e-36	COG1132	ABC-type multidrug transport system, ATPase and permease components	K05667	4e-46	182	xtr:100135090	ATP-binding cassette, subfamily C (CFTR/MRP), member 3	GO:0055085//transmembrane transport;GO:0006200//ATP catabolic process	GO:0042626//ATPase activity, coupled to transmembrane movement of substances;GO:0005524//ATP binding	GO:0016021//integral to membrane	ko04976//Bile secretion;ko02010//ABC transporters
CL1900.Contig1_All	534	2241	0	219.412	0	-17.7433	Down	0	0	gi|47169657|emb|CAG28308.1|	98.6	1e-19	keyhole limpet hemocyanin2 [Megathura crenulata]	gi|346987841|gb|JF752344.1|	65.9	2e-07	Helix lucorum hemocyanin alphaD-subunit mRNA, complete cds	sp|P56823|HCYG_HELPO	127	1e-29	Hemocyanin, beta-C chain unit G (Fragment) OS=Helix pomatia PE=1 SV=1	--	--	--	--	--	--	--	--	--	--	-	-	-	--
CL1900.Contig2_All	695	1405	0	105.695	0	-16.6895	Down	0	0	gi|62679967|emb|CAD88977.1|	134	5e-30	haemocyanin [Aplysia californica]	gi|346987841|gb|JF752344.1|	65.9	2e-07	Helix lucorum hemocyanin alphaD-subunit mRNA, complete cds	sp|O61363|HCYG_ENTDO	163	4e-40	Hemocyanin G-type, units Oda to Odg OS=Enteroctopus dofleini GN=ODHCY PE=1 SV=1	--	--	--	--	--	--	--	--	--	--	-	-	-	--
CL1901.Contig1_All	3158	182	37	3.0131	0.5427	-2.473	Down	1.92e-28	1.13e-27	gi|311260194|ref|XP_003128380.1|	60.5	6e-07	PREDICTED: collagen alpha-2(XI) chain-like isoform 2 [Sus scrofa]	gi|468374503|gb|GAGG010971870.1|	77.8	3e-10	TSA: Anolis carolinensis k51:4075751 transcribed RNA sequence	sp|Q32S24|COBA2_BOVIN	283	1e-75	Collagen alpha-2(XI) chain OS=Bos taurus GN=COL11A2 PE=3 SV=1	YPO2725	73.6	2e-12	COG3501	Uncharacterized protein conserved in bacteria	K06236	9e-76	286	ssc:100520915	collagen, type I/II/III/V/XI, alpha	GO:0009987//cellular process;GO:0044707	-	-	ko04974//Protein digestion and absorption;ko05146//Amoebiasis;ko04512//ECM-receptor interaction;ko04510//Focal adhesion
CL1901.Contig2_All	1773	163	35	4.8066	0.9144	-2.3941	Down	1.01e-24	5.23e-24	gi|114051163|ref|NP_001039664.1|	61.6	1e-07	collagen alpha-2(XI) chain precursor [Bos taurus] >gi|108935971|sp|Q32S24.1|COBA2_BOVIN RecName: Full=Collagen alpha-2(XI) chain; Flags: Precursor >gi|63169169|gb|AAY34705.1| collagen type XI alpha 2 [Bos taurus]	gi|468374503|gb|GAGG010971870.1|	77.8	2e-10	TSA: Anolis carolinensis k51:4075751 transcribed RNA sequence	sp|Q32S24|COBA2_BOVIN	337	4e-92	Collagen alpha-2(XI) chain OS=Bos taurus GN=COL11A2 PE=3 SV=1	YPO2725	92.8	2e-18	COG3501	Uncharacterized protein conserved in bacteria	K06236	1e-91	337	bta:515435	collagen, type I/II/III/V/XI, alpha	GO:0009987//cellular process;GO:0044707	-	-	ko04974//Protein digestion and absorption;ko05146//Amoebiasis;ko04512//ECM-receptor interaction;ko04510//Focal adhesion
CL1901.Contig3_All	3290	299	71	4.7516	0.9997	-2.2488	Down	6.17e-41	5.12e-40	gi|443700218|gb|ELT99290.1|	95.9	1e-17	hypothetical protein CAPTEDRAFT_208647 [Capitella teleta]	gi|468374503|gb|GAGG010971870.1|	77.8	3e-10	TSA: Anolis carolinensis k51:4075751 transcribed RNA sequence	sp|Q32S24|COBA2_BOVIN	338	5e-92	Collagen alpha-2(XI) chain OS=Bos taurus GN=COL11A2 PE=3 SV=1	YPO2725	89.4	4e-17	COG3501	Uncharacterized protein conserved in bacteria	K06236	2e-91	338	bta:515435	collagen, type I/II/III/V/XI, alpha	GO:0009987//cellular process;GO:0044707	-	-	ko04974//Protein digestion and absorption;ko05146//Amoebiasis;ko04512//ECM-receptor interaction;ko04510//Focal adhesion
CL1903.Contig2_All	550	20	2	1.9012	0.1684	-3.4969	Down	1.98e-05	2.82e-05	gi|156717652|ref|NP_001096366.1|	112.5	1e-23	breast cancer metastasis-suppressor 1-like protein [Xenopus (Silurana) tropicalis] >gi|158706424|sp|A4II71.1|BRM1L_XENTR RecName: Full=Breast cancer metastasis-suppressor 1-like protein >gi|134025571|gb|AAI35889.1| brms1l protein [Xenopus (Silurana) tropicalis]	--	--	--	--	sp|A4II71|BRM1L_XENTR	112	5e-25	Breast cancer metastasis-suppressor 1-like protein OS=Xenopus tropicalis GN=brms1l PE=2 SV=1	--	--	--	--	--	K06706	4e-13	74.7	mdo:100029694	CD248 antigen, endosialin	GO:0040008//regulation of growth;GO:0006355//regulation of transcription, DNA-dependent	-	GO:0005634//nucleus	--
CL1903.Contig3_All	321	23	1	3.7461	0.1443	-4.6982	Down	3.66e-07	6.37e-07	--	--	--	--	--	--	--	--	--	--	--	--	--	--	--	--	--	--	--	--	--	--	-	-	-	--
CL1904.Contig1_All	432	78	12	9.44	1.2868	-2.875	Down	4.31e-15	1.43e-14	--	--	--	--	gi|19550721|gb|AF482396.1|	63.9	6e-07	Dictyostelium discoideum ABC transporter AbcG19 (abcG19) gene, complete cds	--	--	--	--	--	--	--	--	--	--	--	--	--	--	-	-	-	--
CL1904.Contig2_All	636	31	5	2.5484	0.3642	-2.8068	Down	1.33e-06	2.16e-06	--	--	--	--	gi|19550721|gb|AF482396.1|	63.9	9e-07	Dictyostelium discoideum ABC transporter AbcG19 (abcG19) gene, complete cds	--	--	--	--	--	--	--	--	--	--	--	--	--	--	-	-	-	--
CL1904.Contig3_All	470	34	5	3.7822	0.4928	-2.9402	Down	2.06e-07	3.67e-07	--	--	--	--	gi|19550721|gb|AF482396.1|	63.9	6e-07	Dictyostelium discoideum ABC transporter AbcG19 (abcG19) gene, complete cds	--	--	--	--	--	--	--	--	--	--	--	--	--	--	-	-	-	--
CL1904.Contig4_All	424	148	12	18.2497	1.311	-3.7991	Down	5.72e-35	4.1e-34	--	--	--	--	gi|19550721|gb|AF482396.1|	63.9	6e-07	Dictyostelium discoideum ABC transporter AbcG19 (abcG19) gene, complete cds	--	--	--	--	--	--	--	--	--	--	--	--	--	--	-	-	-	--
CL1908.Contig1_All	710	71	18	5.2283	1.1744	-2.1544	Down	2.52e-10	5.91e-10	--	--	--	--	--	--	--	--	--	--	--	--	--	--	--	--	--	--	--	--	--	--	-	-	-	--
CL1909.Contig1_All	997	43	12	2.2549	0.5576	-2.0158	Down	2.62e-06	4.11e-06	gi|405973201|gb|EKC37927.1|	65.5	4e-09	hypothetical protein CGI_10009700 [Crassostrea gigas]	--	--	--	--	--	--	--	--	--	--	--	--	--	--	--	--	--	--	-	-	-	--
CL1909.Contig10_All	1549	69	13	2.3289	0.3888	-2.5825	Down	3.55e-12	9.65e-12	gi|405973201|gb|EKC37927.1|	68.9	8e-10	hypothetical protein CGI_10009700 [Crassostrea gigas]	--	--	--	--	sp|Q9W596|FUTSC_DROME	55.1	4e-07	Microtubule-associated protein futsch OS=Drosophila melanogaster GN=futsch PE=1 SV=4	--	--	--	--	--	--	--	--	--	--	-	-	-	--
CL1909.Contig11_All	2006	76	12	1.9808	0.2771	-2.8376	Down	1.47e-14	4.74e-14	gi|405973201|gb|EKC37927.1|	146.7	4e-33	hypothetical protein CGI_10009700 [Crassostrea gigas]	gi|20377021|gb|AC015656.9|	63.9	3e-06	Homo sapiens, clone RP11-81K2, complete sequence	sp|Q9W596|FUTSC_DROME	60.1	2e-08	Microtubule-associated protein futsch OS=Drosophila melanogaster GN=futsch PE=1 SV=4	--	--	--	--	--	--	--	--	--	--	-	-	-	--
CL1909.Contig12_All	1778	93	18	2.7347	0.469	-2.5437	Down	1.07e-15	3.69e-15	gi|31745569|gb|AAN08024.1|	159.8	4e-37	beta-thymosin domain repeat protein CSP24KDa_v1 [Hermissenda crassicornis] >gi|31745571|gb|AAN08025.1| beta-thymosin domain repeat protein CSP24kDa_v2 [Hermissenda crassicornis]	gi|20377021|gb|AC015656.9|	63.9	3e-06	Homo sapiens, clone RP11-81K2, complete sequence	sp|Q9W596|FUTSC_DROME	55.1	5e-07	Microtubule-associated protein futsch OS=Drosophila melanogaster GN=futsch PE=1 SV=4	--	--	--	--	--	--	--	--	--	--	-	-	-	--
CL1909.Contig13_All	1648	65	15	2.0621	0.4216	-2.2902	Down	3.29e-10	7.68e-10	gi|405973201|gb|EKC37927.1|	146.7	3e-33	hypothetical protein CGI_10009700 [Crassostrea gigas]	--	--	--	--	sp|Q9W596|FUTSC_DROME	52.4	3e-06	Microtubule-associated protein futsch OS=Drosophila melanogaster GN=futsch PE=1 SV=4	--	--	--	--	--	K10429	2e-06	55.1	gga:396174	microtubule-associated protein 1	-	-	-	--
CL1909.Contig14_All	1876	99	17	2.7591	0.4198	-2.7164	Down	8.98e-18	3.44e-17	gi|31745565|gb|AAN08022.1|	120.6	3e-25	beta-thymosin domain repeat protein CSP29KDa_v1 [Hermissenda crassicornis] >gi|31745567|gb|AAN08023.1| beta-thymosin domain repeat protein CSP29KDa_v2 [Hermissenda crassicornis]	gi|20377021|gb|AC015656.9|	63.9	3e-06	Homo sapiens, clone RP11-81K2, complete sequence	sp|P14873|MAP1B_MOUSE	61.2	8e-09	Microtubule-associated protein 1B OS=Mus musculus GN=Map1b PE=1 SV=2	--	--	--	--	--	K10429	3e-08	61.2	mmu:17755	microtubule-associated protein 1	-	-	-	--
CL1909.Contig2_All	1206	102	22	4.4219	0.845	-2.3876	Down	5.77e-16	2.02e-15	gi|405973201|gb|EKC37927.1|	147.1	1e-33	hypothetical protein CGI_10009700 [Crassostrea gigas]	--	--	--	--	sp|Q55BM1|Y0444_DICDI	55.5	2e-07	Probable inactive protein kinase DDB_G0270444 OS=Dictyostelium discoideum GN=DDB_G0270444 PE=1 SV=1	PH0553	58.2	3e-08	COG3351	Putative archaeal flagellar protein D/E	K10429	6e-08	59.3	gga:396174	microtubule-associated protein 1	-	-	-	ko05414//Dilated cardiomyopathy;ko05410//Hypertrophic cardiomyopathy (HCM)
CL1909.Contig3_All	1320	129	24	5.1095	0.8422	-2.6009	Down	9.93e-22	4.58e-21	gi|405973201|gb|EKC37927.1|	65.9	5e-09	hypothetical protein CGI_10009700 [Crassostrea gigas]	--	--	--	--	sp|Q55BM1|Y0444_DICDI	54.3	6e-07	Probable inactive protein kinase DDB_G0270444 OS=Dictyostelium discoideum GN=DDB_G0270444 PE=1 SV=1	PH0553	54.3	5e-07	COG3351	Putative archaeal flagellar protein D/E	K10429	6e-07	56.2	gga:396174	microtubule-associated protein 1	-	-	-	ko05414//Dilated cardiomyopathy;ko05410//Hypertrophic cardiomyopathy (HCM)
CL1909.Contig4_All	1990	103	24	2.7061	0.5587	-2.2761	Down	2.77e-15	9.27e-15	gi|405973201|gb|EKC37927.1|	68.9	1e-09	hypothetical protein CGI_10009700 [Crassostrea gigas]	gi|20377021|gb|AC015656.9|	63.9	3e-06	Homo sapiens, clone RP11-81K2, complete sequence	sp|Q9W596|FUTSC_DROME	55.1	6e-07	Microtubule-associated protein futsch OS=Drosophila melanogaster GN=futsch PE=1 SV=4	--	--	--	--	--	--	--	--	--	--	-	-	-	--
CL1909.Contig5_All	1569	65	8	2.166	0.2362	-3.197	Down	4.65e-14	1.45e-13	gi|31745565|gb|AAN08022.1|	109.4	5e-22	beta-thymosin domain repeat protein CSP29KDa_v1 [Hermissenda crassicornis] >gi|31745567|gb|AAN08023.1| beta-thymosin domain repeat protein CSP29KDa_v2 [Hermissenda crassicornis]	--	--	--	--	sp|Q9W596|FUTSC_DROME	60.8	8e-09	Microtubule-associated protein futsch OS=Drosophila melanogaster GN=futsch PE=1 SV=4	--	--	--	--	--	--	--	--	--	--	-	-	-	--
CL1909.Contig6_All	1871	138	36	3.8563	0.8913	-2.1132	Down	2.42e-18	9.59e-18	gi|31745569|gb|AAN08024.1|	159.8	4e-37	beta-thymosin domain repeat protein CSP24KDa_v1 [Hermissenda crassicornis] >gi|31745571|gb|AAN08025.1| beta-thymosin domain repeat protein CSP24kDa_v2 [Hermissenda crassicornis]	gi|20377021|gb|AC015656.9|	63.9	3e-06	Homo sapiens, clone RP11-81K2, complete sequence	sp|Q9W596|FUTSC_DROME	55.1	5e-07	Microtubule-associated protein futsch OS=Drosophila melanogaster GN=futsch PE=1 SV=4	--	--	--	--	--	--	--	--	--	--	-	-	-	--
CL1909.Contig8_All	2120	76	12	1.8743	0.2622	-2.8376	Down	1.47e-14	4.74e-14	gi|405973201|gb|EKC37927.1|	99	1e-18	hypothetical protein CGI_10009700 [Crassostrea gigas]	gi|20377021|gb|AC015656.9|	63.9	3e-06	Homo sapiens, clone RP11-81K2, complete sequence	sp|P14873|MAP1B_MOUSE	60.5	1e-08	Microtubule-associated protein 1B OS=Mus musculus GN=Map1b PE=1 SV=2	--	--	--	--	--	K10429	5e-08	60.5	mmu:17755	microtubule-associated protein 1	-	-	-	--
CL1909.Contig9_All	1549	60	8	2.0252	0.2392	-3.0818	Down	1.14e-12	3.21e-12	gi|405973201|gb|EKC37927.1|	99	7e-19	hypothetical protein CGI_10009700 [Crassostrea gigas]	--	--	--	--	sp|Q9W596|FUTSC_DROME	63.5	1e-09	Microtubule-associated protein futsch OS=Drosophila melanogaster GN=futsch PE=1 SV=4	--	--	--	--	--	K10750	4e-07	57	cel:T06D10.2	chromatin assembly factor 1 subunit A	-	-	-	--
CL1910.Contig1_All	3008	22	4	0.3824	0.0616	-2.6341	Down	9.18e-05	0.00012	gi|405972360|gb|EKC37133.1|	713.4	0	Calpain-7-like protein [Crassostrea gigas]	gi|390335384|ref|XM_001186225.2|	63.9	4e-06	PREDICTED: Strongylocentrotus purpuratus androglobin, transcript variant 1 (adgb), mRNA	sp|G3UZ78|ADGB_MOUSE	389	2e-107	Androglobin OS=Mus musculus GN=Adgb PE=2 SV=1	YLR175w	56.6	2e-07	COG0130	Pseudouridine synthase	K08576	1e-15	86.3	cel:T04A8.16	calpain-7 [EC:3.4.22.-]	-	-	-	--
CL1910.Contig4_All	3095	59	10	0.9967	0.1497	-2.7351	Down	3.35e-11	8.48e-11	gi|291221361|ref|XP_002730690.1|	618.6	6e-175	PREDICTED: predicted protein-like [Saccoglossus kowalevskii]	gi|390335384|ref|XM_001186225.2|	63.9	4e-06	PREDICTED: Strongylocentrotus purpuratus androglobin, transcript variant 1 (adgb), mRNA	sp|Q8N7X0|ADGB_HUMAN	331	7e-90	Androglobin OS=Homo sapiens GN=ADGB PE=2 SV=3	YLR175w	56.6	3e-07	COG0130	Pseudouridine synthase	K08576	4e-15	84.7	cbr:CBG18007	calpain-7 [EC:3.4.22.-]	-	-	-	--
CL1916.Contig1_All	567	62	2	5.717	0.1634	-5.1288	Down	2.57e-18	1.01e-17	gi|401422427|ref|XP_003875701.1|	71.6	2e-11	conserved hypothetical protein [Leishmania mexicana MHOM/GT/2001/U1103] >gi|322491940|emb|CBZ27213.1| conserved hypothetical protein [Leishmania mexicana MHOM/GT/2001/U1103]	gi|195114437|ref|XM_002001738.1|	67.9	5e-08	Drosophila mojavensis GI17029 (Dmoj\GI17029), mRNA	sp|Q54UG3|Y1095_DICDI	86.3	4e-17	UPF0746 protein DDB_G0281095 OS=Dictyostelium discoideum GN=DDB_G0281095 PE=3 SV=1	PA2976	55.8	4e-08	COG1530	Ribonucleases G and E	K14972	2e-15	82	aga:AgaP_AGAP004734	PAX-interacting protein 1	-	-	-	--
CL1917.Contig1_All	371	251	29	35.3721	3.621	-3.2882	Down	1.23e-51	1.28e-50	--	--	--	--	--	--	--	--	--	--	--	--	--	--	--	--	--	--	--	--	--	--	-	-	-	--
CL1917.Contig3_All	990	277	42	14.6287	1.9652	-2.8961	Down	2.65e-50	2.68e-49	--	--	--	--	--	--	--	--	--	--	--	--	--	--	--	--	--	--	--	--	--	--	-	-	-	--
CL1919.Contig1_All	212	13	0	3.206	0	-11.6466	Down	5.1e-05	6.85e-05	--	--	--	--	--	--	--	--	--	--	--	--	--	--	--	--	--	--	--	--	--	--	-	-	-	--
CL1919.Contig2_All	244	27	1	5.7854	0.1898	-4.9299	Down	2.06e-08	4.05e-08	--	--	--	--	--	--	--	--	--	--	--	--	--	--	--	--	--	--	--	--	--	--	-	-	-	--
CL1922.Contig5_All	400	2729	765	356.701	88.5934	-2.0094	Down	0	0	gi|125656171|ref|NP_033842.3|	119.8	4e-26	arylsulfatase B precursor [Mus musculus] >gi|81158036|tpe|CAI84992.1| TPA: arylsulfatase B [Mus musculus]	--	--	--	--	sp|P50429|ARSB_MOUSE	119	1e-27	Arylsulfatase B OS=Mus musculus GN=Arsb PE=2 SV=3	CC1172	82.8	2e-16	COG3119	Arylsulfatase A and related enzymes	K01135	4e-27	119	mmu:11881	arylsulfatase B [EC:3.1.6.12]	GO:0007417//central nervous system development;GO:0043627//response to estrogen stimulus;GO:0009268//response to pH;GO:0007584//response to nutrient;GO:0051597//response to methylmercury;GO:0006914//autophagy	GO:0004065//arylsulfatase activity	GO:0005794//Golgi apparatus;GO:0005764//lysosome;GO:0005791//rough endoplasmic reticulum;GO:0005739//mitochondrion	ko00531//Glycosaminoglycan degradation;ko01100//Metabolic pathways;ko04142//Lysosome
CL1924.Contig1_All	636	48	0	3.9459	0	-11.9461	Down	1.67e-16	6.03e-16	--	--	--	--	gi|47564197|gb|AC135636.4|	93.7	1e-15	Mus musculus BAC clone RP23-268G16 from chromosome 18, complete sequence	--	--	--	--	--	--	--	--	--	--	--	--	--	--	-	-	-	--
CL1924.Contig2_All	620	35	0	2.9515	0	-11.5272	Down	3.09e-12	8.42e-12	--	--	--	--	gi|47564197|gb|AC135636.4|	93.7	1e-15	Mus musculus BAC clone RP23-268G16 from chromosome 18, complete sequence	--	--	--	--	--	--	--	--	--	--	--	--	--	--	-	-	-	--
CL1925.Contig1_All	736	275	63	19.5351	3.9652	-2.3006	Down	8.23e-39	6.51e-38	--	--	--	--	--	--	--	--	--	--	--	--	--	--	--	--	--	--	--	--	--	--	-	-	-	--
CL1927.Contig2_All	2056	776	163	19.7333	3.6725	-2.4258	Down	2.35e-113	5.49e-112	gi|405961413|gb|EKC27221.1|	653.7	0	Serine incorporator 1, partial [Crassostrea gigas]	gi|213515215|ref|NM_001141629.1|	131	1e-26	Salmo salar Serine incorporator 1 (serc1), mRNA	sp|A4FUZ5|SERC3_BOVIN	481	3e-135	Serine incorporator 3 OS=Bos taurus GN=SERINC3 PE=2 SV=1	--	--	--	--	--	--	--	--	--	--	-	-	-	--
CL1929.Contig2_All	378	228	53	31.5358	6.4951	-2.2796	Down	4.21e-32	2.77e-31	--	--	--	--	--	--	--	--	--	--	--	--	--	--	--	--	--	--	--	--	--	--	-	-	-	--
CL1930.Contig1_All	422	43	8	5.3274	0.8782	-2.6008	Down	4.06e-08	7.75e-08	gi|2196556|dbj|BAA20456.1|	71.2	1e-11	troponin T [Mizuhopecten yessoensis]	--	--	--	--	sp|Q5R7F9|MA7D2_PONAB	53.1	2e-07	MAP7 domain-containing protein 2 OS=Pongo abelii GN=MAP7D2 PE=2 SV=1	--	--	--	--	--	K12327	9e-07	52.4	tgu:100222084	caldesmon	GO:0071688//striated muscle myosin thick filament assembly;GO:0019915//lipid storage	-	-	ko04270//Vascular smooth muscle contraction
CL1930.Contig2_All	440	49	5	5.8224	0.5264	-3.4674	Down	1.25e-11	3.27e-11	gi|2196556|dbj|BAA20456.1|	71.2	1e-11	troponin T [Mizuhopecten yessoensis]	--	--	--	--	sp|P12957|CALD1_CHICK	52.4	3e-07	Caldesmon OS=Gallus gallus GN=CALD1 PE=1 SV=2	--	--	--	--	--	K12046	4e-07	53.9	bmy:Bm1_05160	troponin T, fast skeletal muscle	GO:0071688//striated muscle myosin thick filament assembly;GO:0019915//lipid storage	-	-	ko04270//Vascular smooth muscle contraction
CL1930.Contig3_All	434	45	8	5.4211	0.8539	-2.6664	Down	1.23e-08	2.47e-08	gi|2196556|dbj|BAA20456.1|	71.2	1e-11	troponin T [Mizuhopecten yessoensis]	--	--	--	--	sp|Q5R7F9|MA7D2_PONAB	53.1	2e-07	MAP7 domain-containing protein 2 OS=Pongo abelii GN=MAP7D2 PE=2 SV=1	--	--	--	--	--	K12327	1e-06	52.4	tgu:100222084	caldesmon	GO:0071688//striated muscle myosin thick filament assembly;GO:0019915//lipid storage	-	-	ko04270//Vascular smooth muscle contraction
CL1930.Contig4_All	452	20	1	2.3134	0.1025	-4.4963	Down	3.13e-06	4.88e-06	gi|2196556|dbj|BAA20456.1|	71.2	1e-11	troponin T [Mizuhopecten yessoensis]	--	--	--	--	sp|P12957|CALD1_CHICK	52.4	4e-07	Caldesmon OS=Gallus gallus GN=CALD1 PE=1 SV=2	--	--	--	--	--	K12046	4e-07	53.9	bmy:Bm1_05160	troponin T, fast skeletal muscle	GO:0071688//striated muscle myosin thick filament assembly;GO:0019915//lipid storage	-	-	ko05014//Amyotrophic lateral sclerosis (ALS);ko04270//Vascular smooth muscle contraction
CL1930.Contig5_All	2730	614	115	11.7589	1.9514	-2.5912	Down	4e-97	7.89e-96	gi|2541910|dbj|BAA22850.1|	303.5	4e-80	troponin T [Mizuhopecten yessoensis]	gi|2196555|dbj|AB004637.1|	77.8	3e-10	Mizuhopecten yessoensis mRNA for troponin T, complete cds	sp|P19351|TNNT_DROME	184	7e-46	Troponin T, skeletal muscle OS=Drosophila melanogaster GN=up PE=1 SV=3	aq_2032	68.2	7e-11	COG0532	Translation initiation factor 2 (IF-2; GTPase)	K12046	8e-47	189	api:100163274	troponin T, fast skeletal muscle	-	-	-	--
CL1930.Contig6_All	2783	157	22	2.9495	0.3662	-3.0098	Down	2.75e-30	1.71e-29	gi|2541910|dbj|BAA22850.1|	303.5	4e-80	troponin T [Mizuhopecten yessoensis]	gi|2196555|dbj|AB004637.1|	77.8	3e-10	Mizuhopecten yessoensis mRNA for troponin T, complete cds	sp|P19351|TNNT_DROME	187	1e-46	Troponin T, skeletal muscle OS=Drosophila melanogaster GN=up PE=1 SV=3	aq_2032	67	2e-10	COG0532	Translation initiation factor 2 (IF-2; GTPase)	K12046	8e-47	189	api:100163274	troponin T, fast skeletal muscle	-	-	-	--
CL1930.Contig7_All	2577	155	21	3.1447	0.3775	-3.0584	Down	2.22e-30	1.39e-29	gi|2541910|dbj|BAA22850.1|	303.5	3e-80	troponin T [Mizuhopecten yessoensis]	gi|2196555|dbj|AB004637.1|	77.8	2e-10	Mizuhopecten yessoensis mRNA for troponin T, complete cds	sp|P19351|TNNT_DROME	184	6e-46	Troponin T, skeletal muscle OS=Drosophila melanogaster GN=up PE=1 SV=3	aq_2032	68.2	7e-11	COG0532	Translation initiation factor 2 (IF-2; GTPase)	K12046	7e-47	189	api:100163274	troponin T, fast skeletal muscle	-	-	-	--
CL1930.Contig8_All	2636	225	29	4.4627	0.5096	-3.1305	Down	2.16e-44	1.94e-43	gi|2541910|dbj|BAA22850.1|	303.5	3e-80	troponin T [Mizuhopecten yessoensis]	gi|2196555|dbj|AB004637.1|	77.8	2e-10	Mizuhopecten yessoensis mRNA for troponin T, complete cds	sp|P19351|TNNT_DROME	187	1e-46	Troponin T, skeletal muscle OS=Drosophila melanogaster GN=up PE=1 SV=3	aq_2032	67	2e-10	COG0532	Translation initiation factor 2 (IF-2; GTPase)	K12046	8e-47	189	api:100163274	troponin T, fast skeletal muscle	-	-	-	--
CL1930.Contig9_All	369	31	1	4.3923	0.1255	-5.1292	Down	1.14e-09	2.53e-09	gi|2196556|dbj|BAA20456.1|	67.8	1e-10	troponin T [Mizuhopecten yessoensis]	--	--	--	--	sp|Q5R7F9|MA7D2_PONAB	47.8	6e-06	MAP7 domain-containing protein 2 OS=Pongo abelii GN=MAP7D2 PE=2 SV=1	--	--	--	--	--	K10750	2e-06	51.2	acs:100565342	chromatin assembly factor 1 subunit A	-	-	-	--
CL1931.Contig3_All	580	111	5	10.0059	0.3993	-4.6472	Down	2.61e-30	1.63e-29	--	--	--	--	--	--	--	--	--	--	--	--	--	--	--	--	--	--	--	--	--	--	-	-	-	--
CL1935.Contig1_All	659	146	13	11.5832	0.9138	-3.664	Down	1.46e-33	1e-32	--	--	--	--	--	--	--	--	--	--	--	--	--	--	--	--	--	--	--	--	--	--	-	-	-	--
CL1939.Contig2_All	978	38	10	2.0314	0.4737	-2.1004	Down	5.88e-06	8.89e-06	gi|405971455|gb|EKC36291.1|	80.9	1e-13	Caprin-2 [Crassostrea gigas]	--	--	--	--	sp|Q9ESN4|C1QL3_MOUSE	54.3	4e-07	Complement C1q-like protein 3 OS=Mus musculus GN=C1ql3 PE=1 SV=1	--	--	--	--	--	--	--	--	--	--	-	-	-	--
CL1939.Contig3_All	792	31	2	2.0464	0.117	-4.1285	Down	1.05e-08	2.15e-08	gi|405954654|gb|EKC22036.1|	78.6	3e-13	Caprin-2 [Crassostrea gigas]	--	--	--	--	sp|Q05A80|CAPR2_MOUSE	58.2	2e-08	Caprin-2 OS=Mus musculus GN=Caprin2 PE=1 SV=1	--	--	--	--	--	--	--	--	--	--	-	-	-	--
CL1939.Contig4_All	1019	153	3	7.8501	0.1364	-5.8468	Down	5.69e-46	5.29e-45	gi|405962879|gb|EKC28514.1|	72.4	4e-11	Putative sodium-coupled neutral amino acid transporter 11, partial [Crassostrea gigas]	--	--	--	--	sp|Q05A80|CAPR2_MOUSE	61.2	3e-09	Caprin-2 OS=Mus musculus GN=Caprin2 PE=1 SV=1	--	--	--	--	--	--	--	--	--	--	-	-	-	--
CL1939.Contig5_All	999	114	1	5.9662	0.0464	-7.0065	Down	2.3e-36	1.71e-35	gi|405951505|gb|EKC19412.1|	70.1	2e-10	Complement C1q-like protein 4 [Crassostrea gigas]	--	--	--	--	sp|Q5RJ80|CAPR2_DANRE	60.1	7e-09	Caprin-2 OS=Danio rerio GN=caprin2 PE=2 SV=1	--	--	--	--	--	--	--	--	--	--	GO:2000026//regulation of multicellular organismal development;GO:0030177//positive regulation of Wnt receptor signaling pathway	-	-	--
CL1939.Contig6_All	775	24	0	1.6191	0	-10.661	Down	1.25e-08	2.52e-08	gi|405954654|gb|EKC22036.1|	80.1	1e-13	Caprin-2 [Crassostrea gigas]	--	--	--	--	sp|Q05A80|CAPR2_MOUSE	58.2	2e-08	Caprin-2 OS=Mus musculus GN=Caprin2 PE=1 SV=1	--	--	--	--	--	--	--	--	--	--	-	-	-	--
CL1939.Contig7_All	961	29	4	1.5777	0.1928	-3.0326	Down	1.18e-06	1.93e-06	gi|405971455|gb|EKC36291.1|	80.9	1e-13	Caprin-2 [Crassostrea gigas]	--	--	--	--	sp|Q9ESN4|C1QL3_MOUSE	54.3	4e-07	Complement C1q-like protein 3 OS=Mus musculus GN=C1ql3 PE=1 SV=1	--	--	--	--	--	--	--	--	--	--	-	-	-	--
CL194.Contig1_All	648	367	10	29.6109	0.7149	-5.3722	Down	9.47e-105	2.03e-103	--	--	--	--	--	--	--	--	--	--	--	--	--	--	--	--	--	--	--	--	--	--	-	-	-	--
CL194.Contig2_All	711	85	18	6.2504	1.1727	-2.4141	Down	1.08e-13	3.28e-13	--	--	--	--	--	--	--	--	--	--	--	--	--	--	--	--	--	--	--	--	--	--	-	-	-	--
CL1940.Contig1_All	785	92	21	6.1274	1.2392	-2.3059	Down	5.36e-14	1.66e-13	gi|23480318|gb|EAA16908.1|	56.2	1e-06	Drosophila melanogaster CG8797 gene product-related [Plasmodium yoelii yoelii]	--	--	--	--	--	--	--	--	--	--	--	--	--	--	--	--	--	--	-	-	-	--
CL1942.Contig1_All	779	21	5	1.4094	0.2973	-2.2451	Down	0.000501	0.000607	gi|405975061|gb|EKC39657.1|	241.9	2e-62	hypothetical protein CGI_10025114 [Crassostrea gigas]	--	--	--	--	--	--	--	--	--	--	--	--	--	--	--	--	--	--	-	-	-	--
CL1942.Contig2_All	1370	145	22	5.5336	0.7439	-2.895	Down	4.77e-27	2.68e-26	gi|405975061|gb|EKC39657.1|	312	4e-83	hypothetical protein CGI_10025114 [Crassostrea gigas]	--	--	--	--	sp|A6NE52|K1875_HUMAN	63.2	1e-09	WD repeat-containing protein KIAA1875 OS=Homo sapiens GN=KIAA1875 PE=2 SV=2	XF1267	50.8	5e-06	COG5297	Cellobiohydrolase A (1,4-beta-cellobiosidase A)	K11657	7e-10	65.9	dvi:Dvir_GJ12419	remodeling and spacing factor 1	-	-	-	ko05014//Amyotrophic lateral sclerosis (ALS);ko05130//Pathogenic Escherichia coli infection
CL1944.Contig1_All	310	38	5	6.4089	0.7472	-3.1005	Down	1.63e-08	3.26e-08	--	--	--	--	--	--	--	--	--	--	--	--	--	--	--	--	--	--	--	--	--	--	-	-	-	--
CL1944.Contig2_All	283	20	4	3.6949	0.6547	-2.4966	Down	0.000304	0.000374	--	--	--	--	--	--	--	--	--	--	--	--	--	--	--	--	--	--	--	--	--	--	-	-	-	--
CL1946.Contig2_All	372	61	12	8.5733	1.4943	-2.5204	Down	1.18e-10	2.87e-10	--	--	--	--	--	--	--	--	--	--	--	--	--	--	--	--	--	--	--	--	--	--	-	-	-	--
CL1948.Contig1_All	535	451	86	44.0741	7.4464	-2.5653	Down	5.28e-71	7.6e-70	--	--	--	--	--	--	--	--	--	--	--	--	--	--	--	--	--	--	--	--	--	--	-	-	-	--
CL1948.Contig2_All	332	180	0	28.3462	0	-14.7909	Down	8.2e-60	9.85e-59	--	--	--	--	--	--	--	--	--	--	--	--	--	--	--	--	--	--	--	--	--	--	-	-	-	--
CL1949.Contig1_All	256	20	1	4.0846	0.181	-4.4961	Down	3.13e-06	4.88e-06	--	--	--	--	--	--	--	--	--	--	--	--	--	--	--	--	--	--	--	--	--	--	-	-	-	--
CL1950.Contig2_All	765	360	48	24.6038	2.9066	-3.0815	Down	5.07e-69	7.06e-68	--	--	--	--	--	--	--	--	--	--	--	--	--	--	--	--	--	--	--	--	--	--	-	-	-	--
CL1951.Contig1_All	599	111	27	9.6885	2.088	-2.2142	Down	7.35e-16	2.56e-15	--	--	--	--	--	--	--	--	--	--	--	--	--	--	--	--	--	--	--	--	--	--	-	-	-	--
CL1951.Contig2_All	2123	2541	683	62.5771	14.9029	-2.07	Down	3.61e-301	2.57e-299	gi|405954917|gb|EKC22221.1|	459.5	3e-127	Dipeptidase 1 [Crassostrea gigas]	gi|326927552|ref|XM_003209908.1|	101	1e-17	PREDICTED: Meleagris gallopavo dipeptidase 1-like (LOC100545493), mRNA	sp|P31429|DPEP1_RABIT	385	2e-106	Dipeptidase 1 OS=Oryctolagus cuniculus GN=DPEP1 PE=1 SV=1	SPAC3A11.10c	279	2e-74	COG2355	Zn-dependent dipeptidase, microsomal dipeptidase homolog	K01273	2e-124	447	spu:592585	membrane dipeptidase [EC:3.4.13.19]	-	GO:0008238//exopeptidase activity	-	--
CL1951.Contig3_All	350	19	0	2.8382	0	-11.4708	Down	5.48e-07	9.3e-07	--	--	--	--	--	--	--	--	--	--	--	--	--	--	--	--	--	--	--	--	--	--	-	-	-	--
CL1951.Contig4_All	345	63	10	9.5473	1.3427	-2.83	Down	2.92e-12	7.98e-12	--	--	--	--	--	--	--	--	--	--	--	--	--	--	--	--	--	--	--	--	--	--	-	-	-	--
CL1953.Contig1_All	762	15	2	1.0292	0.1216	-3.0813	Down	0.000537	0.000644	gi|443712673|gb|ELU05882.1|	227.3	6e-58	hypothetical protein CAPTEDRAFT_206143 [Capitella teleta]	--	--	--	--	sp|Q9JJY3|NSMA2_MOUSE	149	8e-36	Sphingomyelin phosphodiesterase 3 OS=Mus musculus GN=Smpd3 PE=1 SV=1	--	--	--	--	--	K12352	3e-43	175	spu:576943	sphingomyelin phosphodiesterase 3 [EC:3.1.4.12]	-	-	GO:0044429//mitochondrial part	ko00600//Sphingolipid metabolism;ko01100//Metabolic pathways
CL1953.Contig2_All	711	27	7	1.9854	0.4561	-2.122	Down	0.00013	0.000167	gi|443712673|gb|ELU05882.1|	173.3	9e-42	hypothetical protein CAPTEDRAFT_206143 [Capitella teleta]	--	--	--	--	sp|O35049|NSMA2_RAT	139	8e-33	Sphingomyelin phosphodiesterase 3 OS=Rattus norvegicus GN=Smpd3 PE=1 SV=2	--	--	--	--	--	K12352	6e-37	154	bfo:BRAFLDRAFT_61294	sphingomyelin phosphodiesterase 3 [EC:3.1.4.12]	GO:0006684//sphingomyelin metabolic process;GO:0030072//peptide hormone secretion	GO:0004767//sphingomyelin phosphodiesterase activity	GO:0000137//Golgi cis cisterna	ko00600//Sphingolipid metabolism;ko01100//Metabolic pathways
CL1954.Contig1_All	907	320	82	18.446	4.188	-2.139	Down	4.03e-41	3.36e-40	gi|432852487|ref|XP_004067272.1|	93.6	1e-17	PREDICTED: COX assembly mitochondrial protein 2 homolog isoform 1 [Oryzias latipes]	--	--	--	--	sp|Q6DHJ6|COXM2_DANRE	92.4	1e-18	COX assembly mitochondrial protein 2 homolog OS=Danio rerio GN=cmc2 PE=3 SV=1	--	--	--	--	--	--	--	--	--	--	-	-	-	--
CL1955.Contig3_All	2034	43	2	1.1053	0.0455	-4.6024	Down	2.21e-12	6.12e-12	gi|443692819|gb|ELT94325.1|	53.9	1e-27	hypothetical protein CAPTEDRAFT_217428 [Capitella teleta]	--	--	--	--	--	--	--	--	--	--	--	--	--	--	--	--	--	--	-	-	-	--
CL1957.Contig1_All	633	85	20	7.0206	1.4636	-2.2621	Down	9.1e-13	2.57e-12	--	--	--	--	gi|27465806|gb|AC121592.3|	69.9	1e-08	Mus musculus BAC clone RP23-292K4 from 8, complete sequence	--	--	--	--	--	--	--	--	--	--	--	--	--	--	-	-	-	--
CL1958.Contig3_All	298	27	2	4.7371	0.3109	-3.9295	Down	1.69e-07	3.04e-07	--	--	--	--	--	--	--	--	--	--	--	--	--	--	--	--	--	--	--	--	--	--	-	-	-	--
CL196.Contig1_All	238	16	2	3.5148	0.3893	-3.1745	Down	0.00028	0.000346	--	--	--	--	--	--	--	--	--	--	--	--	--	--	--	--	--	--	--	--	--	--	-	-	-	--
CL1962.Contig2_All	697	33	2	2.4754	0.1329	-4.2192	Down	2.6e-09	5.61e-09	--	--	--	--	--	--	--	--	--	--	--	--	--	--	--	--	--	--	--	--	--	--	-	-	-	--
CL1962.Contig3_All	929	34	9	1.9135	0.4488	-2.0921	Down	1.96e-05	2.79e-05	--	--	--	--	--	--	--	--	--	--	--	--	--	--	--	--	--	--	--	--	--	--	-	-	-	--
CL1962.Contig4_All	514	19	0	1.9326	0	-10.9163	Down	5.48e-07	9.3e-07	--	--	--	--	--	--	--	--	--	--	--	--	--	--	--	--	--	--	--	--	--	--	-	-	-	--
CL1964.Contig3_All	200	21	0	5.4897	0	-12.4225	Down	1.21e-07	2.22e-07	--	--	--	--	--	--	--	--	--	--	--	--	--	--	--	--	--	--	--	--	--	--	-	-	-	--
CL1965.Contig1_All	365	191	31	27.3591	3.9343	-2.7978	Down	5.78e-34	4.01e-33	--	--	--	--	--	--	--	--	--	--	--	--	--	--	--	--	--	--	--	--	--	--	-	-	-	--
CL1967.Contig3_All	347	19	0	2.8628	0	-11.4832	Down	5.48e-07	9.3e-07	--	--	--	--	--	--	--	--	--	--	--	--	--	--	--	--	--	--	--	--	--	--	-	-	-	--
CL1974.Contig1_All	1007	388	105	20.1448	4.8301	-2.0603	Down	3.03e-47	2.89e-46	--	--	--	--	--	--	--	--	--	--	--	--	--	--	--	--	--	--	--	--	--	--	-	-	-	--
CL1975.Contig1_All	469	190	47	21.1808	4.6422	-2.1899	Down	9.1e-26	4.89e-25	--	--	--	--	--	--	--	--	--	--	--	--	--	--	--	--	--	--	--	--	--	--	-	-	-	--
CL1975.Contig2_All	393	38	2	5.0554	0.2357	-4.4228	Down	7.71e-11	1.89e-10	--	--	--	--	--	--	--	--	--	--	--	--	--	--	--	--	--	--	--	--	--	--	-	-	-	--
CL1979.Contig1_All	454	47	0	5.4126	0	-12.4021	Down	3.56e-16	1.26e-15	gi|443721104|gb|ELU10552.1|	242.7	4e-63	hypothetical protein CAPTEDRAFT_221643 [Capitella teleta]	gi|441630275|ref|XM_003276237.2|	87.7	4e-14	PREDICTED: Nomascus leucogenys dynein, axonemal, heavy chain 10 (DNAH10), mRNA	sp|Q8IVF4|DYH10_HUMAN	231	6e-61	Dynein heavy chain 10, axonemal OS=Homo sapiens GN=DNAH10 PE=1 SV=4	--	--	--	--	--	K01509	5e-50	196	dpo:Dpse_GA14931	adenosinetriphosphatase [EC:3.6.1.3]	GO:0007018//microtubule-based movement	GO:0016887//ATPase activity;GO:0005524//ATP binding;GO:0003777//microtubule motor activity	GO:0030286//dynein complex;GO:0035085//cilium axoneme;GO:0005874//microtubule	ko05016//Huntington's disease;ko00230//Purine metabolism
CL1979.Contig2_All	4130	1135	241	14.3683	2.7031	-2.4102	Down	1.11e-163	3.96e-162	gi|405976546|gb|EKC41048.1|	1921	0	Dynein heavy chain 10, axonemal [Crassostrea gigas]	gi|390366731|ref|XM_793248.3|	278	2e-70	PREDICTED: Strongylocentrotus purpuratus dynein heavy chain 10, axonemal-like (LOC593783), partial mRNA	sp|Q8IVF4|DYH10_HUMAN	1737	0	Dynein heavy chain 10, axonemal OS=Homo sapiens GN=DNAH10 PE=1 SV=4	YKR054c	132	4e-30	COG5245	Dynein, heavy chain	K01509	0	1436	dme:Dmel_CG1842	adenosinetriphosphatase [EC:3.6.1.3]	GO:0006200//ATP catabolic process;GO:0007018//microtubule-based movement	GO:0003777//microtubule motor activity;GO:0005524//ATP binding;GO:0016887//ATPase activity	GO:0030286//dynein complex	ko05016//Huntington's disease;ko00230//Purine metabolism
CL1979.Contig4_All	501	75	0	7.8268	0	-12.9342	Down	2.32e-25	1.23e-24	gi|405976546|gb|EKC41048.1|	261.2	1e-68	Dynein heavy chain 10, axonemal [Crassostrea gigas]	gi|194214399|ref|XM_001915450.1|	145	2e-31	PREDICTED: Equus caballus dynein, axonemal, heavy chain 10 (DNAH10), mRNA	sp|Q8IVF4|DYH10_HUMAN	238	6e-63	Dynein heavy chain 10, axonemal OS=Homo sapiens GN=DNAH10 PE=1 SV=4	DR2133	51.2	8e-07	COG4372	Uncharacterized protein conserved in bacteria with the myosin-like domain	K01509	3e-56	217	dpo:Dpse_GA14931	adenosinetriphosphatase [EC:3.6.1.3]	GO:0006200//ATP catabolic process;GO:0007018//microtubule-based movement	GO:0003777//microtubule motor activity;GO:0005524//ATP binding;GO:0016887//ATPase activity	GO:0030286//dynein complex	ko05016//Huntington's disease;ko00230//Purine metabolism
CL1979.Contig5_All	270	17	0	3.2919	0	-11.6847	Down	2.48e-06	3.92e-06	gi|443721104|gb|ELU10552.1|	165.2	8e-40	hypothetical protein CAPTEDRAFT_221643 [Capitella teleta]	gi|390366731|ref|XM_793248.3|	159	8e-36	PREDICTED: Strongylocentrotus purpuratus dynein heavy chain 10, axonemal-like (LOC593783), partial mRNA	sp|Q8IVF4|DYH10_HUMAN	154	6e-38	Dynein heavy chain 10, axonemal OS=Homo sapiens GN=DNAH10 PE=1 SV=4	YKR054c	47.8	5e-06	COG5245	Dynein, heavy chain	K01509	1e-30	131	dsi:Dsim_GD21374	adenosinetriphosphatase [EC:3.6.1.3]	GO:0006200//ATP catabolic process;GO:0007018//microtubule-based movement	GO:0003777//microtubule motor activity;GO:0005524//ATP binding;GO:0016887//ATPase activity	GO:0035085//cilium axoneme;GO:0030286//dynein complex;GO:0005874//microtubule	ko05016//Huntington's disease;ko00230//Purine metabolism
CL1980.Contig1_All	602	105	15	9.1191	1.1542	-2.982	Down	1.51e-20	6.63e-20	gi|405962294|gb|EKC27986.1|	141	3e-32	Pre-mRNA-splicing regulator female-lethal(2)D, partial [Crassostrea gigas]	--	--	--	--	sp|Q7SXL7|FL2D_DANRE	132	7e-31	Pre-mRNA-splicing regulator WTAP OS=Danio rerio GN=wtap PE=2 SV=1	--	--	--	--	--	--	--	--	--	--	-	-	-	--
CL1986.Contig5_All	2436	59	1	1.2663	0.019	-6.0585	Down	1.35e-18	5.41e-18	gi|46309469|ref|NP_996933.1|	374	2e-101	germ cell-less protein-like 1 [Danio rerio] >gi|42542762|gb|AAH66504.1| Germ cell-less homolog 1 (Drosophila) [Danio rerio]	--	--	--	--	sp|Q96IK5|GMCL1_HUMAN	350	1e-95	Germ cell-less protein-like 1 OS=Homo sapiens GN=GMCL1 PE=1 SV=1	--	--	--	--	--	K10485	3e-102	374	dre:322146	BTB/POZ domain-containing protein 13 (germ cell-less protein-like 1)	-	-	-	--
CL1988.Contig1_All	799	2106	555	137.807	32.1771	-2.0985	Down	2.05e-254	1.22e-252	--	--	--	--	gi|77020477|gb|AC161229.10|	63.9	1e-06	Mus musculus chromosome 7, clone RP24-88J19, complete sequence	--	--	--	--	--	--	--	--	--	--	--	--	--	--	-	-	-	--
CL1988.Contig4_All	240	110	0	23.9631	0	-14.5485	Down	7.61e-37	5.74e-36	--	--	--	--	--	--	--	--	--	--	--	--	--	--	--	--	--	--	--	--	--	--	-	-	-	--
CL1992.Contig2_All	1520	194	54	6.673	1.6457	-2.0196	Down	7.88e-24	3.95e-23	--	--	--	--	--	--	--	--	--	--	--	--	--	--	--	--	--	--	--	--	--	--	-	-	-	--
CL1992.Contig3_All	799	128	30	8.3758	1.7393	-2.2677	Down	1.43e-18	5.73e-18	--	--	--	--	--	--	--	--	--	--	--	--	--	--	--	--	--	--	--	--	--	--	-	-	-	--
CL1992.Contig4_All	249	107	27	22.467	5.023	-2.1612	Down	6.35e-15	2.08e-14	--	--	--	--	gi|241995564|gb|FJ526983.1|	85.7	9e-14	Chrysoblephus puniceus microsatellite SL25 sequence	--	--	--	--	--	--	--	--	--	--	--	--	--	--	-	-	-	--
CL1993.Contig3_All	443	132	2	15.5787	0.2091	-6.2192	Down	1.19e-40	9.77e-40	--	--	--	--	--	--	--	--	--	--	--	--	--	--	--	--	--	--	--	--	--	--	-	-	-	--
CL1995.Contig1_All	2492	102	0	2.14	0	-11.0634	Down	3.21e-34	2.25e-33	gi|154332073|ref|XP_001561853.1|	58.9	1e-06	putative microtubule-associated protein, partial [Leishmania braziliensis MHOM/BR/75/M2904] >gi|134059174|emb|CAM36873.1| putative microtubule-associated protein, partial [Leishmania braziliensis MHOM/BR/75/M2904]	--	--	--	--	sp|P98088|MUC5A_HUMAN	73.6	2e-12	Mucin-5AC (Fragments) OS=Homo sapiens GN=MUC5AC PE=1 SV=3	--	--	--	--	--	K13172	8e-16	86.7	oaa:100075123	serine/arginine repetitive matrix protein 2	GO:0034641//cellular nitrogen compound metabolic process;GO:0044238//primary metabolic process;GO:0006725//cellular aromatic compound metabolic process;GO:0046483//heterocycle metabolic process;GO:1901360	GO:0003824//catalytic activity	-	--
CL1995.Contig2_All	2450	78	0	1.6645	0	-10.7009	Down	2.4e-26	1.32e-25	gi|154332073|ref|XP_001561853.1|	58.9	1e-06	putative microtubule-associated protein, partial [Leishmania braziliensis MHOM/BR/75/M2904] >gi|134059174|emb|CAM36873.1| putative microtubule-associated protein, partial [Leishmania braziliensis MHOM/BR/75/M2904]	--	--	--	--	sp|P98088|MUC5A_HUMAN	67.8	1e-10	Mucin-5AC (Fragments) OS=Homo sapiens GN=MUC5AC PE=1 SV=3	--	--	--	--	--	K13172	2e-14	82.4	oaa:100075123	serine/arginine repetitive matrix protein 2	-	-	-	--
CL1997.Contig2_All	455	90	19	10.3417	1.9344	-2.4185	Down	1.9e-14	6.05e-14	--	--	--	--	--	--	--	--	--	--	--	--	--	--	--	--	--	--	--	--	--	--	-	-	-	--
CL1998.Contig1_All	237	23	4	5.0739	0.7818	-2.6982	Down	5e-05	6.73e-05	gi|340382857|ref|XP_003389934.1|	81.3	1e-14	PREDICTED: neurogenic locus notch homolog protein 1-like [Amphimedon queenslandica]	--	--	--	--	sp|P07207|NOTCH_DROME	114	5e-26	Neurogenic locus Notch protein OS=Drosophila melanogaster GN=N PE=1 SV=3	--	--	--	--	--	K02599	2e-25	114	dya:Dyak_GE16295	Notch	GO:0007498//mesoderm development;GO:0007157//heterophilic cell-cell adhesion;GO:0007314//oocyte anterior/posterior axis specification;GO:0008356//asymmetric cell division;GO:0007460//R8 cell fate commitment;GO:0008045//motor neuron axon guidance;GO:0007015//actin filament organization;GO:0016348//imaginal disc-derived leg joint morphogenesis;GO:0030708//germarium-derived female germ-line cyst enc…	GO:0005525//GTP binding;GO:0004888//transmembrane signaling receptor activity;GO:0001664//G-protein coupled receptor binding;GO:0031683//G-protein beta/gamma-subunit complex binding;GO:0046983//protein dimerization activity;GO:0003924//GTPase activity;GO:0003682//chromatin binding;GO:0043565//sequence-specific DNA binding	GO:0035003//subapical complex;GO:0005912//adherens junction;GO:0009986//cell surface;GO:0031410//cytoplasmic vesicle;GO:0005634//nucleus;GO:0005834//heterotrimeric G-protein complex;GO:0005887//integral to plasma membrane	ko04330//Notch signaling pathway;ko04320//Dorso-ventral axis formation;ko05020//Prion diseases
CL2.Contig1_All	322	24	4	3.8969	0.5754	-2.7597	Down	2.71e-05	3.76e-05	--	--	--	--	--	--	--	--	--	--	--	--	--	--	--	--	--	--	--	--	--	--	-	-	-	--
CL2000.Contig1_All	1439	21	0	0.763	0	-9.5755	Down	1.21e-07	2.22e-07	gi|154332073|ref|XP_001561853.1|	67.8	1e-09	putative microtubule-associated protein, partial [Leishmania braziliensis MHOM/BR/75/M2904] >gi|134059174|emb|CAM36873.1| putative microtubule-associated protein, partial [Leishmania braziliensis MHOM/BR/75/M2904]	--	--	--	--	sp|Q7TQM5|KPRP_RAT	80.5	9e-15	Keratinocyte proline-rich protein OS=Rattus norvegicus GN=Kprp PE=2 SV=1	Cgl1939	55.8	2e-07	COG0532	Translation initiation factor 2 (IF-2; GTPase)	K13172	3e-14	80.5	mdo:100018249	serine/arginine repetitive matrix protein 2	GO:0044260;GO:0006139//nucleobase-containing compound metabolic process	GO:0016787//hydrolase activity	-	--
CL2000.Contig2_All	1460	158	0	5.658	0	-12.4661	Down	1.36e-52	1.44e-51	gi|154332073|ref|XP_001561853.1|	67.8	1e-09	putative microtubule-associated protein, partial [Leishmania braziliensis MHOM/BR/75/M2904] >gi|134059174|emb|CAM36873.1| putative microtubule-associated protein, partial [Leishmania braziliensis MHOM/BR/75/M2904]	--	--	--	--	sp|Q7TQM5|KPRP_RAT	80.5	9e-15	Keratinocyte proline-rich protein OS=Rattus norvegicus GN=Kprp PE=2 SV=1	Cgl1939	55.8	2e-07	COG0532	Translation initiation factor 2 (IF-2; GTPase)	K13172	3e-14	80.5	mdo:100018249	serine/arginine repetitive matrix protein 2	GO:0044260;GO:0006139//nucleobase-containing compound metabolic process	GO:0003824//catalytic activity	-	--
CL2002.Contig1_All	1679	450	91	14.0127	2.5107	-2.4806	Down	3.3e-68	4.54e-67	gi|298204355|gb|ADI61826.1|	60.8	1e-26	endonuclease-reverse transcriptase [Bombyx mori]	--	--	--	--	--	--	--	--	--	--	--	--	--	--	--	--	--	--	-	-	-	--
CL2002.Contig2_All	373	47	0	6.5879	0	-12.6856	Down	3.56e-16	1.26e-15	--	--	--	--	--	--	--	--	--	--	--	--	--	--	--	--	--	--	--	--	--	--	-	-	-	--
CL2005.Contig1_All	303	19	2	3.2785	0.3058	-3.4224	Down	3.87e-05	5.33e-05	--	--	--	--	--	--	--	--	--	--	--	--	--	--	--	--	--	--	--	--	--	--	-	-	-	--
CL2006.Contig1_All	330	32	9	5.0699	1.2634	-2.0046	Down	5.68e-05	7.58e-05	--	--	--	--	--	--	--	--	--	--	--	--	--	--	--	--	--	--	--	--	--	--	-	-	-	--
CL2009.Contig2_All	502	49	10	5.1033	0.9228	-2.4673	Down	1.25e-08	2.51e-08	--	--	--	--	--	--	--	--	--	--	--	--	--	--	--	--	--	--	--	--	--	--	-	-	-	--
CL2011.Contig2_All	324	124	30	20.0096	4.2892	-2.2219	Down	1.27e-17	4.86e-17	--	--	--	--	--	--	--	--	--	--	--	--	--	--	--	--	--	--	--	--	--	--	-	-	-	--
CL2014.Contig1_All	829	60	14	3.7841	0.7823	-2.2742	Down	1.87e-09	4.06e-09	gi|449677532|ref|XP_004208870.1|	77	1e-12	PREDICTED: putative nuclease HARBI1-like [Hydra magnipapillata]	--	--	--	--	--	--	--	--	--	--	--	--	--	--	--	--	--	--	-	-	-	--
CL2014.Contig2_All	554	17	2	1.6044	0.1672	-3.2624	Down	0.000146	0.000187	gi|449677532|ref|XP_004208870.1|	77	5e-13	PREDICTED: putative nuclease HARBI1-like [Hydra magnipapillata]	--	--	--	--	--	--	--	--	--	--	--	--	--	--	--	--	--	--	-	-	-	--
CL2014.Contig3_All	1015	115	18	5.9237	0.8215	-2.8502	Down	2.03e-21	9.24e-21	--	--	--	--	gi|309256118|gb|HQ197426.1|	63.9	1e-06	Argopecten purpuratus clone B123 microsatellite sequence	--	--	--	--	--	--	--	--	--	--	--	--	--	--	-	-	-	--
CL2014.Contig4_All	975	34	4	1.8232	0.19	-3.2624	Down	4.72e-08	8.96e-08	gi|449677532|ref|XP_004208870.1|	77	1e-12	PREDICTED: putative nuclease HARBI1-like [Hydra magnipapillata]	gi|309256118|gb|HQ197426.1|	63.9	1e-06	Argopecten purpuratus clone B123 microsatellite sequence	--	--	--	--	--	--	--	--	--	--	--	--	--	--	-	-	-	--
CL2014.Contig5_All	559	18	1	1.6835	0.0829	-4.3439	Down	1.29e-05	1.86e-05	--	--	--	--	gi|309256118|gb|HQ197426.1|	63.9	8e-07	Argopecten purpuratus clone B123 microsatellite sequence	--	--	--	--	--	--	--	--	--	--	--	--	--	--	-	-	-	--
CL2015.Contig2_All	328	83	16	13.2302	2.2597	-2.5496	Down	3.46e-14	1.08e-13	--	--	--	--	--	--	--	--	--	--	--	--	--	--	--	--	--	--	--	--	--	--	-	-	-	--
CL2019.Contig2_All	2926	1148	315	20.513	4.987	-2.0403	Down	1.3e-134	3.68e-133	gi|405978604|gb|EKC42982.1|	453.8	2e-125	hypothetical protein CGI_10023584 [Crassostrea gigas]	--	--	--	--	sp|P98088|MUC5A_HUMAN	127	1e-28	Mucin-5AC (Fragments) OS=Homo sapiens GN=MUC5AC PE=1 SV=3	DR2133	52	6e-06	COG4372	Uncharacterized protein conserved in bacteria with the myosin-like domain	K10955	2e-30	135	tgu:100220116	intestinal mucin-2	-	-	-	ko05146//Amoebiasis;ko05110//Vibrio cholerae infection
CL2019.Contig3_All	3013	1532	324	26.584	4.9813	-2.416	Down	7.04e-221	3.54e-219	gi|405978604|gb|EKC42982.1|	515.4	7e-144	hypothetical protein CGI_10023584 [Crassostrea gigas]	--	--	--	--	sp|P98088|MUC5A_HUMAN	126	3e-28	Mucin-5AC (Fragments) OS=Homo sapiens GN=MUC5AC PE=1 SV=3	YPO2725	66.6	2e-10	COG3501	Uncharacterized protein conserved in bacteria	K10955	3e-28	128	tgu:100220116	intestinal mucin-2	GO:0071704;GO:0044237//cellular metabolic process;GO:0044238//primary metabolic process	GO:0003824//catalytic activity	-	ko05146//Amoebiasis;ko05110//Vibrio cholerae infection
CL2023.Contig1_All	205	18	2	4.5907	0.4519	-3.3446	Down	7.53e-05	0.0001	--	--	--	--	--	--	--	--	--	--	--	--	--	--	--	--	--	--	--	--	--	--	-	-	-	--
CL2024.Contig1_All	950	89	5	4.8981	0.2438	-4.3285	Down	1.51e-23	7.48e-23	--	--	--	--	--	--	--	--	--	--	--	--	--	--	--	--	--	--	--	--	--	--	-	-	-	--
CL2026.Contig1_All	302	31	1	5.3668	0.1534	-5.1287	Down	1.14e-09	2.53e-09	--	--	--	--	--	--	--	--	--	--	--	--	--	--	--	--	--	--	--	--	--	--	-	-	-	--
CL2027.Contig1_All	735	427	101	30.3739	6.3655	-2.2545	Down	6.33e-58	7.37e-57	--	--	--	--	--	--	--	--	--	--	--	--	--	--	--	--	--	--	--	--	--	--	-	-	-	--
CL2027.Contig2_All	2718	58	9	1.1157	0.1534	-2.8626	Down	1.65e-11	4.27e-11	gi|63055532|gb|AAY29120.1|	57.4	4e-06	cement precursor protein 3B variant 1 [Phragmatopoma californica]	--	--	--	--	sp|Q75JC9|Y8484_DICDI	69.3	4e-11	Uncharacterized protein DDB_G0271670 OS=Dictyostelium discoideum GN=DDB_G0271670 PE=4 SV=1	--	--	--	--	--	--	--	--	--	--	-	-	-	--
CL2027.Contig3_All	2682	44	9	0.8577	0.1554	-2.4645	Down	7.29e-08	1.35e-07	gi|63055532|gb|AAY29120.1|	57.4	4e-06	cement precursor protein 3B variant 1 [Phragmatopoma californica]	--	--	--	--	sp|Q75JC9|Y8484_DICDI	69.3	4e-11	Uncharacterized protein DDB_G0271670 OS=Dictyostelium discoideum GN=DDB_G0271670 PE=4 SV=1	--	--	--	--	--	--	--	--	--	--	-	-	-	--
CL2027.Contig5_All	334	16	2	2.5046	0.2774	-3.1745	Down	0.00028	0.000346	--	--	--	--	--	--	--	--	--	--	--	--	--	--	--	--	--	--	--	--	--	--	-	-	-	--
CL2028.Contig2_All	370	97	0	13.7066	0	-13.7426	Down	1.4e-32	9.36e-32	--	--	--	--	--	--	--	--	--	--	--	--	--	--	--	--	--	--	--	--	--	--	-	-	-	--
CL2030.Contig1_All	462	54	13	6.111	1.3035	-2.229	Down	1.85e-08	3.68e-08	gi|281833719|gb|ADA77518.1|	94	2e-18	thioester-containing protein-G [Azumapecten farreri]	--	--	--	--	sp|Q6YHK3|CD109_HUMAN	60.5	1e-09	CD109 antigen OS=Homo sapiens GN=CD109 PE=1 SV=2	--	--	--	--	--	K06530	7e-15	79.7	isc:IscW_ISCW020822	CD109 antigen	-	-	-	--
CL2030.Contig2_All	264	18	1	3.5648	0.1755	-4.3443	Down	1.29e-05	1.86e-05	--	--	--	--	--	--	--	--	--	--	--	--	--	--	--	--	--	--	--	--	--	--	-	-	-	--
CL2030.Contig3_All	2497	167	2	3.4967	0.0371	-6.5584	Down	6.17e-52	6.44e-51	gi|74179504|dbj|BAE44110.1|	599.7	2e-169	thioester-containing protein [Euphaedusa tau]	--	--	--	--	sp|Q6YHK3|CD109_HUMAN	363	8e-100	CD109 antigen OS=Homo sapiens GN=CD109 PE=1 SV=2	TM0984	77.4	1e-13	COG2373	Large extracellular alpha-helical protein	K06530	3e-118	426	isc:IscW_ISCW020822	CD109 antigen	-	-	-	--
CL2032.Contig1_All	255	62	11	12.712	1.9983	-2.6693	Down	1.95e-11	5.01e-11	--	--	--	--	--	--	--	--	--	--	--	--	--	--	--	--	--	--	--	--	--	--	-	-	-	--
CL2032.Contig2_All	232	34	1	7.6622	0.1997	-5.2619	Down	1.28e-10	3.09e-10	--	--	--	--	--	--	--	--	--	--	--	--	--	--	--	--	--	--	--	--	--	--	-	-	-	--
CL2035.Contig2_All	642	67	10	5.4563	0.7215	-2.9189	Down	2.47e-13	7.27e-13	--	--	--	--	--	--	--	--	--	--	--	--	--	--	--	--	--	--	--	--	--	--	-	-	-	--
CL2037.Contig1_All	621	110	11	9.2611	0.8205	-3.4966	Down	1.09e-24	5.66e-24	--	--	--	--	--	--	--	--	--	--	--	--	--	--	--	--	--	--	--	--	--	--	-	-	-	--
CL2038.Contig2_All	454	66	18	7.6006	1.8366	-2.0491	Down	3.57e-09	7.56e-09	--	--	--	--	--	--	--	--	--	--	--	--	--	--	--	--	--	--	--	--	--	--	-	-	-	--
CL2039.Contig1_All	272	14	0	2.691	0	-11.3939	Down	2.4e-05	3.36e-05	--	--	--	--	--	--	--	--	--	--	--	--	--	--	--	--	--	--	--	--	--	--	-	-	-	--
CL2039.Contig2_All	226	24	0	5.5522	0	-12.4388	Down	1.25e-08	2.52e-08	--	--	--	--	--	--	--	--	--	--	--	--	--	--	--	--	--	--	--	--	--	--	-	-	-	--
CL2042.Contig2_All	266	40	5	7.8621	0.8707	-3.1747	Down	4.52e-09	9.51e-09	--	--	--	--	--	--	--	--	--	--	--	--	--	--	--	--	--	--	--	--	--	--	-	-	-	--
CL2045.Contig1_All	507	278	41	28.668	3.7461	-2.936	Down	3.52e-51	3.63e-50	gi|405953007|gb|EKC20746.1|	81.6	1e-14	hypothetical protein CGI_10005504, partial [Crassostrea gigas]	--	--	--	--	--	--	--	--	--	--	--	--	--	K14572	2e-07	55.1	hmg:100201550	midasin	-	-	-	ko03008//Ribosome biogenesis in eukaryotes;ko04144//Endocytosis
CL2045.Contig2_All	271	49	13	9.4534	2.2222	-2.0888	Down	2.76e-07	4.83e-07	--	--	--	--	--	--	--	--	--	--	--	--	--	--	--	--	--	--	--	--	--	--	-	-	-	--
CL2046.Contig3_All	304	44	3	7.5673	0.4571	-4.0492	Down	9.4e-12	2.49e-11	--	--	--	--	--	--	--	--	--	--	--	--	--	--	--	--	--	--	--	--	--	--	-	-	-	--
CL2046.Contig4_All	702	90	13	6.703	0.8578	-2.9661	Down	1.01e-17	3.88e-17	gi|405975017|gb|EKC39615.1|	58.9	2e-07	Neurogenic locus notch-like protein [Crassostrea gigas]	--	--	--	--	sp|Q07008|NOTC1_RAT	50.8	3e-06	Neurogenic locus notch homolog protein 1 OS=Rattus norvegicus GN=Notch1 PE=2 SV=2	--	--	--	--	--	K02599	5e-06	51.6	tad:TRIADDRAFT_57306	Notch	-	-	-	ko04330//Notch signaling pathway;ko04320//Dorso-ventral axis formation;ko05020//Prion diseases
CL2048.Contig1_All	1298	716	150	28.8402	5.3532	-2.4296	Down	6.34e-105	1.37e-103	gi|443704457|gb|ELU01519.1|	306.6	1e-81	hypothetical protein CAPTEDRAFT_173502, partial [Capitella teleta]	gi|345321990|ref|XM_001505478.2|	127	1e-25	PREDICTED: Ornithorhynchus anatinus protein lin-7 homolog A-like (LOC100073828), mRNA	sp|Q792I0|LIN7C_RAT	298	1e-80	Protein lin-7 homolog C OS=Rattus norvegicus GN=Lin7c PE=1 SV=1	--	--	--	--	--	K12075	2e-17	90.9	cqu:CpipJ_CPIJ009531	discs large protein	GO:0006887//exocytosis;GO:0007269//neurotransmitter secretion;GO:0015031//protein transport	GO:0008092//cytoskeletal protein binding;GO:0030165//PDZ domain binding	GO:0005923//tight junction;GO:0045211//postsynaptic membrane;GO:0016323//basolateral plasma membrane;GO:0014069//postsynaptic density	--
CL2049.Contig5_All	540	33	0	3.1951	0	-11.6416	Down	1.4e-11	3.65e-11	--	--	--	--	--	--	--	--	--	--	--	--	--	--	--	--	--	--	--	--	--	--	-	-	-	--
CL2049.Contig7_All	248	27	4	5.6921	0.7472	-2.9294	Down	4.19e-06	6.43e-06	--	--	--	--	--	--	--	--	--	--	--	--	--	--	--	--	--	--	--	--	--	--	-	-	-	--
CL2049.Contig8_All	207	12	0	3.0309	0	-11.5655	Down	0.000109	0.000141	--	--	--	--	--	--	--	--	--	--	--	--	--	--	--	--	--	--	--	--	--	--	-	-	-	--
CL205.Contig1_All	367	101	20	14.3885	2.5244	-2.5109	Down	1.07e-16	3.9e-16	--	--	--	--	--	--	--	--	--	--	--	--	--	--	--	--	--	--	--	--	--	--	-	-	-	--
CL205.Contig2_All	484	167	27	18.0398	2.5842	-2.8034	Down	6.02e-30	3.72e-29	--	--	--	--	--	--	--	--	--	--	--	--	--	--	--	--	--	--	--	--	--	--	-	-	-	--
CL2050.Contig2_All	607	28	2	2.4117	0.1526	-3.9822	Down	8.47e-08	1.57e-07	--	--	--	--	--	--	--	--	--	--	--	--	--	--	--	--	--	--	--	--	--	--	-	-	-	--
CL2055.Contig1_All	1321	264	65	10.4487	2.2793	-2.1967	Down	2.51e-35	1.81e-34	gi|348545090|ref|XP_003460013.1|	223.8	1e-56	PREDICTED: tRNA wybutosine-synthesizing protein 3 homolog [Oreochromis niloticus]	--	--	--	--	sp|Q6DHJ1|TYW3_DANRE	215	2e-55	tRNA wybutosine-synthesizing protein 3 homolog OS=Danio rerio GN=tyw3 PE=2 SV=1	PAB0615	98.2	3e-20	COG1590	Uncharacterized conserved protein	K15450	7e-55	215	dre:436884	tRNA wybutosine-synthesizing protein 3 [EC:2.1.1.-]	-	-	-	--
CL2056.Contig1_All	2956	184	30	3.2544	0.4701	-2.7914	Down	1.07e-32	7.18e-32	gi|405969985|gb|EKC34925.1|	69.3	1e-09	Poly [ADP-ribose] polymerase 14 [Crassostrea gigas]	--	--	--	--	sp|Q2EMV9|PAR14_MOUSE	355	3e-97	Poly [ADP-ribose] polymerase 14 OS=Mus musculus GN=Parp14 PE=1 SV=3	PAE1111	77.4	1e-13	COG2110	Predicted phosphatase homologous to the C-terminal domain of histone macroH2A1	K15261	4e-105	383	bfo:BRAFLDRAFT_74874	poly [ADP-ribose] polymerase 10/14/15 [EC:2.4.2.30]	-	-	-	--
CL2056.Contig2_All	3209	78	12	1.2708	0.1732	-2.8752	Down	4.31e-15	1.43e-14	gi|405969985|gb|EKC34925.1|	69.3	1e-09	Poly [ADP-ribose] polymerase 14 [Crassostrea gigas]	--	--	--	--	sp|Q2EMV9|PAR14_MOUSE	355	4e-97	Poly [ADP-ribose] polymerase 14 OS=Mus musculus GN=Parp14 PE=1 SV=3	PAE1111	77.4	1e-13	COG2110	Predicted phosphatase homologous to the C-terminal domain of histone macroH2A1	K15261	7e-106	386	bfo:BRAFLDRAFT_74874	poly [ADP-ribose] polymerase 10/14/15 [EC:2.4.2.30]	-	-	-	--
CL2058.Contig3_All	629	112	14	9.3095	1.031	-3.1747	Down	4.05e-23	1.98e-22	--	--	--	--	gi|466086520|gb|GAGC011231982.1|	63.9	9e-07	TSA: Anolis carolinensis k46:3823648 transcribed RNA sequence	--	--	--	--	--	--	--	--	--	--	--	--	--	--	-	-	-	--
CL2059.Contig2_All	470	157	26	17.4648	2.5626	-2.7688	Down	6.89e-28	3.98e-27	--	--	--	--	--	--	--	--	--	--	--	--	--	--	--	--	--	--	--	--	--	--	-	-	-	--
CL2065.Contig2_All	376	47	9	6.5354	1.1088	-2.5593	Down	1.26e-08	2.53e-08	--	--	--	--	--	--	--	--	--	--	--	--	--	--	--	--	--	--	--	--	--	--	-	-	-	--
CL2068.Contig1_All	295	20	1	3.5446	0.157	-4.4968	Down	3.13e-06	4.88e-06	--	--	--	--	--	--	--	--	--	--	--	--	--	--	--	--	--	--	--	--	--	--	-	-	-	--
CL2068.Contig2_All	804	107	5	6.9581	0.2881	-4.5941	Down	4.5e-29	2.7e-28	--	--	--	--	--	--	--	--	--	--	--	--	--	--	--	--	--	--	--	--	--	--	-	-	-	--
CL207.Contig1_All	1598	960	178	31.4091	5.1599	-2.6058	Down	8.79e-152	2.88e-150	--	--	--	--	--	--	--	--	--	--	--	--	--	--	--	--	--	--	--	--	--	--	-	-	-	--
CL2072.Contig2_All	564	76	17	7.0452	1.3963	-2.335	Down	5.86e-12	1.57e-11	gi|443690973|gb|ELT92958.1|	171.4	2e-41	hypothetical protein CAPTEDRAFT_158459 [Capitella teleta]	--	--	--	--	sp|Q1HPL8|NDUBA_BOMMO	148	8e-36	NADH dehydrogenase [ubiquinone] 1 beta subcomplex subunit 10 OS=Bombyx mori PE=1 SV=1	--	--	--	--	--	K03966	1e-40	166	der:Dere_GG24945	NADH dehydrogenase (ubiquinone) 1 beta subcomplex 10 [EC:1.6.5.3 1.6.99.3]	GO:0022008//neurogenesis	GO:0003954//NADH dehydrogenase activity	GO:0005739//mitochondrion	ko05012//Parkinson's disease;ko05016//Huntington's disease;ko00190//Oxidative phosphorylation;ko05010//Alzheimer's disease;ko01100//Metabolic pathways
CL2073.Contig4_All	756	33	5	2.2822	0.3064	-2.8969	Down	3.84e-07	6.66e-07	--	--	--	--	--	--	--	--	--	--	--	--	--	--	--	--	--	--	--	--	--	--	-	-	-	--
CL2073.Contig5_All	432	26	7	3.1467	0.7506	-2.0677	Down	0.000223	0.000279	--	--	--	--	--	--	--	--	--	--	--	--	--	--	--	--	--	--	--	--	--	--	-	-	-	--
CL2074.Contig1_All	430	55	0	6.6874	0	-12.7072	Down	8.46e-19	3.42e-18	--	--	--	--	--	--	--	--	--	--	--	--	--	--	--	--	--	--	--	--	--	--	-	-	-	--
CL2074.Contig2_All	426	50	1	6.1365	0.1087	-5.819	Down	1.04e-15	3.57e-15	--	--	--	--	--	--	--	--	--	--	--	--	--	--	--	--	--	--	--	--	--	--	-	-	-	--
CL2077.Contig1_All	249	28	3	5.8792	0.5581	-3.397	Down	4.94e-07	8.41e-07	--	--	--	--	--	--	--	--	--	--	--	--	--	--	--	--	--	--	--	--	--	--	-	-	-	--
CL2078.Contig2_All	1551	21	3	0.7079	0.0896	-2.982	Down	4.66e-05	6.31e-05	gi|405974139|gb|EKC38807.1|	67	3e-09	5-azacytidine-induced protein 1 [Crassostrea gigas]	gi|363740895|ref|XM_420077.3|	65.9	6e-07	PREDICTED: Gallus gallus 5-azacytidine induced 1 (AZI1), mRNA	sp|Q9UPN4|AZI1_HUMAN	398	2e-110	5-azacytidine-induced protein 1 OS=Homo sapiens GN=AZI1 PE=1 SV=3	aq_629	90.1	9e-18	COG1196	Chromosome segregation ATPases	K05702	7e-23	109	hmg:100201659	afadin	-	-	-	ko04530//Tight junction;ko04670//Leukocyte transendothelial migration;ko04520//Adherens junction
CL2079.Contig1_All	523	13	1	1.2996	0.0886	-3.8746	Down	0.00043	0.000524	--	--	--	--	--	--	--	--	--	--	--	--	--	--	--	--	--	--	--	--	--	--	-	-	-	--
CL2082.Contig2_All	650	944	177	75.931	12.6142	-2.5896	Down	3.03e-148	9.66e-147	gi|291240487|ref|XP_002740151.1|	97.8	4e-19	PREDICTED: chitotriosidase-like [Saccoglossus kowalevskii]	--	--	--	--	sp|Q02817|MUC2_HUMAN	72.4	7e-13	Mucin-2 OS=Homo sapiens GN=MUC2 PE=1 SV=2	DRA0210	49.7	4e-06	COG0747	ABC-type dipeptide transport system, periplasmic component	K10955	2e-12	72.4	hsa:4583	intestinal mucin-2	GO:0043170	-	-	ko05146//Amoebiasis;ko05110//Vibrio cholerae infection
CL2083.Contig1_All	1508	57	0	1.9762	0	-10.9485	Down	1.87e-19	7.81e-19	gi|405964849|gb|EKC30291.1|	120.9	1e-25	Testis-specific serine/threonine-protein kinase 5 [Crassostrea gigas]	--	--	--	--	sp|A8WYE4|PAR1_CAEBR	112	2e-24	Serine/threonine-protein kinase par-1 OS=Caenorhabditis briggsae GN=par-1 PE=3 SV=1	YAR019c	74.3	5e-13	COG0515	Serine/threonine protein kinase	K08798	2e-24	114	bta:534872	MAP/microtubule affinity-regulating kinase [EC:2.7.11.1]	-	-	-	--
CL2083.Contig2_All	1503	12	0	0.4174	0	-8.7053	Down	0.000109	0.000141	gi|405964849|gb|EKC30291.1|	120.9	1e-25	Testis-specific serine/threonine-protein kinase 5 [Crassostrea gigas]	--	--	--	--	sp|Q3U3Q1|ULK3_MOUSE	112	2e-24	Serine/threonine-protein kinase ULK3 OS=Mus musculus GN=Ulk3 PE=2 SV=1	YAR019c	74.3	5e-13	COG0515	Serine/threonine protein kinase	K08798	2e-24	114	bta:534872	MAP/microtubule affinity-regulating kinase [EC:2.7.11.1]	-	-	-	ko04150//mTOR signaling pathway;ko04140//Regulation of autophagy
CL2087.Contig1_All	343	313	56	47.7102	7.563	-2.6573	Down	9.59e-52	9.99e-51	gi|145551115|ref|XP_001461235.1|	62.4	7e-09	hypothetical protein [Paramecium tetraurelia strain d4-2] >gi|124429068|emb|CAK93862.1| unnamed protein product [Paramecium tetraurelia]	--	--	--	--	sp|P83472|ICI_LUMTE	52	3e-07	Chymotrypsin inhibitor OS=Lumbricus terrestris PE=1 SV=2	--	--	--	--	--	--	--	--	--	--	-	-	-	--
CL2087.Contig3_All	339	121	20	18.6615	2.7329	-2.7716	Down	7.55e-22	3.5e-21	gi|145551115|ref|XP_001461235.1|	62.4	7e-09	hypothetical protein [Paramecium tetraurelia strain d4-2] >gi|124429068|emb|CAK93862.1| unnamed protein product [Paramecium tetraurelia]	--	--	--	--	sp|P83472|ICI_LUMTE	52	3e-07	Chymotrypsin inhibitor OS=Lumbricus terrestris PE=1 SV=2	--	--	--	--	--	--	--	--	--	--	-	-	-	--
CL2091.Contig1_All	677	30	3	2.3168	0.2053	-3.4963	Down	1.31e-07	2.38e-07	--	--	--	--	--	--	--	--	--	--	--	--	--	--	--	--	--	--	--	--	--	--	-	-	-	--
CL2091.Contig2_All	1008	84	4	4.3569	0.1838	-4.5671	Down	5.2e-23	2.52e-22	--	--	--	--	--	--	--	--	--	--	--	--	--	--	--	--	--	--	--	--	--	--	-	-	-	--
[truncated: 6,361 more rows]
